# Supplementary material for: Ubiquitylome study identifies increased histone 2A ubiquitylation as an evolutionarily conserved aging biomarker
Source: Nat Commun. 2019 May 21;10:2191. doi: 10.1038/s41467-019-10136-w (PMC6529468; doi:10.1038/s41467-019-10136-w)
Supplement: Supplementary file 4 — Supplementary Data 1 [file 41467_2019_10136_MOESM4_ESM.xlsx]

## Sheet: Sheet1
Supplementary Data 1: Quantification of 15N% in head proteins.
locus	head_day5_15N%	head_day30_15N%	head_day60_15N%	protein description
A0A023GPM5	0.991259	0.578205	0.117583	Diacylglycerol kinase OS=Drosophila melanogaster GN=rdgA PE=3 SV=1
A0A023GQA5	0.995191	0.767935	0.517573	Lethal (2) 37Cc, isoform D OS=Drosophila melanogaster GN=l(2)37Cc PE=1 SV=1
A0A0B4JCT7	0.990876	0.011241	0.0240704	Jabba, isoform F OS=Drosophila melanogaster GN=Jabba PE=1 SV=1
A0A0B4JCU8		0.152291	0.0407956	3-hydroxyisobutyrate dehydrogenase OS=Drosophila melanogaster GN=CG15093 PE=1 SV=1
A0A0B4JCW4	0.998762	0.600062	0.370787	Succinyl-CoA ligase subunit beta OS=Drosophila melanogaster GN=skap PE=1 SV=1
A0A0B4JCX2	0.984761	0.933305	0.608732	RIM-binding protein, isoform G OS=Drosophila melanogaster GN=Rbp PE=1 SV=1
A0A0B4JCY6	0.992553	0.177603	0.0595702	Cheerio, isoform I OS=Drosophila melanogaster GN=cher PE=1 SV=1
A0A0B4JCZ0	0.992383	0.403861	0.0986705	Oxysterol-binding protein OS=Drosophila melanogaster GN=CG42668 PE=1 SV=1
A0A0B4JCZ4	0.989325	0.906945	0.664042	Syntaxin 1A, isoform B OS=Drosophila melanogaster GN=Syx1A PE=3 SV=1
A0A0B4JD11	0.995944	0.421753	0.1858	Ef1gamma, isoform C OS=Drosophila melanogaster GN=Ef1gamma PE=4 SV=1
A0A0B4JD13	0.980536	0.0866891	0.0333014	CG9990, isoform D OS=Drosophila melanogaster GN=CG9990 PE=1 SV=1
A0A0B4JD23	0.993347	0.344721	0.167541	CG2246, isoform J OS=Drosophila melanogaster GN=CG2246 PE=1 SV=1
A0A0B4JD46	0.959295	0.275779	0.0112556	CG3800, isoform B OS=Drosophila melanogaster GN=CG3800 PE=4 SV=1
A0A0B4JD57	0.988652	0.339996	0.0697309	Zipper, isoform F OS=Drosophila melanogaster GN=zip PE=1 SV=1
A0A0B4JD95	0.988652	0.339996	0.0650003	Zipper, isoform H OS=Drosophila melanogaster GN=zip PE=1 SV=1
A0A0B4JDA0	0.986184	0.285873	0.0788606	Moira, isoform B OS=Drosophila melanogaster GN=mor PE=1 SV=1
A0A0B4JDC9	0.984761	0.933305	0.608732	RIM-binding protein, isoform F OS=Drosophila melanogaster GN=Rbp PE=1 SV=1
A0A0B4JDD8	0.992383	0.403861	0.0986705	Oxysterol-binding protein OS=Drosophila melanogaster GN=CG42668 PE=1 SV=1
A0A0B4JDE3	0.993347	0.344721	0.167541	CG2246, isoform I OS=Drosophila melanogaster GN=CG2246 PE=1 SV=1
A0A0B4JDG2	0.992383	0.404774	0.0986705	Oxysterol-binding protein OS=Drosophila melanogaster GN=CG42668 PE=1 SV=1
A0A0B4K5Z8	0.995064	0.135416	0.0194284	Sec23 ortholog, isoform E OS=Drosophila melanogaster GN=Sec23 PE=1 SV=1
A0A0B4K604	0.989511	0.18001	0.105545	Carboxylic ester hydrolase OS=Drosophila melanogaster GN=alpha-Est10 PE=1 SV=1
A0A0B4K618	0.971854	0.0211216	0.0671933	Fmr1, isoform G OS=Drosophila melanogaster GN=Fmr1 PE=1 SV=1
A0A0B4K623	0.996822	0.0443407	0.0262956	Pugilist, isoform E OS=Drosophila melanogaster GN=pug PE=1 SV=1
A0A0B4K631	0.994703	0.754733	0.331604	Like-AP180, isoform F OS=Drosophila melanogaster GN=lap PE=1 SV=1
A0A0B4K661	0.991248	0.948593	0.829656	Tropomyosin 1, isoform Q OS=Drosophila melanogaster GN=Tm1 PE=1 SV=1
A0A0B4K664	0.98973	0.0279495	0.0367175	Mini spindles, isoform E OS=Drosophila melanogaster GN=msps PE=1 SV=1
A0A0B4K6A2	0.533084	0.919397	0.133248	Glial cell line-derived neurotrophic family receptor-like, isoform I OS=Drosophila melanogaster GN=Gfrl PE=1 SV=1
A0A0B4K6A6	0.98177	0.855486	0.527632	Na/Ca-exchange protein, isoform F OS=Drosophila melanogaster GN=Calx PE=1 SV=1
A0A0B4K6C3	0.998163	0.786578	0.605553	CG9603, isoform B OS=Drosophila melanogaster GN=COX7A PE=1 SV=1
A0A0B4K6C8	0.987469	0.660945	0.528546	CG42613, isoform G OS=Drosophila melanogaster GN=CG42613 PE=4 SV=1
A0A0B4K6D2	0.991936	0.751055	0.392358	CG16817, isoform B OS=Drosophila melanogaster GN=CG16817 PE=1 SV=1
A0A0B4K6E2	0.98177	0.855486	0.527632	Na/Ca-exchange protein, isoform G OS=Drosophila melanogaster GN=Calx PE=1 SV=1
A0A0B4K6F9	0.983327	0.518227	0.158437	Extended synaptotagmin-like protein 2 ortholog, isoform C OS=Drosophila melanogaster GN=Esyt2 PE=1 SV=1
A0A0B4K6I1	0.991691	0.256687	0.0799807	Scribbled, isoform N OS=Drosophila melanogaster GN=scrib PE=1 SV=1
A0A0B4K6K9	0.990866	0.44146	0.0220945	La related protein, isoform F OS=Drosophila melanogaster GN=larp PE=1 SV=1
A0A0B4K6L1	0.989511	0.18001	0.105545	Carboxylic ester hydrolase OS=Drosophila melanogaster GN=alpha-Est10 PE=1 SV=1
A0A0B4K6L3	0.985401	0.0992478	0.0722532	CG43102, isoform C OS=Drosophila melanogaster GN=CG43102 PE=4 SV=1
A0A0B4K6N1	0.99648	0.255669	0.0680738	40S ribosomal protein S8 OS=Drosophila melanogaster GN=RpS8 PE=3 SV=1
A0A0B4K6N4	0.995828	0.736997	0.426508	Tropomodulin, isoform N OS=Drosophila melanogaster GN=tmod PE=1 SV=1
A0A0B4K6R0	0.533084	0.919397	0.133248	Glial cell line-derived neurotrophic family receptor-like, isoform F OS=Drosophila melanogaster GN=Gfrl PE=1 SV=1
A0A0B4K6S8	0.988916	0.596733	0.187232	Mustard, isoform W OS=Drosophila melanogaster GN=mtd PE=1 SV=1
A0A0B4K6T1	0.996861	0.0257359	0.00275262	Lingerer, isoform I OS=Drosophila melanogaster GN=lig PE=1 SV=1
A0A0B4K6T4	0.993009	0.135416	0.0194284	Sec23 ortholog, isoform D OS=Drosophila melanogaster GN=Sec23 PE=1 SV=1
A0A0B4K6U6	0.975019	0.112282	0.0192253	Squid, isoform E OS=Drosophila melanogaster GN=sqd PE=4 SV=1
A0A0B4K6V0	0.990693	0.981116	0.90996	Bruchpilot, isoform L OS=Drosophila melanogaster GN=brp PE=1 SV=1
A0A0B4K6V1	0.985179	0.264548	0.093986	Aralar1, isoform E OS=Drosophila melanogaster GN=aralar1 PE=1 SV=1
A0A0B4K6V2	0.994703	0.754733	0.331604	Like-AP180, isoform G OS=Drosophila melanogaster GN=lap PE=1 SV=1
A0A0B4K6W2	0.958887	0.0276891	0.033791	Fat facets, isoform E OS=Drosophila melanogaster GN=faf PE=1 SV=1
A0A0B4K6W5	0.994356	0.984237	0.960534	Rho GTPase activating protein at 100F, isoform H OS=Drosophila melanogaster GN=RhoGAP100F PE=4 SV=1
A0A0B4K6X9	0.983895	0.718155	0.350615	Mob4, isoform B OS=Drosophila melanogaster GN=Mob4 PE=4 SV=1
A0A0B4K700	0.98973	0.0279495	0.0367175	Mini spindles, isoform D OS=Drosophila melanogaster GN=msps PE=1 SV=1
A0A0B4K702	0.989534	0.0444766	0.0370331	CG43340, isoform N OS=Drosophila melanogaster GN=CG43340 PE=1 SV=1
A0A0B4K709	0.98421	0.797151	0.46559	CG34355, isoform E OS=Drosophila melanogaster GN=CG34355 PE=1 SV=1
A0A0B4K728	0.985401	0.0992478	0.0722532	CG43102, isoform D OS=Drosophila melanogaster GN=CG43102 PE=4 SV=1
A0A0B4K760	0.971051	0.660945	0.528546	CG42613, isoform E OS=Drosophila melanogaster GN=CG42613 PE=4 SV=1
A0A0B4K765	0.968651	0.00675499	0.023992	Sin3A, isoform G OS=Drosophila melanogaster GN=Sin3A PE=1 SV=1
A0A0B4K767	0.986019	0.0669937	0.0352708	Kinesin-like protein OS=Drosophila melanogaster GN=unc-104 PE=3 SV=1
A0A0B4K785	0.533084	0.919397	0.133248	Glial cell line-derived neurotrophic family receptor-like, isoform G OS=Drosophila melanogaster GN=Gfrl PE=1 SV=1
A0A0B4K7A5	0.995941	0.85196	0.613713	Hu li tai shao, isoform Q OS=Drosophila melanogaster GN=hts PE=1 SV=1
A0A0B4K7B3	0.981646	0.0866891	0.0205269	CG9990, isoform E OS=Drosophila melanogaster GN=CG9990 PE=1 SV=1
A0A0B4K7D4	0.986019	0.0669937	0.0352708	Kinesin-like protein OS=Drosophila melanogaster GN=unc-104 PE=3 SV=1
A0A0B4K7E3	0.960566	0.883855	0.570407	PIP5K59B, isoform F OS=Drosophila melanogaster GN=PIP5K59B PE=1 SV=1
A0A0B4K7G1	0.973418	0.225439	0.1082	CG5174, isoform N OS=Drosophila melanogaster GN=CG5174 PE=1 SV=1
A0A0B4K7G3	0.994356	0.984237	0.960534	Rho GTPase activating protein at 100F, isoform F OS=Drosophila melanogaster GN=RhoGAP100F PE=4 SV=1
A0A0B4K7G4	0.994615	0.0336348	0.0255807	Modulo, isoform C OS=Drosophila melanogaster GN=mod PE=1 SV=1
A0A0B4K7H0	0.980427	0.772424	0.291201	Lethal (2) k14710, isoform B OS=Drosophila melanogaster GN=l(2)k14710 PE=1 SV=1
A0A0B4K7H1	0.967339	0.942507	0.952735	Lethal (2) 01289, isoform M OS=Drosophila melanogaster GN=l(2)01289 PE=1 SV=1
A0A0B4K7I8	0.99951	0.910688	0.634692	Sodium channel protein OS=Drosophila melanogaster GN=NaCP60E PE=3 SV=1
A0A0B4K7J2	0.964913	0.254241	0.0666052	Nucleoporin 358kD, isoform B OS=Drosophila melanogaster GN=Nup358 PE=1 SV=1
A0A0B4K7J4	0.533084	0.919397	0.133248	Glial cell line-derived neurotrophic family receptor-like, isoform E OS=Drosophila melanogaster GN=Gfrl PE=1 SV=1
A0A0B4K7K0	0.984785	0.952254	0.877441	Ryanodine receptor, isoform F OS=Drosophila melanogaster GN=RyR PE=1 SV=1
A0A0B4K7K9	0.991499	0.980144	0.914121	Bruchpilot, isoform J OS=Drosophila melanogaster GN=brp PE=1 SV=1
A0A0B4K7L3	0.96556	0.81692	0.46652	CAP, isoform X OS=Drosophila melanogaster GN=CAP PE=1 SV=1
A0A0B4K7M0	0.960566	0.883855	0.570407	PIP5K59B, isoform H OS=Drosophila melanogaster GN=PIP5K59B PE=1 SV=1
A0A0B4K7N0	0.995836	0.0521131	0.0198488	Gartenzwerg, isoform C OS=Drosophila melanogaster GN=garz PE=1 SV=1
A0A0B4K7Q4	0.988652	0.339996	0.0697309	Zipper, isoform I OS=Drosophila melanogaster GN=zip PE=1 SV=1
A0A0B4K7R8	0.979517	0.774804	0.216932	Crumbs, isoform C OS=Drosophila melanogaster GN=crb PE=4 SV=1
A0A0B4K7S0	0.958887	0.0276891	0.033791	Fat facets, isoform D OS=Drosophila melanogaster GN=faf PE=1 SV=1
A0A0B4K7U0	0.990078	0.0444766	0.0370331	CG43340, isoform M OS=Drosophila melanogaster GN=CG43340 PE=1 SV=1
A0A0B4K7U5	0.996861	0.0257359	0.00275262	Lingerer, isoform H OS=Drosophila melanogaster GN=lig PE=1 SV=1
A0A0B4K7U9	0.984785	0.952254	0.877441	Ryanodine receptor, isoform G OS=Drosophila melanogaster GN=RyR PE=1 SV=1
A0A0B4K7X5	0.981801	0.830309	0.396572	Glycogenin, isoform D OS=Drosophila melanogaster GN=Glycogenin PE=1 SV=1
A0A0B4K7Y0	0.975906	0.540637	0.182022	Phospholipid-transporting ATPase OS=Drosophila melanogaster GN=CG42321 PE=1 SV=1
A0A0B4K7Y7	0.990866	0.636448	0.0200093	La related protein, isoform G OS=Drosophila melanogaster GN=larp PE=1 SV=1
A0A0B4K7Z5	0.996885	0.173272	0.0602676	Regulatory particle non-ATPase 6, isoform C OS=Drosophila melanogaster GN=Rpn6 PE=1 SV=1
A0A0B4K812	0.963013	0.0384348	0.0273664	Lissencephaly-1 homolog OS=Drosophila melanogaster GN=Lis-1 PE=3 SV=1
A0A0B4K814	0.99951	0.910688	0.634692	Sodium channel protein OS=Drosophila melanogaster GN=NaCP60E PE=3 SV=1
A0A0B4K837	0.982027	0.947228	0.877441	Ryanodine receptor, isoform E OS=Drosophila melanogaster GN=RyR PE=1 SV=1
A0A0B4K849	0.995738	0.850655	0.611389	Hu li tai shao, isoform O OS=Drosophila melanogaster GN=hts PE=1 SV=1
A0A0B4K851	0.990457	0.000488043	0.0253561	Ran-binding protein M, isoform E OS=Drosophila melanogaster GN=RanBPM PE=1 SV=1
A0A0B4K887	0.99951	0.910688	0.634692	Sodium channel protein OS=Drosophila melanogaster GN=NaCP60E PE=3 SV=1
A0A0B4K891	0.991131	0.00440125	0.00380918	CG8963, isoform E OS=Drosophila melanogaster GN=CG8963 PE=1 SV=1
A0A0B4K897	0.973418	0.225439	0.1082	CG5174, isoform O OS=Drosophila melanogaster GN=CG5174 PE=1 SV=1
A0A0B4K8B5	0.99951	0.910688	0.634692	Sodium channel protein OS=Drosophila melanogaster GN=NaCP60E PE=3 SV=1
A0A0B4KED0	0.995206	0.23049	0.110492	Ribosomal protein L38, isoform B OS=Drosophila melanogaster GN=RpL38 PE=3 SV=1
A0A0B4KEE5	0.990943	0.383533	0.0500988	CG43340, isoform Q OS=Drosophila melanogaster GN=CG43340 PE=1 SV=1
A0A0B4KEH0	0.974946	0.602051	0.296762	14-3-3zeta, isoform K OS=Drosophila melanogaster GN=14-3-3zeta PE=1 SV=1
A0A0B4KEJ7	0.949057	0.74667	0.370956	Coronin OS=Drosophila melanogaster GN=coro PE=1 SV=1
A0A0B4KEK7	0.97094	0.261007	0.0353813	PI31, isoform D OS=Drosophila melanogaster GN=PI31 PE=4 SV=1
A0A0B4KEL0	0.98569	0.106275	0.0509237	Aldehyde dehydrogenase OS=Drosophila melanogaster GN=Aldh-III PE=1 SV=1
A0A0B4KER0	0.989248	0.441627	0.162018	Relative of woc, isoform C OS=Drosophila melanogaster GN=row PE=1 SV=1
A0A0B4KER6	0.993072	0.940725	0.707285	Z band alternatively spliced PDZ-motif protein 52, isoform N OS=Drosophila melanogaster GN=Zasp52 PE=1 SV=1
A0A0B4KEU8	0.972887	0.546992	0.0838494	CG10062, isoform C OS=Drosophila melanogaster GN=CG10062 PE=1 SV=1
A0A0B4KEW3	0.994427	0.931073	0.70124	Z band alternatively spliced PDZ-motif protein 52, isoform M OS=Drosophila melanogaster GN=Zasp52 PE=1 SV=1
A0A0B4KEW6	0.989102	0.450827	0.284416	Amphiphysin, isoform B OS=Drosophila melanogaster GN=Amph PE=1 SV=1
A0A0B4KEX0	0.99621	0.0580594	0.0804766	Clustered mitochondria protein homolog OS=Drosophila melanogaster GN=clu PE=1 SV=1
A0A0B4KF06	0.978241	0.313185	0.0939383	Valyl-tRNA synthetase, isoform C OS=Drosophila melanogaster GN=Aats-val PE=1 SV=1
A0A0B4KF31	0.995765	0.546626	0.230579	Asrij, isoform B OS=Drosophila melanogaster GN=asrij PE=4 SV=1
A0A0B4KF50	0.99951	0.910688	0.655974	Sodium channel protein OS=Drosophila melanogaster GN=NaCP60E PE=3 SV=1
A0A0B4KF84	0.982212	0.913844	0.0752353	Stretchin-Mlck, isoform S OS=Drosophila melanogaster GN=Strn-Mlck PE=1 SV=1
A0A0B4KF91	0.986019	0.0669937	0.0502781	Kinesin-like protein OS=Drosophila melanogaster GN=unc-104 PE=3 SV=1
A0A0B4KF92	0.957323	0.848658	0.686922	Holocarboxylase synthetase, isoform B OS=Drosophila melanogaster GN=Hcs PE=1 SV=1
A0A0B4KF99	0.98569	0.106275	0.0509237	Aldehyde dehydrogenase OS=Drosophila melanogaster GN=Aldh-III PE=1 SV=1
A0A0B4KFA6	0.995253	0.501322	0.227694	CD98 heavy chain, isoform D OS=Drosophila melanogaster GN=CD98hc PE=1 SV=1
A0A0B4KFC5	0.996861	0.0257359	0.00275262	Lingerer, isoform K OS=Drosophila melanogaster GN=lig PE=1 SV=1
A0A0B4KFE2	0.993895	0.745086	0.327234	Like-AP180, isoform I OS=Drosophila melanogaster GN=lap PE=1 SV=1
A0A0B4KFE4	0.995738	0.0917216	0.0471768	Acyl-CoA synthetase long-chain, isoform J OS=Drosophila melanogaster GN=Acsl PE=1 SV=1
A0A0B4KFE9	0.979082	0.365567	0.0893347	Megator, isoform B OS=Drosophila melanogaster GN=Mtor PE=1 SV=1
A0A0B4KFF6	0.998463	0.990543	0.986041	DNAation factor-related protein 2, isoform D OS=Drosophila melanogaster GN=Drep2 PE=1 SV=1
A0A0B4KFF9	0.987869	0.186149	0.0604764	Jitterbug, isoform N OS=Drosophila melanogaster GN=jbug PE=1 SV=1
A0A0B4KFH4	0.994158	0.475995	0.0889752	Regulatory particle non-ATPase 8, isoform B OS=Drosophila melanogaster GN=Rpn8 PE=4 SV=1
A0A0B4KFH8	0.99951	0.910688	0.634692	Sodium channel protein OS=Drosophila melanogaster GN=NaCP60E PE=3 SV=1
A0A0B4KFK4	0.980205	0.464104	0.185975	CG12814, isoform E OS=Drosophila melanogaster GN=CG12814 PE=4 SV=1
A0A0B4KFL0	0.988873	0.000488043	0.0253561	Ran-binding protein M, isoform F OS=Drosophila melanogaster GN=RanBPM PE=1 SV=1
A0A0B4KFP1	0.980205	0.464104	0.185975	CG12814, isoform D OS=Drosophila melanogaster GN=CG12814 PE=4 SV=1
A0A0B4KFR8	0.994562	0.929708	0.696431	Z band alternatively spliced PDZ-motif protein 52, isoform L OS=Drosophila melanogaster GN=Zasp52 PE=1 SV=1
A0A0B4KFT0	0.994588	0.885864	0.701513	Cytochrome c oxidase subunit Va, isoform C OS=Drosophila melanogaster GN=COX5A PE=4 SV=1
A0A0B4KFT3	0.966846	0.518019	0.136081	Protein kinase C OS=Drosophila melanogaster GN=Pkc53E PE=3 SV=1
A0A0B4KFY8	0.984382	0.0624933	0.0254431	CG9813, isoform G OS=Drosophila melanogaster GN=CG9813 PE=1 SV=1
A0A0B4KFZ2	0.994889	0.598792	0.0742493	CG8176, isoform G OS=Drosophila melanogaster GN=CG8176 PE=1 SV=1
A0A0B4KFZ3	0.988749	0.452407	0.173422	Phosphodiesterase 6, isoform C OS=Drosophila melanogaster GN=Pde6 PE=4 SV=1
A0A0B4KFZ4	0.990871	0.983838	0.930812	Tetraspanin OS=Drosophila melanogaster GN=TM4SF PE=1 SV=1
A0A0B4KFZ7	0.996797	0.472487	0.247787	CG9399, isoform E OS=Drosophila melanogaster GN=CG9399 PE=1 SV=1
A0A0B4KFZ9	0.997673	0.952943	0.885901	Histone H4 OS=Drosophila melanogaster GN=His4r PE=3 SV=1
A0A0B4KG06	0.997964	0.970333	0.886439	Tropomyosin 1, isoform S OS=Drosophila melanogaster GN=Tm1 PE=1 SV=1
A0A0B4KG12	0.988093	0.933305	0.629066	RIM-binding protein, isoform I OS=Drosophila melanogaster GN=Rbp PE=1 SV=1
A0A0B4KG35	0.981442	0.913844	0.0646119	Stretchin-Mlck, isoform U OS=Drosophila melanogaster GN=Strn-Mlck PE=1 SV=1
A0A0B4KG41	0.798647	0.591765	0.335671	CG10326, isoform B OS=Drosophila melanogaster GN=CG10326 PE=4 SV=1
A0A0B4KG43	0.978225	0.289432	0.0541479	Canoe, isoform H OS=Drosophila melanogaster GN=cno PE=1 SV=1
A0A0B4KG54	0.973506	0.0985232	0.0498673	Methylthioadenosine phosphorylase ortholog, isoform B OS=Drosophila melanogaster GN=Mtap PE=3 SV=1
A0A0B4KG68	0.992654	0.955328	0.861241	Tropomyosin 1, isoform R OS=Drosophila melanogaster GN=Tm1 PE=1 SV=1
A0A0B4KGD1	0.99951	0.623609	0.0798247	Osa, isoform F OS=Drosophila melanogaster GN=osa PE=1 SV=1
A0A0B4KGE1	0.971007	0.948758	0.0971296	Signal transducer and activator of transcription OS=Drosophila melanogaster GN=Stat92E PE=1 SV=1
A0A0B4KGE6	0.994158	0.475995	0.0889752	Regulatory particle non-ATPase 8, isoform C OS=Drosophila melanogaster GN=Rpn8 PE=4 SV=1
A0A0B4KGF7	0.998357	0.126149	0.0617989	CG12582, isoform H OS=Drosophila melanogaster GN=beta-Man PE=1 SV=1
A0A0B4KGG6	0.961814	0.967263	0.714382	CG1090, isoform I OS=Drosophila melanogaster GN=CG1090 PE=4 SV=1
A0A0B4KGI5	0.990501	0.902101	0.593235	Carboxylic ester hydrolase OS=Drosophila melanogaster GN=Ace PE=1 SV=1
A0A0B4KGI6	0.955312	0.289432	0.0713723	Canoe, isoform G OS=Drosophila melanogaster GN=cno PE=1 SV=1
A0A0B4KGI7	0.958558	0.948758	0.093609	Signal transducer and activator of transcription OS=Drosophila melanogaster GN=Stat92E PE=1 SV=1
A0A0B4KGK8	0.983522	0.576168	0.296393	Syncrip, isoform R OS=Drosophila melanogaster GN=Syp PE=1 SV=1
A0A0B4KGL0	0.991518	0.858213	0.388395	Neurexin 1, isoform F OS=Drosophila melanogaster GN=Nrx-1 PE=1 SV=1
A0A0B4KGN2	0.9965	0.80371	0.581979	MICOS complex subunit MIC60 OS=Drosophila melanogaster GN=Mitofilin PE=3 SV=1
A0A0B4KGP8	0.996658	0.295458	0.0572583	Eukaryotic initiation factor 2gamma, isoform D OS=Drosophila melanogaster GN=eIF-2gamma PE=4 SV=1
A0A0B4KGQ6	0.984761	0.933305	0.608732	RIM-binding protein, isoform J OS=Drosophila melanogaster GN=Rbp PE=1 SV=1
A0A0B4KGU4	0.988431	0.0479746	0.0416193	Belle, isoform B OS=Drosophila melanogaster GN=bel PE=3 SV=1
A0A0B4KGU9	0.983327	0.518227	0.158437	Extended synaptotagmin-like protein 2 ortholog, isoform D OS=Drosophila melanogaster GN=Esyt2 PE=1 SV=1
A0A0B4KGV7	0.984182	0.821401	0.506547	CG13601, isoform B OS=Drosophila melanogaster GN=CG13601 PE=4 SV=1
A0A0B4KGX1	0.975595	0.102009	0.0264357	Jaguar, isoform L OS=Drosophila melanogaster GN=jar PE=1 SV=1
A0A0B4KGY8	0.972456	0.600445	0.0691437	CG31221, isoform C OS=Drosophila melanogaster GN=CG31221 PE=1 SV=1
A0A0B4KH03	0.993341	0.885326	0.620803	Tetraspanin OS=Drosophila melanogaster GN=Tsp96F PE=1 SV=1
A0A0B4KH06	0.533084	0.919397	0.133248	Glial cell line-derived neurotrophic family receptor-like, isoform L OS=Drosophila melanogaster GN=Gfrl PE=1 SV=1
A0A0B4KH10	0.971007	0.948758	0.0971296	Signal transducer and activator of transcription OS=Drosophila melanogaster GN=Stat92E PE=1 SV=1
A0A0B4KH21	0.983522	0.576168	0.296393	Syncrip, isoform I OS=Drosophila melanogaster GN=Syp PE=1 SV=1
A0A0B4KH24	0.983522	0.576168	0.296393	Syncrip, isoform O OS=Drosophila melanogaster GN=Syp PE=1 SV=1
A0A0B4KH25	0.99934	0.922253	0.663121	Histone H2A OS=Drosophila melanogaster GN=His2Av PE=3 SV=1
A0A0B4KH28	0.994945	0.133171	0.038268	Syndapin, isoform C OS=Drosophila melanogaster GN=Synd PE=1 SV=1
A0A0B4KH34	0.985449	0.193895	0.0521741	Annexin OS=Drosophila melanogaster GN=AnxB9 PE=1 SV=1
A0A0B4KH39	0.994171	0.868288	0.49896	CASK ortholog, isoform H OS=Drosophila melanogaster GN=CASK PE=1 SV=1
A0A0B4KH94	0.995352	0.879026	0.609195	Fasciclin 1, isoform G OS=Drosophila melanogaster GN=Fas1 PE=1 SV=1
A0A0B4KHB1	0.99951	0.623609	0.0798247	Osa, isoform E OS=Drosophila melanogaster GN=osa PE=1 SV=1
A0A0B4KHB2	0.993436	0.0867767	0.0681039	C-terminal binding protein, isoform G OS=Drosophila melanogaster GN=CtBP PE=1 SV=1
A0A0B4KHB9	0.971475	0.259636	0.109715	PP2A-B', isoform Q OS=Drosophila melanogaster GN=PP2A-B' PE=1 SV=1
A0A0B4KHD2	0.523036	0.315869	0.172951	Sponge, isoform F OS=Drosophila melanogaster GN=spg PE=1 SV=1
A0A0B4KHD3	0.995696	0.689682	0.333917	Mitochondrial pyruvate carrier, isoform C OS=Drosophila melanogaster GN=Mpc1 PE=1 SV=1
A0A0B4KHE9	0.988646	0.356399	0.0688391	Regulatory particle non-ATPase 2, isoform C OS=Drosophila melanogaster GN=Rpn2 PE=4 SV=1
A0A0B4KHF5	0.993347	0.326145	0.180999	CG2246, isoform O OS=Drosophila melanogaster GN=CG2246 PE=1 SV=1
A0A0B4KHG5	0.991871	0.957795	0.820401	Chaoptin, isoform C OS=Drosophila melanogaster GN=chp PE=1 SV=1
A0A0B4KHJ1	0.986535	0.18866	0.394325	Effete, isoform B OS=Drosophila melanogaster GN=eff PE=3 SV=1
A0A0B4KHJ3	0.993347	0.326145	0.180999	CG2246, isoform N OS=Drosophila melanogaster GN=CG2246 PE=1 SV=1
A0A0B4KHJ5	0.98201	0.774284	0.311174	Glycogen synthase, isoform D OS=Drosophila melanogaster GN=GlyS PE=1 SV=1
A0A0B4KHJ9	0.994391	0.960623	0.839145	Tropomyosin 2, isoform E OS=Drosophila melanogaster GN=Tm2 PE=1 SV=1
A0A0B4KHK5	0.991871	0.957795	0.820401	Chaoptin, isoform F OS=Drosophila melanogaster GN=chp PE=1 SV=1
A0A0B4KHL2	0.998742	0.0938425	0.0262615	Coatomer subunit gamma OS=Drosophila melanogaster GN=gammaCOP PE=1 SV=1
A0A0B4KHP1	0.985401	0.0992478	0.0722532	CG43102, isoform F OS=Drosophila melanogaster GN=CG43102 PE=4 SV=1
A0A0B4KHP7	0.971475	0.259636	0.109715	PP2A-B', isoform P OS=Drosophila melanogaster GN=PP2A-B' PE=1 SV=1
A0A0B4KHQ8	0.998842	0.438517	0.118575	Microtubule-associated protein OS=Drosophila melanogaster GN=tau PE=1 SV=1
A0A0B4KHR4	0.984998	0.0330393	0.108908	Dystrophin, isoform I OS=Drosophila melanogaster GN=Dys PE=4 SV=1
A0A0B4KHS0	0.975671	0.95553	0.784084	GluClalpha, isoform J OS=Drosophila melanogaster GN=GluClalpha PE=1 SV=1
A0A0B4KHS1	0.979517	0.774804	0.216932	Crumbs, isoform D OS=Drosophila melanogaster GN=crb PE=4 SV=1
A0A0B4KHS4	0.97334	0.0866891	0.0205269	CG9990, isoform G OS=Drosophila melanogaster GN=CG9990 PE=1 SV=1
A0A0B4KHS9	0.988973	0.233409	0.0381227	Serine/threonine-protein phosphatase OS=Drosophila melanogaster GN=Pp1alpha-96A PE=3 SV=1
A0A0B4KHT5	0.971223	0.369969	0.191732	Syncrip, isoform J OS=Drosophila melanogaster GN=Syp PE=1 SV=1
A0A0B4KHU4	0.998978	0.262755	0.075502	CG11790, isoform C OS=Drosophila melanogaster GN=CG11790 PE=1 SV=1
A0A0B4KHW3	0.985179	0.264548	0.093902	Aralar1, isoform F OS=Drosophila melanogaster GN=aralar1 PE=1 SV=1
A0A0B4KHW7	0.993347	0.326145	0.180999	CG2246, isoform P OS=Drosophila melanogaster GN=CG2246 PE=1 SV=1
A0A0B4KHX5	0.991871	0.957795	0.820401	Chaoptin, isoform D OS=Drosophila melanogaster GN=chp PE=1 SV=1
A0A0B4KHZ1	0.998911	0.027753	0.0173763	Lipid storage droplet-1, isoform D OS=Drosophila melanogaster GN=Lsd-1 PE=1 SV=1
A0A0B4KI10	0.988646	0.356399	0.0688391	Regulatory particle non-ATPase 2, isoform B OS=Drosophila melanogaster GN=Rpn2 PE=4 SV=1
A0A0B4KI32	0.995389	0.364358	0.0776726	CIN85 and CD2AP orthologue, isoform E OS=Drosophila melanogaster GN=cindr PE=1 SV=1
A0A0B4KI34	0.997636	0.364358	0.0776726	CIN85 and CD2AP orthologue, isoform J OS=Drosophila melanogaster GN=cindr PE=1 SV=1
A0A0B4KI35	0.991871	0.957795	0.820401	Chaoptin, isoform E OS=Drosophila melanogaster GN=chp PE=1 SV=1
A0A0B4KI38	0.99705	0.408821	0.112451	Methylthioribose-1-phosphate isomerase OS=Drosophila melanogaster GN=CG11334 PE=3 SV=1
A0A0B4KI45	0.998842	0.438517	0.118575	Microtubule-associated protein OS=Drosophila melanogaster GN=tau PE=1 SV=1
A0A0B4KI69	0.964674	0.556254	0.240086	G protein-coupled receptor kinase 2, isoform B OS=Drosophila melanogaster GN=Gprk2 PE=4 SV=1
A0A0B4LEK8	0.993232	0.00666337	0.00855812	Sec24AB ortholog, isoform C OS=Drosophila melanogaster GN=Sec24AB PE=1 SV=1
A0A0B4LES3	0.984157	0.731407	0.185214	CG3107, isoform D OS=Drosophila melanogaster GN=CG3107 PE=3 SV=1
A0A0B4LEU2	0.974137	0.00834892	0.0200743	Cyp6w1, isoform B OS=Drosophila melanogaster GN=Cyp6w1 PE=3 SV=1
A0A0B4LEU9	0.955715	0.344336	0.0707159	Maltase A5, isoform C OS=Drosophila melanogaster GN=Mal-A5 PE=1 SV=1
A0A0B4LEY6	0.997376	0.0755936	0.0283574	Nascent polypeptide associated complex protein alpha subunit, isoform D OS=Drosophila melanogaster GN=Nacalpha PE=4 SV=1
A0A0B4LEZ3	0.955919	0.568056	0.0746848	Not1, isoform H OS=Drosophila melanogaster GN=Not1 PE=1 SV=1
A0A0B4LF26	0.988093	0.0137974	0.0254572	Eukaryotic translation initiation factor 3 subunit J OS=Drosophila melanogaster GN=Adam PE=3 SV=1
A0A0B4LF54	0.993285	0.0660113	0.0628784	Cytochrome P450-6a17, isoform B OS=Drosophila melanogaster GN=Cyp6a17 PE=1 SV=1
A0A0B4LF57	0.993945	0.655583	0.262269	Calmodulin, isoform C OS=Drosophila melanogaster GN=Cam PE=1 SV=1
A0A0B4LF82	0.968651	0.00675499	0.023992	Sin3A, isoform H OS=Drosophila melanogaster GN=Sin3A PE=1 SV=1
A0A0B4LF95	0.986245	0.926883	0.705082	CG42708, isoform K OS=Drosophila melanogaster GN=GLS PE=1 SV=1
A0A0B4LFA6	0.990903	0.141201	0.0425721	Regulatory particle non-ATPase 13, isoform G OS=Drosophila melanogaster GN=Rpn13 PE=1 SV=1
A0A0B4LFB3	0.989474	0.260394	0.0635652	Eukaryotic translation initiation factor 3 subunit M OS=Drosophila melanogaster GN=Tango7 PE=3 SV=1
A0A0B4LFB8	0.988282	0.645356	0.303926	Optic atrophy 1 ortholog, isoform D OS=Drosophila melanogaster GN=Opa1 PE=1 SV=1
A0A0B4LFD2	0.994819	0.167446	0.0677543	Heat shock protein cognate 5, isoform B OS=Drosophila melanogaster GN=Hsc70-5 PE=3 SV=1
A0A0B4LFD9	0.99951	0.262979	0.0725616	Ribosomal protein S23, isoform B OS=Drosophila melanogaster GN=RpS23 PE=3 SV=1
A0A0B4LFH0	0.968205	0.0985232	0.0498673	Methylthioadenosine phosphorylase ortholog, isoform C OS=Drosophila melanogaster GN=Mtap PE=3 SV=1
A0A0B4LFJ1	0.97497	0.0520289	0.0242692	CG5210, isoform B OS=Drosophila melanogaster GN=CG5210 PE=3 SV=1
A0A0B4LFK8	0.982451	0.0599041	0.110598	Dicer-2, isoform B OS=Drosophila melanogaster GN=Dcr-2 PE=1 SV=1
A0A0B4LFL2	0.98539	0.158401	0.0163521	Eukaryotic translation initiation factor 3 subunit C OS=Drosophila melanogaster GN=eIF3-S8 PE=3 SV=1
A0A0B4LFL3	0.988243	0.389036	0.120064	Elongation factor 1 beta, isoform C OS=Drosophila melanogaster GN=Ef1beta PE=3 SV=1
A0A0B4LFM0	0.992898	0.689834	0.320067	Calbindin 53E, isoform B OS=Drosophila melanogaster GN=Cbp53E PE=4 SV=1
A0A0B4LFR4	0.996562	0.435642	0.126476	Oligosaccharide transferase delta subunit, isoform B OS=Drosophila melanogaster GN=OstDelta PE=1 SV=1
A0A0B4LFT2	0.97234	0.137438	0.0944097	Cytochrome P450-4e2, isoform B OS=Drosophila melanogaster GN=Cyp4e2 PE=3 SV=1
A0A0B4LFU6	0.997296	0.856264	0.502402	Beta-glucuronidase OS=Drosophila melanogaster GN=CG15117 PE=1 SV=1
A0A0B4LFW5	0.981801	0.830309	0.396572	Glycogenin, isoform E OS=Drosophila melanogaster GN=Glycogenin PE=1 SV=1
A0A0B4LFW6	0.983378	0.182924	0.0695955	Receptor mediated endocytosis 8, isoform B OS=Drosophila melanogaster GN=Rme-8 PE=1 SV=1
A0A0B4LFZ4	0.992842	0.339091	0.0990336	TER94, isoform E OS=Drosophila melanogaster GN=TER94 PE=1 SV=1
A0A0B4LG26	0.989112	0.524087	0.161638	Calpain-A, isoform D OS=Drosophila melanogaster GN=CalpA PE=1 SV=1
A0A0B4LG36	0.968722	0.445556	0.27837	HMG protein Z, isoform C OS=Drosophila melanogaster GN=HmgZ PE=4 SV=1
A0A0B4LG52	0.997339	0.266467	0.0707247	Ribosomal protein S16, isoform B OS=Drosophila melanogaster GN=RpS16 PE=3 SV=1
A0A0B4LG95	0.996356	0.591351	0.281573	Lethal (2) k09913, isoform F OS=Drosophila melanogaster GN=l(2)k09913 PE=1 SV=1
A0A0B4LGA3	0.986245	0.926883	0.726639	CG42708, isoform J OS=Drosophila melanogaster GN=GLS PE=1 SV=1
A0A0B4LGB0	0.980659	0.560328	0.242897	Gp150, isoform E OS=Drosophila melanogaster GN=Gp150 PE=1 SV=1
A0A0B4LGB7	0.996648	0.945831	0.874169	Calcium-transporting ATPase OS=Drosophila melanogaster GN=SERCA PE=1 SV=1
A0A0B4LGC0	0.994805	0.544161	0.245159	Tripeptidyl-peptidase II, isoform F OS=Drosophila melanogaster GN=TppII PE=4 SV=1
A0A0B4LGC9	0.990488	0.962778	0.854114	Unc-89, isoform H OS=Drosophila melanogaster GN=Unc-89 PE=1 SV=1
A0A0B4LGD3	0.995614	0.9643	0.855615	Kazachoc, isoform G OS=Drosophila melanogaster GN=kcc PE=1 SV=1
A0A0B4LGF5	0.988282	0.645356	0.303926	Optic atrophy 1 ortholog, isoform C OS=Drosophila melanogaster GN=Opa1 PE=1 SV=1
A0A0B4LGH1	0.992368	0.909675	0.740876	Beta-Tubulin at 60D, isoform B OS=Drosophila melanogaster GN=betaTub60D PE=1 SV=1
A0A0B4LGH8	0.97482	0.431562	0.0556029	Oxysterol-binding protein OS=Drosophila melanogaster GN=CG3860 PE=1 SV=1
A0A0B4LGI1	0.983514	0.799693	0.499608	G protein alpha s subunit, isoform E OS=Drosophila melanogaster GN=Galphas PE=1 SV=1
A0A0B4LGI5	0.990488	0.962778	0.854114	Unc-89, isoform E OS=Drosophila melanogaster GN=Unc-89 PE=1 SV=1
A0A0B4LGL0	0.994427	0.931073	0.698426	Z band alternatively spliced PDZ-motif protein 52, isoform W OS=Drosophila melanogaster GN=Zasp52 PE=1 SV=1
A0A0B4LGL5	0.968993	0.439308	0.0939393	CG8399, isoform B OS=Drosophila melanogaster GN=CG8399 PE=4 SV=1
A0A0B4LGL6	0.991495	0.367793	0.0983617	Unzipped, isoform B OS=Drosophila melanogaster GN=uzip PE=4 SV=1
A0A0B4LGM5	0.963137	0.848658	0.669366	Holocarboxylase synthetase, isoform C OS=Drosophila melanogaster GN=Hcs PE=1 SV=1
A0A0B4LGN1	0.991962	0.505371	0.108125	Inositol 1,4,5,-tris-phosphate receptor, isoform C OS=Drosophila melanogaster GN=Itp-r83A PE=4 SV=1
A0A0B4LGP3	0.992766	0.0698083	0.0399557	Epithelial membrane protein, isoform E OS=Drosophila melanogaster GN=emp PE=1 SV=1
A0A0B4LGP6	0.954167	0.0477625	0.0163129	Odorant-binding protein 83a, isoform C OS=Drosophila melanogaster GN=Obp83a PE=4 SV=1
A0A0B4LGQ1	0.969985	0.855044	0.529811	Superoxide dismutase OS=Drosophila melanogaster GN=Sod2 PE=3 SV=1
A0A0B4LGQ6	0.954167	0.0477625	0.0163129	Odorant-binding protein 83a, isoform B OS=Drosophila melanogaster GN=Obp83a PE=4 SV=1
A0A0B4LGS0	0.967454	0.215157	0.0273247	Amylase proximal, isoform B OS=Drosophila melanogaster GN=Amy-p PE=3 SV=1
A0A0B4LGS4	0.997712	0.55114	0.218115	Vacuolar H[+]-ATPase 26kD subunit, isoform C OS=Drosophila melanogaster GN=Vha26 PE=3 SV=1
A0A0B4LGS6	0.957323	0.848658	0.686922	Holocarboxylase synthetase, isoform D OS=Drosophila melanogaster GN=Hcs PE=1 SV=1
A0A0B4LGT2	0.960715	0.591769	0.062359	Water witch, isoform D OS=Drosophila melanogaster GN=wtrw PE=4 SV=1
A0A0B4LGT4	0.987082	0.289408	0.0772101	GTPase indispensable for equal segregation of chromosomes, isoform B OS=Drosophila melanogaster GN=Gie PE=3 SV=1
A0A0B4LGV1	0.991722	0.365865	0.141529	CG2943, isoform C OS=Drosophila melanogaster GN=EMC1 PE=1 SV=1
A0A0B4LGX1	0.973418	0.225439	0.1082	CG5174, isoform P OS=Drosophila melanogaster GN=CG5174 PE=1 SV=1
A0A0B4LGY4	0.997296	0.856264	0.502402	Beta-glucuronidase OS=Drosophila melanogaster GN=CG15117 PE=1 SV=1
A0A0B4LGZ0	0.986311	0.843942	0.557068	Unc-115a, isoform E OS=Drosophila melanogaster GN=Unc-115a PE=1 SV=1
A0A0B4LGZ3	0.96944	0.343579	0.129379	Serine/threonine-protein phosphatase 2A 55 kDa regulatory subunit B OS=Drosophila melanogaster GN=tws PE=1 SV=1
A0A0B4LGZ5	0.98622	0.195545	0.056058	Ribosomal protein L11, isoform B OS=Drosophila melanogaster GN=RpL11 PE=1 SV=1
A0A0B4LGZ7	0.997712	0.978984	0.907855	CG45076, isoform H OS=Drosophila melanogaster GN=CG45076 PE=1 SV=1
A0A0B4LH53	0.988135	0.659016	0.398314	N-ethylmaleimide-sensitive factor 2, isoform B OS=Drosophila melanogaster GN=Nsf2 PE=3 SV=1
A0A0B4LH71	0.995613	0.889943	0.58201	Synapse-associated protein 47kD, isoform K OS=Drosophila melanogaster GN=Sap47 PE=1 SV=1
A0A0B4LH87	0.988749	0.452407	0.173422	Phosphodiesterase 6, isoform D OS=Drosophila melanogaster GN=Pde6 PE=4 SV=1
A0A0B4LHB7	0.975671	0.95553	0.784084	GluClalpha, isoform O OS=Drosophila melanogaster GN=GluClalpha PE=1 SV=1
A0A0B4LHB9	0.975671	0.95553	0.784084	GluClalpha, isoform P OS=Drosophila melanogaster GN=GluClalpha PE=1 SV=1
A0A0B4LHC9	0.974656	0.261751	0.0705225	CG5554, isoform B OS=Drosophila melanogaster GN=CG5554 PE=1 SV=1
A0A0B4LHD7	0.980897	0.848956	0.527632	Na/Ca-exchange protein, isoform H OS=Drosophila melanogaster GN=Calx PE=1 SV=1
A0A0B4LHE0	0.995671	0.96156	0.846762	Kazachoc, isoform F OS=Drosophila melanogaster GN=kcc PE=1 SV=1
A0A0B4LHE7	0.99572	0.598897	0.268567	Vacuolar H[+] ATPase 13kD subunit, isoform B OS=Drosophila melanogaster GN=Vha13 PE=4 SV=1
A0A0B4LHF2	0.992014	0.962195	0.859022	Unc-89, isoform F OS=Drosophila melanogaster GN=Unc-89 PE=1 SV=1
A0A0B4LHI3	0.995877	0.195161	0.0368315	Sarah, isoform B OS=Drosophila melanogaster GN=sra PE=4 SV=1
A0A0B4LHI9	0.737515	0.403112	0.0493492	Inwardly rectifying potassium channel 2, isoform D OS=Drosophila melanogaster GN=Irk2 PE=3 SV=1
A0A0B4LHL7	0.996555	0.846727	0.697987	ATP synthase, subunit d, isoform C OS=Drosophila melanogaster GN=ATPsynD PE=4 SV=1
A0A0B4LHR4	0.979087	0.975592	0.601606	Metabotropic GABA-B receptor subtype 2, isoform C OS=Drosophila melanogaster GN=GABA-B-R2 PE=1 SV=1
A0A0B4LHS1	0.998878	0.988096	0.943725	Myosin alkali light chain 1, isoform D OS=Drosophila melanogaster GN=Mlc1 PE=1 SV=1
A0A0B4LHS3	0.998842	0.438517	0.118575	Microtubule-associated protein OS=Drosophila melanogaster GN=tau PE=1 SV=1
A0A0B4LHT3	0.962269	0.773444	0.41019	Innexin OS=Drosophila melanogaster GN=Inx3 PE=3 SV=1
A0A0B4LHV8	0.985906	0.272797	0.0743476	Atlastin, isoform C OS=Drosophila melanogaster GN=atl PE=4 SV=1
A0A0B4LHW0	0.977782	0.650117	0.141883	Protein kinase C OS=Drosophila melanogaster GN=Pkc98E PE=1 SV=1
A0A0B4LHX6	0.996576	0.56505	0.369213	Nucleoside diphosphate kinase OS=Drosophila melanogaster GN=awd PE=1 SV=1
A0A0B4LI11	0.986311	0.843942	0.557068	Unc-115a, isoform F OS=Drosophila melanogaster GN=Unc-115a PE=1 SV=1
A0A0B4LI13	0.977782	0.650117	0.126688	Protein kinase C OS=Drosophila melanogaster GN=Pkc98E PE=1 SV=1
A0A0B4LIC0	0.985401	0.0992478	0.0722532	CG43102, isoform G OS=Drosophila melanogaster GN=CG43102 PE=4 SV=1
A0A0B4LID7	0.990154	0.013151	0.00620381	CG4538, isoform C OS=Drosophila melanogaster GN=CG4538 PE=1 SV=1
A0A0B4LIE3	0.685004	0.919397	0.133248	Glial cell line-derived neurotrophic family receptor-like, isoform M OS=Drosophila melanogaster GN=Gfrl PE=1 SV=1
A0A0B4LIE8	0.996741	0.481583	0.044562	Alternative testis transcripts open reading frame A, isoform D OS=Drosophila melanogaster GN=att-ORFA PE=1 SV=1
A0A0B4LIJ0	0.984345	0.291235	0.0729366	Regulatory particle triple-A ATPase 2, isoform B OS=Drosophila melanogaster GN=Rpt2 PE=3 SV=1
A0A0B4LIS6	0.998842	0.438517	0.118575	Microtubule-associated protein OS=Drosophila melanogaster GN=tau PE=1 SV=1
A0A0B4LIT4	0.999065	0.438517	0.118575	Microtubule-associated protein OS=Drosophila melanogaster GN=tau PE=1 SV=1
A0A0B4LJ12	0.996576	0.56505	0.369213	Nucleoside diphosphate kinase OS=Drosophila melanogaster GN=awd PE=1 SV=1
A0A0B4LJ24	0.994356	0.984237	0.960534	Rho GTPase activating protein at 100F, isoform I OS=Drosophila melanogaster GN=RhoGAP100F PE=4 SV=1
A0A0B7P9G0	0.989204	0.7661	0.409102	Unextended, isoform E OS=Drosophila melanogaster GN=uex PE=1 SV=1
A0A0C4DHA1	0.987749	0.769889	0.341804	Chondrocyte-derived ezrin-like domain containing protein ortholog, isoform F OS=Drosophila melanogaster GN=Cdep PE=1 SV=1
A0A0C4DHC8	0.98569	0.106275	0.0509237	Aldehyde dehydrogenase type III, isoform Q OS=Drosophila melanogaster GN=Aldh-III PE=1 SV=1
A0A0C4DHE7	0.994547	0.931156	0.775433	Glutamate dehydrogenase OS=Drosophila melanogaster GN=Gdh PE=1 SV=1
A0A0C4DHG2	0.992495	0.0811016	0.0658736	Gelsolin, isoform J OS=Drosophila melanogaster GN=Gel PE=4 SV=1
A0A0C4DHG5	0.981341	0.630804	0.21866	B52, isoform O OS=Drosophila melanogaster GN=B52 PE=4 SV=1
A0A0C4FEI8	0.989666	0.310393	0.168437	Granny smith, isoform F OS=Drosophila melanogaster GN=grsm PE=1 SV=1
A0A0U1RVK6	0.996549	0.0947332	0.0628032	Fructose-1,6-bisphosphatase, isoform F OS=Drosophila melanogaster GN=fbp PE=2 SV=1
A0A1F4	0.99074	0.983413	0.935733	Protein eyes shut OS=Drosophila melanogaster GN=eys PE=1 SV=1
A0AQH0	0.994886	0.490846	0.164188	Proteasome subunit beta type OS=Drosophila melanogaster GN=Prosbeta1 PE=1 SV=1
A1YK02	0.992319	0.867632	0.661692	Nucleoporin 75kD OS=Drosophila melanogaster GN=Nup75 PE=1 SV=1
A1Z6H0	0.988624	0.903685	0.491666	Kune-kune OS=Drosophila melanogaster GN=kune PE=1 SV=1
A1Z6H7	0.993964	0.963492	0.774704	Gp210 ortholog, isoform A OS=Drosophila melanogaster GN=Gp210 PE=1 SV=1
A1Z6L9	0.983048	0.0676723	0.0563177	FI21274p1 OS=Drosophila melanogaster GN=Trap1 PE=1 SV=1
A1Z6P3	0.953538	0.213413	0.0150214	Eb1, isoform F OS=Drosophila melanogaster GN=Eb1 PE=1 SV=2
A1Z6Q0	0.989172	0.436435	0.0814924	Klaroid, isoform D OS=Drosophila melanogaster GN=koi PE=1 SV=1
A1Z6R7	0.919208	0.516127	0.330294	CG30158 OS=Drosophila melanogaster GN=CG30158-RA PE=1 SV=1
A1Z6S6	0.975336	0.736766	0.447013	RE54322p OS=Drosophila melanogaster GN=vimar PE=1 SV=1
A1Z6S7	0.975336	0.736766	0.447013	FI02061p OS=Drosophila melanogaster GN=vimar PE=1 SV=1
A1Z6V5	0.994869	0.300067	0.0320975	FI01422p OS=Drosophila melanogaster GN=Spn43Ab PE=1 SV=1
A1Z6X6	0.965411	0.403854	0.153567	CG1707 OS=Drosophila melanogaster GN=Glo1 PE=1 SV=1
A1Z6Z3	0.98569	0.106275	0.0509237	Aldehyde dehydrogenase OS=Drosophila melanogaster GN=Aldh-III PE=1 SV=1
A1Z6Z4	0.98569	0.106275	0.0509237	Aldehyde dehydrogenase type III, isoform O OS=Drosophila melanogaster GN=Aldh-III PE=1 SV=2
A1Z6Z8	0.990549	0.497059	0.0783029	Dilute class unconventional myosin, isoform C OS=Drosophila melanogaster GN=didum PE=1 SV=1
A1Z6Z9	0.990549	0.497059	0.0783029	Dilute class unconventional myosin, isoform A OS=Drosophila melanogaster GN=didum PE=1 SV=1
A1Z713	0.989009	0.617602	0.2271	Vacuolar protein sorting 13, isoform A OS=Drosophila melanogaster GN=Vps13 PE=1 SV=2
A1Z718	0.986638	0.372944	0.0180767	CG43340, isoform D OS=Drosophila melanogaster GN=CG43340 PE=1 SV=1
A1Z720	0.986638	0.372944	0.0180767	CG43340, isoform A OS=Drosophila melanogaster GN=CG43340 PE=1 SV=1
A1Z729	0.989112	0.23352	0.104959	CG2064 OS=Drosophila melanogaster GN=CG2064 PE=1 SV=1
A1Z784	0.993328	0.0233667	0.0199219	Acetyl-CoA carboxylase, isoform A OS=Drosophila melanogaster GN=ACC PE=1 SV=1
A1Z7H2	0.995738	0.0917216	0.0471768	Acyl-CoA synthetase long-chain, isoform D OS=Drosophila melanogaster GN=Acsl PE=1 SV=1
A1Z7H3	0.995738	0.0917216	0.0471768	Acyl-CoA synthetase long-chain, isoform C OS=Drosophila melanogaster GN=Acsl PE=1 SV=1
A1Z7H7	0.91967	0.0324811	0.0315173	CG8586, isoform A OS=Drosophila melanogaster GN=CG8586-RA PE=1 SV=1
A1Z7J6	0.991057	0.0974311	0.028109	Sec31 ortholog, isoform B OS=Drosophila melanogaster GN=Sec31 PE=1 SV=1
A1Z7P1	0.957255	0.568208	0.313597	Phosphomannomutase 45A OS=Drosophila melanogaster GN=Pmm45A PE=1 SV=1
A1Z7S0	0.983378	0.182924	0.0695955	Receptor mediated endocytosis 8, isoform A OS=Drosophila melanogaster GN=Rme-8 PE=1 SV=1
A1Z7S3	0.996144	0.838344	0.360144	Lightoid, isoform B OS=Drosophila melanogaster GN=Rab32 PE=1 SV=1
A1Z7T0	0.96755	0.00520981	0.046905	Serine/threonine-protein kinase N OS=Drosophila melanogaster GN=Pkn PE=1 SV=1
A1Z7T2	0.96755	0.00520981	0.046905	Protein kinase related to protein kinase N, isoform F OS=Drosophila melanogaster GN=Pkn PE=1 SV=1
A1Z7V9	0.98378	0.826768	0.483101	CG1814, isoform A OS=Drosophila melanogaster GN=CG1814-RA PE=1 SV=1
A1Z7Z4	0.996791	0.0771414	0.0579108	CG1648, isoform B OS=Drosophila melanogaster GN=CG1648 PE=1 SV=1
A1Z803	0.931235	0.278238	0.0420983	CG1665 OS=Drosophila melanogaster GN=CG1665-RA PE=1 SV=1
A1Z813	0.993232	0.00666337	0.00855812	Sec24AB ortholog, isoform A OS=Drosophila melanogaster GN=Sec24AB PE=1 SV=1
A1Z814	0.960864	0.33479	0.113767	Oxysterol-binding protein OS=Drosophila melanogaster GN=CG1513-RA PE=1 SV=2
A1Z843	0.995225	0.931272	0.0941555	CG1371 OS=Drosophila melanogaster GN=CG1371 PE=1 SV=1
A1Z871	0.971176	0.955983	0.682263	CAP, isoform B OS=Drosophila melanogaster GN=CAP PE=1 SV=1
A1Z892	0.992108	0.0787032	0.0275007	LD11278p OS=Drosophila melanogaster GN=Prx2540-1 PE=2 SV=1
A1Z8D3	0.994276	0.0732594	0.1151	CG18003 OS=Drosophila melanogaster GN=CG18003 PE=1 SV=1
A1Z8G0	0.991505	0.703242	0.463719	Menage a trois, isoform A OS=Drosophila melanogaster GN=metro PE=1 SV=1
A1Z8H7	0.935861	0.99002	0.98956	Cuticular protein 47Ef, isoform C OS=Drosophila melanogaster GN=Cpr47Ef PE=4 SV=2
A1Z8N1	0.990697	0.0675887	0.0610859	Facilitated trehalose transporter Tret1-1 OS=Drosophila melanogaster GN=Tret1-1 PE=1 SV=1
A1Z8P9	0.979082	0.365567	0.0893347	Nucleoprotein TPR OS=Drosophila melanogaster GN=Mtor PE=1 SV=1
A1Z8U0	0.978663	0.532061	0.213257	Pre-mRNA processing factor 8 OS=Drosophila melanogaster GN=Prp8 PE=1 SV=1
A1Z8U4	0.993296	0.333201	0.0634673	T-complex chaperonin 5, isoform B OS=Drosophila melanogaster GN=Cct5 PE=1 SV=1
A1Z8U9	0.99645	0.253014	0.0604103	Ribosomal protein S11, isoform B OS=Drosophila melanogaster GN=RpS11 PE=1 SV=1
A1Z8W8	0.995836	0.0521131	0.0235263	Gartenzwerg, isoform B OS=Drosophila melanogaster GN=garz PE=1 SV=1
A1Z8W9	0.995836	0.0521131	0.0198488	Gartenzwerg, isoform A OS=Drosophila melanogaster GN=garz PE=1 SV=1
A1Z934	0.998423	0.41689	0.0747862	CG8778 OS=Drosophila melanogaster GN=CG8778 PE=1 SV=1
A1Z936	0.998307	0.776844	0.332938	FI18626p1 OS=Drosophila melanogaster GN=ZnT49B PE=1 SV=1
A1Z942	0.986245	0.926883	0.726639	CG42708, isoform E OS=Drosophila melanogaster GN=GLS PE=1 SV=1
A1Z943	0.986245	0.926883	0.726639	CG42708, isoform C OS=Drosophila melanogaster GN=GLS PE=1 SV=1
A1Z944	0.986245	0.926883	0.705082	CG42708, isoform B OS=Drosophila melanogaster GN=GLS PE=1 SV=1
A1Z968	0.984223	0.0162281	0.0659028	NAT1, isoform D OS=Drosophila melanogaster GN=NAT1 PE=1 SV=1
A1Z992	0.986731	0.344656	0.0577074	1,4-Alpha-Glucan branching enzyme OS=Drosophila melanogaster GN=AGBE PE=1 SV=1
A1Z9A8	0.996688	0.359849	0.0144329	Protein PTCD3 homolog, mitochondrial OS=Drosophila melanogaster GN=CG4679 PE=2 SV=1
A1Z9C8	0.974439	0.540637	0.169048	Phospholipid-transporting ATPase OS=Drosophila melanogaster GN=CG42321 PE=1 SV=2
A1Z9E2	0.994495	0.444514	0.314703	Protein lin-54 homolog OS=Drosophila melanogaster GN=mip120 PE=1 SV=1
A1Z9E3	0.996188	0.765107	0.46242	Elongation factor Tu OS=Drosophila melanogaster GN=EfTuM PE=1 SV=1
A1Z9J0	0.989117	0.79853	0.49303	Short stop, isoform E OS=Drosophila melanogaster GN=shot PE=1 SV=1
A1Z9J1	0.989432	0.792352	0.488243	Short stop, isoform A OS=Drosophila melanogaster GN=shot PE=1 SV=1
A1Z9J2	0.988963	0.806581	0.494182	Short stop, isoform C OS=Drosophila melanogaster GN=shot PE=1 SV=1
A1Z9J3	0.990384	0.795063	0.486468	Short stop, isoform H OS=Drosophila melanogaster GN=shot PE=1 SV=1
A1Z9M5	0.984993	0.48213	0.134365	CG30069 OS=Drosophila melanogaster GN=CG30069 PE=1 SV=1
A1Z9M6	0.986172	0.976572	0.886297	Vesicular GABA transporter OS=Drosophila melanogaster GN=VGAT PE=1 SV=1
A1Z9N0	0.987741	0.645356	0.303926	Optic atrophy 1 ortholog, isoform A OS=Drosophila melanogaster GN=Opa1 PE=1 SV=1
A1Z9N7	0.972897	0.540397	0.258061	I[[h]] channel, isoform E OS=Drosophila melanogaster GN=Ih PE=1 SV=1
A1Z9N8	0.972897	0.540397	0.258061	I[[h]] channel, isoform B OS=Drosophila melanogaster GN=Ih PE=1 SV=1
A1Z9U2	0.991442	0.937021	0.713339	CG12858, isoform A OS=Drosophila melanogaster GN=CG12858 PE=1 SV=1
A1ZA22	0.97331	0.273246	0.58717	eIF2B-gamma OS=Drosophila melanogaster GN=eIF2B-gamma PE=1 SV=1
A1ZA23	0.996405	0.996529	0.994366	CG8192 OS=Drosophila melanogaster GN=CG8192-RA PE=1 SV=1
A1ZA47	0.994427	0.931073	0.698426	PDZ and LIM domain protein Zasp OS=Drosophila melanogaster GN=Zasp52 PE=1 SV=2
A1ZA97	0.985058	0.0673329	0.0315267	Carboxylic ester hydrolase OS=Drosophila melanogaster GN=Jhedup PE=1 SV=2
A1ZAA5	0.994338	0.21959	0.0646088	Glutamate oxaloacetate transaminase 1, isoform B OS=Drosophila melanogaster GN=Got1 PE=1 SV=1
A1ZAB5	0.99095	0.0387763	0.0804766	Protein clueless OS=Drosophila melanogaster GN=clu PE=1 SV=1
A1ZAH8	0.992416	0.322575	0.0578577	Ribosomal protein S15, isoform B OS=Drosophila melanogaster GN=RpS15 PE=1 SV=1
A1ZAI5	0.978263	0.0507481	0.0695225	Putative fatty acyl-CoA reductase CG5065 OS=Drosophila melanogaster GN=CG5065 PE=3 SV=1
A1ZAJ2	0.986019	0.0669937	0.0352708	Kinesin-like protein unc-104 OS=Drosophila melanogaster GN=unc-104 PE=1 SV=1
A1ZAK3	0.985121	0.509136	0.0482374	Dek, isoform C OS=Drosophila melanogaster GN=Dek PE=1 SV=1
A1ZAK4	0.985121	0.509136	0.0482374	Dek, isoform A OS=Drosophila melanogaster GN=Dek PE=1 SV=1
A1ZAP1	0.992477	0.726169	0.382395	CG9646, isoform A OS=Drosophila melanogaster GN=CG9646-RA PE=1 SV=1
A1ZAU4	0.990037	0.125226	0.0603654	CG4847, isoform D OS=Drosophila melanogaster GN=CG4847-RD PE=1 SV=1
A1ZAW0	0.978071	0.0599041	0.110598	Dicer-2, isoform A OS=Drosophila melanogaster GN=Dcr-2 PE=1 SV=1
A1ZAX1	0.98539	0.158401	0.0163521	Eukaryotic translation initiation factor 3 subunit C OS=Drosophila melanogaster GN=eIF3-S8 PE=1 SV=1
A1ZAZ2	0.971805	0.0533141	0.0244086	CG6385 OS=Drosophila melanogaster GN=Sardh PE=1 SV=1
A1ZB68	0.989172	0.071768	0.0288535	FI01423p OS=Drosophila melanogaster GN=GstE3 PE=1 SV=1
A1ZB72	0.998024	0.0629456	0.05143	Glutathione S transferase E7 OS=Drosophila melanogaster GN=GstE7 PE=1 SV=1
A1ZB77	0.950959	0.225439	0.1082	CG5174, isoform J OS=Drosophila melanogaster GN=CG5174 PE=1 SV=1
A1ZB80	0.950959	0.225439	0.1082	CG5174, isoform A OS=Drosophila melanogaster GN=CG5174-RA PE=1 SV=1
A1ZB83	0.950959	0.225439	0.1082	CG5174, isoform B OS=Drosophila melanogaster GN=CG5174 PE=1 SV=1
A1ZBB4	0.982217	0.483498	0.12052	CG30122, isoform B OS=Drosophila melanogaster GN=CG30122 PE=1 SV=1
A1ZBE9	0.990609	0.455625	0.0684634	CG15100 OS=Drosophila melanogaster GN=MetRS PE=1 SV=1
A1ZBG9	0.997296	0.856264	0.502402	Beta-glucuronidase OS=Drosophila melanogaster GN=CG15117-RB PE=1 SV=1
A1ZBH0	0.997296	0.856264	0.502402	Beta-glucuronidase OS=Drosophila melanogaster GN=CG15117 PE=1 SV=1
A1ZBJ2	0.995366	0.356516	0.134899	CG7461, isoform B OS=Drosophila melanogaster GN=CG7461 PE=1 SV=2
A1ZBK3	0.972887	0.546992	0.0838494	CG10062, isoform A OS=Drosophila melanogaster GN=CG10062 PE=1 SV=1
A1ZBL5	0.99003	0.124181	0.0307314	Par-1, isoform V OS=Drosophila melanogaster GN=par-1 PE=1 SV=2
A1ZBL7	0.972858	0.121074	0.0249899	Par-1, isoform H OS=Drosophila melanogaster GN=par-1 PE=1 SV=1
A1ZBL9	0.987823	0.124181	0.0307314	Par-1, isoform X OS=Drosophila melanogaster GN=par-1 PE=1 SV=2
A1ZBU8	0.987289	0.241962	0.065831	CG18067, isoform A OS=Drosophila melanogaster GN=CG18067 PE=1 SV=1
A1ZBW0	0.990373	0.0688157	0.0160923	Bancal, isoform C OS=Drosophila melanogaster GN=HnRNP-K PE=1 SV=1
A1ZBW1	0.990373	0.0688157	0.0160923	Bancal, isoform A OS=Drosophila melanogaster GN=HnRNP-K PE=1 SV=1
A2RVG6	0.975109	0.417865	0.105497	IP17501p OS=Drosophila melanogaster GN=ome PE=1 SV=1
A4UZI6	0.995653	0.644376	0.356806	Rho1, isoform C OS=Drosophila melanogaster GN=Rho1 PE=1 SV=1
A4UZL5	0.998593	0.331074	0.115563	Glutathione S transferase S1, isoform C OS=Drosophila melanogaster GN=GstS1 PE=1 SV=1
A4UZR3	0.991809	0.391593	0.155583	Trehalase OS=Drosophila melanogaster GN=Treh PE=1 SV=1
A4UZZ4	0.994979	0.792942	0.317777	Alpha-1,4 glucan phosphorylase OS=Drosophila melanogaster GN=GlyP PE=1 SV=1
A4V0B5	0.989046	0.890954	0.594942	Nervana 2, isoform F OS=Drosophila melanogaster GN=nrv2 PE=1 SV=1
A4V0N4	0.994738	0.487845	0.134215	MIP16230p OS=Drosophila melanogaster GN=Vha68-2 PE=1 SV=1
A4V0U4	0.988934	0.520276	0.235837	Uncharacterized protein, isoform C OS=Drosophila melanogaster GN=CG10602 PE=4 SV=1
A4V110	0.962566	0.168498	0.0402966	Calcium/calmodulin-dependent protein kinase I, isoform I OS=Drosophila melanogaster GN=CaMKI PE=1 SV=1
A4V1B2	0.996951	0.868449	0.124807	Patj, isoform B OS=Drosophila melanogaster GN=Patj PE=1 SV=1
A4V1N8	0.999041	0.991469	0.953285	FI03688p OS=Drosophila melanogaster GN=Prm PE=1 SV=1
A4V1N9	0.999407	0.990997	0.95509	Paramyosin, isoform D OS=Drosophila melanogaster GN=Prm PE=1 SV=1
A4V2A4	0.993712	0.0140497	0.0430956	Mushroom-body expressed, isoform G OS=Drosophila melanogaster GN=mub PE=1 SV=1
A4V2B8	0.987165	0.496526	0.137222	Casein kinase IIalpha, isoform C OS=Drosophila melanogaster GN=CkIIalpha PE=1 SV=1
A4V2J1	0.983272	0.969891	0.861222	Muscle LIM protein at 84B, isoform B OS=Drosophila melanogaster GN=Mlp84B PE=1 SV=1
A4V2K7	0.996826	0.647342	0.285619	D1 chromosomal protein, isoform C OS=Drosophila melanogaster GN=D1 PE=1 SV=1
A4V2S3	0.993232	0.101065	0.0388915	C-terminal binding protein, isoform B OS=Drosophila melanogaster GN=CtBP PE=1 SV=1
A4V303	0.996764	0.372422	0.088187	T-complex protein 1 subunit gamma OS=Drosophila melanogaster GN=Cctgamma PE=1 SV=1
A4V383	0.990743	0.887228	0.704847	NADH:ubiquinone reductase 42kD subunit, isoform B OS=Drosophila melanogaster GN=ND-42 PE=1 SV=1
A4V391	0.994808	0.340881	0.0528307	Tcp1-like, isoform B OS=Drosophila melanogaster GN=T-cp1 PE=1 SV=1
A4V3J5	0.981098	0.153193	0.0353097	Heterogeneous nuclear ribonucleoprotein at 98DE, isoform C OS=Drosophila melanogaster GN=Hrb98DE PE=1 SV=1
A4V3J6	0.981098	0.153193	0.0353097	Heterogeneous nuclear ribonucleoprotein at 98DE, isoform F OS=Drosophila melanogaster GN=Hrb98DE PE=1 SV=1
A4V3Q6	0.996685	0.286554	0.0950883	Elongation factor 1-alpha OS=Drosophila melanogaster GN=Ef1alpha100E PE=1 SV=1
A4V3W1	0.998383	0.569353	0.184371	Shaggy, isoform J OS=Drosophila melanogaster GN=sgg PE=1 SV=1
A4V3W2	0.998383	0.569353	0.184371	Shaggy, isoform C OS=Drosophila melanogaster GN=sgg PE=1 SV=1
A4V3W8	0.974615	0.168049	0.0547086	Uncharacterized protein, isoform C OS=Drosophila melanogaster GN=CG32795 PE=1 SV=1
A4V402	0.974295	0.170754	0.0219134	LD26767p OS=Drosophila melanogaster GN=MAPk-Ak2 PE=1 SV=1
A4V441	0.969361	0.111105	0.0500312	Singed, isoform B OS=Drosophila melanogaster GN=sn PE=1 SV=1
A4V448	0.959786	0.0284064	0.0298062	Glutamate-cysteine ligase catalytic subunit, isoform B OS=Drosophila melanogaster GN=Gclc PE=1 SV=1
A4V449	0.996839	0.69812	0.320508	NADH dehydrogenase (Ubiquinone) 75 kDa subunit, isoform B OS=Drosophila melanogaster GN=ND-75 PE=1 SV=1
A4V4A5	0.99456	0.502876	0.183614	Ran, isoform B OS=Drosophila melanogaster GN=Ran PE=1 SV=1
A4V4C1	0.988045	0.354147	0.0630659	Casein kinase II beta subunit, isoform C OS=Drosophila melanogaster GN=CkIIbeta PE=1 SV=1
A4V4I0	0.979819	0.940168	0.790141	G protein beta-subunit 13F, isoform B OS=Drosophila melanogaster GN=Gbeta13F PE=1 SV=1
A4V4Q6	0.991599	0.953016	0.854031	GH08696p OS=Drosophila melanogaster GN=wupA PE=1 SV=1
A4V4T4	0.980466	0.0820388	0.314041	SD27396p OS=Drosophila melanogaster GN=sw PE=1 SV=1
A4V4U5	0.988855	0.927441	0.732021	Sluggish A, isoform F OS=Drosophila melanogaster GN=slgA PE=1 SV=1
A4V4W0	0.979717	0.756783	0.350433	RH38069p1 OS=Drosophila melanogaster GN=stnA PE=1 SV=1
A8DY43	0.990002	0.562876	0.6333	CG43795 OS=Drosophila melanogaster GN=CG43795 PE=1 SV=2
A8DY67	0.992717	0.0233667	0.0199219	Acetyl-CoA carboxylase, isoform E OS=Drosophila melanogaster GN=ACC PE=1 SV=2
A8DY77	0.99679	0.990543	0.986041	DNAation factor-related protein 2, isoform B OS=Drosophila melanogaster GN=Drep2 PE=1 SV=1
A8DY78	0.984603	0.169438	0.123485	Pyruvate dehydrogenase kinase, isoform B OS=Drosophila melanogaster GN=Pdk PE=1 SV=1
A8DY81	0.955919	0.568056	0.0746848	Not1, isoform C OS=Drosophila melanogaster GN=Not1 PE=1 SV=1
A8DY82	0.955919	0.568056	0.0746848	Not1, isoform E OS=Drosophila melanogaster GN=Not1 PE=1 SV=1
A8DY95	0.942976	0.539204	0.21628	CG11883, isoform C OS=Drosophila melanogaster GN=CG11883 PE=1 SV=1
A8DYI1	0.921881	0.0359541	0.0175669	CG30118, isoform B OS=Drosophila melanogaster GN=Ttd14 PE=1 SV=1
A8DYI2	0.921881	0.0359541	0.0175669	CG30118, isoform C OS=Drosophila melanogaster GN=Ttd14 PE=1 SV=1
A8DYI6	0.991194	0.768019	0.529293	Prohibitin 2, isoform E OS=Drosophila melanogaster GN=Phb2 PE=1 SV=1
A8DYI7	0.991933	0.759388	0.545369	Prohibitin 2, isoform D OS=Drosophila melanogaster GN=Phb2 PE=1 SV=1
A8DYI9	0.989861	0.439895	0.113027	CG15118, isoform E OS=Drosophila melanogaster GN=CG15118 PE=1 SV=1
A8DYJ3	0.989112	0.524087	0.161638	Calpain-A, isoform C OS=Drosophila melanogaster GN=CalpA PE=1 SV=1
A8DYJ6	0.969501	0.888677	0.232888	CG12484, isoform B OS=Drosophila melanogaster GN=CG12484 PE=4 SV=2
A8DYL2	0.964827	0.971309	0.930223	CG34370, isoform G OS=Drosophila melanogaster GN=CG34370 PE=4 SV=1
A8DYP0	0.991097	0.96284	0.859022	Unc-89, isoform C OS=Drosophila melanogaster GN=Unc-89 PE=1 SV=1
A8DYW5	0.981959	0.247273	0.0674443	Sodium/hydrogen exchanger OS=Drosophila melanogaster GN=Nhe3 PE=3 SV=3
A8DZ06	0.98426	0.843399	0.400077	CG4587, isoform J OS=Drosophila melanogaster GN=CG4587 PE=1 SV=2
A8DZ14	0.99941	0.733424	0.487864	FI17828p1 OS=Drosophila melanogaster GN=Fas3 PE=1 SV=1
A8DZ29	0.975353	0.0236036	0.0483666	Eukaryotic translation initiation factor 4G, isoform B OS=Drosophila melanogaster GN=eIF4G PE=1 SV=1
A8E6M1	0.982217	0.482368	0.12052	CG30122, isoform D OS=Drosophila melanogaster GN=CG30122 PE=1 SV=1
A8JNJ6	0.988104	0.588784	0.195311	Karst, isoform E OS=Drosophila melanogaster GN=kst PE=1 SV=2
A8JNL5	0.990671	0.948759	0.664926	Still life, isoform K OS=Drosophila melanogaster GN=sif PE=1 SV=3
A8JNN1	0.964664	0.266483	0.0683504	Ectoderm-expressed 4, isoform D OS=Drosophila melanogaster GN=Ect4 PE=1 SV=1
A8JNN2	0.964664	0.266483	0.0683504	Ectoderm-expressed 4, isoform G OS=Drosophila melanogaster GN=Ect4 PE=1 SV=1
A8JNP2	0.993108	0.831673	0.583048	Arginine kinase, isoform E OS=Drosophila melanogaster GN=Argk PE=1 SV=1
A8JNU6	0.993909	0.647272	0.314829	Neural conserved at 73EF, isoform I OS=Drosophila melanogaster GN=Nc73EF PE=1 SV=1
A8JQT5	0.984129	0.883992	0.341804	Chondrocyte-derived ezrin-like domain containing protein ortholog, isoform G OS=Drosophila melanogaster GN=Cdep PE=1 SV=2
A8JQV2	0.998516	0.977296	0.856627	CG17816, isoform E OS=Drosophila melanogaster GN=CG17816 PE=1 SV=1
A8JQV3	0.998204	0.977775	0.858317	CG17816, isoform G OS=Drosophila melanogaster GN=CG17816 PE=1 SV=1
A8JR25	0.996099	0.877525	0.605445	Fasciclin 1, isoform D OS=Drosophila melanogaster GN=Fas1 PE=1 SV=1
A8JR57	0.996016	0.0720914	0.453326	CG31191, isoform D OS=Drosophila melanogaster GN=CG31191 PE=1 SV=2
A8JR72	0.99579	0.887332	0.503242	CASK ortholog, isoform E OS=Drosophila melanogaster GN=CASK PE=1 SV=1
A8JRH3	0.996165	0.736997	0.426508	FI20012p1 OS=Drosophila melanogaster GN=tmod PE=1 SV=1
A8JTM7	0.993397	0.0754466	0.0297708	Megalin, isoform A OS=Drosophila melanogaster GN=mgl PE=1 SV=2
A8JUX2	0.98942	0.855517	0.186914	Rab3 GDP-GTP exchange factor, isoform E OS=Drosophila melanogaster GN=Rab3-GEF PE=1 SV=2
A8JUY0	0.965554	0.296953	0.120462	RNA-binding protein 4F, isoform D OS=Drosophila melanogaster GN=Rnp4F PE=1 SV=1
A8JUZ7	0.994412	0.975177	0.90487	Uncharacterized protein, isoform B OS=Drosophila melanogaster GN=CG15894 PE=1 SV=1
A8JUZ8	0.98666	0.386944	0.0804028	Uncharacterized protein, isoform D OS=Drosophila melanogaster GN=CG34417 PE=1 SV=1
A8JUZ9	0.98666	0.386944	0.0793038	Uncharacterized protein, isoform F OS=Drosophila melanogaster GN=CG34417 PE=1 SV=1
A8JV09	0.976457	0.820398	0.21565	Coronin OS=Drosophila melanogaster GN=pod1 PE=1 SV=1
A8JV19	0.995194	0.447819	0.122827	CG4829, isoform E OS=Drosophila melanogaster GN=CG4829 PE=1 SV=1
A8JV22	0.98006	0.491738	0.211619	AT08049p OS=Drosophila melanogaster GN=CG1440-RC PE=1 SV=1
A8JV25	0.993434	0.447819	0.122827	CG4829, isoform D OS=Drosophila melanogaster GN=CG4829 PE=1 SV=1
A8Y560	0.999244	0.267068	0.0600668	Ribosomal protein L15 OS=Drosophila melanogaster GN=RpL15 PE=1 SV=2
B3LF78	0.992007	0.0211216	0.0671933	Fmr1, isoform F OS=Drosophila melanogaster GN=Fmr1 PE=1 SV=1
B5RIM9	0.995736	0.47891	0.435128	Glycerol-3-phosphate dehydrogenase [NAD(+)] OS=Drosophila melanogaster GN=Gpdh PE=1 SV=1
B5RIR1	0.990298	0.649537	0.455249	FI04125p OS=Drosophila melanogaster GN=nrv1 PE=1 SV=1
B5RIU6	0.983972	0.823838	0.413609	AT06279p OS=Drosophila melanogaster GN=EndoA PE=1 SV=1
B5RIV0	0.994372	0.0344568	0.0420228	Bubblegum, isoform C OS=Drosophila melanogaster GN=bgm PE=1 SV=1
B5RJQ0	0.987562	0.761145	0.0491012	L-lactate dehydrogenase OS=Drosophila melanogaster GN=ImpL3 PE=1 SV=1
B5X0J4	0.987075	0.696975	0.187483	FI04429p OS=Drosophila melanogaster GN=ple PE=1 SV=1
B6E0R2	0.984063	0.919537	0.802531	NADH-ubiquinone oxidoreductase chain 5 OS=Drosophila melanogaster GN=ND5 PE=3 SV=1
B6E0T5	0.99959	0.913864	0.743821	ATP synthase subunit a OS=Drosophila melanogaster GN=ATP6 PE=4 SV=1
B6IDY5	0.990444	0.0279196	0.0165328	CYP6G1 OS=Drosophila melanogaster GN=Cyp6g1 PE=1 SV=1
B7YZE7	0.972897	0.540397	0.258061	I[[h]] channel, isoform F OS=Drosophila melanogaster GN=Ih PE=1 SV=1
B7YZE8	0.972897	0.540397	0.258061	I[[h]] channel, isoform G OS=Drosophila melanogaster GN=Ih PE=1 SV=1
B7YZF8	0.974439	0.540637	0.169048	Phospholipid-transporting ATPase OS=Drosophila melanogaster GN=CG42321 PE=1 SV=1
B7YZG5	0.989432	0.792352	0.488243	Short stop, isoform L OS=Drosophila melanogaster GN=shot PE=1 SV=1
B7YZG6	0.990013	0.792352	0.489745	Short stop, isoform M OS=Drosophila melanogaster GN=shot PE=1 SV=1
B7YZI0	0.995104	0.528507	0.193452	Vacuolar H[+] ATPase 44kD subunit, isoform F OS=Drosophila melanogaster GN=Vha44 PE=1 SV=1
B7YZK4	0.987084	0.011241	0.0240704	Jabba, isoform E OS=Drosophila melanogaster GN=Jabba PE=1 SV=1
B7YZK5	0.990876	0.011241	0.0240704	Jabba, isoform C OS=Drosophila melanogaster GN=Jabba PE=1 SV=1
B7YZL1	0.97531	0.27235	0.109067	CG10737, isoform O OS=Drosophila melanogaster GN=CG10737 PE=1 SV=1
B7YZM1	0.969501	0.888677	0.232888	CG12484, isoform D OS=Drosophila melanogaster GN=CG12484 PE=4 SV=1
B7YZQ3	0.997438	0.989691	0.908541	Prominin, isoform D OS=Drosophila melanogaster GN=prom PE=1 SV=1
B7YZQ7	0.996691	0.358288	0.179748	Nucleosome remodeling factor-38kD, isoform B OS=Drosophila melanogaster GN=Nurf-38 PE=1 SV=1
B7YZR7	0.976337	0.072445	0.86983	Mapmodulin, isoform B OS=Drosophila melanogaster GN=Mapmodulin PE=1 SV=1
B7YZV1	0.994348	0.726901	0.181413	Pde1c, isoform D OS=Drosophila melanogaster GN=Pde1c PE=1 SV=1
B7YZX0	0.977418	0.283234	0.180045	Uncharacterized protein, isoform G OS=Drosophila melanogaster GN=CG10186 PE=1 SV=2
B7Z001	0.995035	0.0155386	0.0130996	Fatty acid synthase 1, isoform C OS=Drosophila melanogaster GN=FASN1 PE=1 SV=2
B7Z029	0.981959	0.247273	0.0674443	Sodium/hydrogen exchanger OS=Drosophila melanogaster GN=Nhe3 PE=3 SV=1
B7Z061	0.995853	0.104783	0.0188539	Photoreceptor dehydrogenase, isoform D OS=Drosophila melanogaster GN=Pdh PE=1 SV=1
B7Z0B2	0.995577	0.974125	0.73461	Uncharacterized protein, isoform E OS=Drosophila melanogaster GN=CG10359 PE=1 SV=1
B7Z0B3	0.995577	0.974125	0.73461	Uncharacterized protein, isoform G OS=Drosophila melanogaster GN=CG10359 PE=1 SV=1
B7Z0E0	0.984052	0.191972	0.0820685	Isocitrate dehydrogenase [NADP] OS=Drosophila melanogaster GN=Idh PE=1 SV=2
B7Z0L0	0.995352	0.879026	0.609195	Fasciclin 1, isoform F OS=Drosophila melanogaster GN=Fas1 PE=1 SV=1
B7Z0L6	0.971475	0.259636	0.109715	PP2A-B', isoform J OS=Drosophila melanogaster GN=PP2A-B' PE=1 SV=1
B7Z0M9	0.987996	0.403861	0.0986705	Oxysterol-binding protein OS=Drosophila melanogaster GN=CG42668 PE=1 SV=1
B7Z0R2	0.523036	0.315869	0.172951	Sponge, isoform D OS=Drosophila melanogaster GN=spg PE=1 SV=2
B7Z0T0	0.960772	0.0199661	0.0478704	Melanization protease 1, isoform C OS=Drosophila melanogaster GN=MP1 PE=1 SV=1
B7Z0U7	0.993355	0.73345	0.327234	Like-AP180, isoform C OS=Drosophila melanogaster GN=lap PE=1 SV=2
B7Z0W9	0.996545	0.979069	0.89376	Uncharacterized protein, isoform D OS=Drosophila melanogaster GN=CG42265 PE=1 SV=2
B7Z0X1	0.996337	0.0835946	0.0309324	Serine hydroxymethyltransferase OS=Drosophila melanogaster GN=CG3011 PE=1 SV=1
B7Z0Z7	0.986181	0.895776	0.716026	Uncharacterized protein, isoform D OS=Drosophila melanogaster GN=CG45002 PE=1 SV=1
B7Z100	0.982919	0.988802	0.997035	FI16622p1 OS=Drosophila melanogaster GN=CG42323-RC PE=2 SV=1
B7Z103	0.998173	0.988802	0.997035	Uncharacterized protein, isoform E OS=Drosophila melanogaster GN=CG42323 PE=4 SV=1
B7Z134	0.994342	0.224253	0.0368307	CG7766, isoform D OS=Drosophila melanogaster GN=CG7766 PE=1 SV=1
B9EQU5	0.996339	0.919441	0.833389	CG45076, isoform E OS=Drosophila melanogaster GN=fau-RA PE=1 SV=1
B9EQW2	0.97334	0.0866891	0.0205269	CG9990, isoform F OS=Drosophila melanogaster GN=CG9990-RA PE=1 SV=1
C0MJA0	0.966602	0.870627	0.528374	CG17950-PA OS=Drosophila melanogaster GN=HmgD PE=1 SV=1
C0PDF4	0.996375	0.541552	0.189478	MIP06482p OS=Drosophila melanogaster GN=CG18815-RA PE=1 SV=1
C4NYP8	0.997552	0.531029	0.150993	Hsc70-interacting protein 1 OS=Drosophila melanogaster GN=HIP PE=1 SV=2
C6KI54	0.997842	0.886748	0.714383	Cytochrome c oxidase subunit 2 OS=Drosophila melanogaster GN=COII PE=1 SV=1
C6SUW3	0.999377	0.256447	0.0865456	LD13662p OS=Drosophila melanogaster GN=RpS9 PE=1 SV=1
C6SV41	0.995752	0.0623866	0.0179698	AT13927p OS=Drosophila melanogaster GN=Trp1 PE=1 SV=1
C6TP87	0.997732	0.187072	0.041625	Elongation factor 1-alpha OS=Drosophila melanogaster GN=Ef1alpha48D PE=1 SV=1
C7LA75	0.996277	0.220016	0.0437939	Heat shock protein cognate 4, isoform G OS=Drosophila melanogaster GN=Hsc70-4 PE=1 SV=1
C7LAE4	0.986937	0.0839294	0.031465	LP18603p OS=Drosophila melanogaster GN=Rm62 PE=1 SV=1
C7LAH9	0.969431	0.146702	0.031641	Moesin, isoform K OS=Drosophila melanogaster GN=Moe PE=1 SV=1
C8VV14	0.996904	0.561062	0.321723	Fructose-bisphosphate aldolase OS=Drosophila melanogaster GN=Ald PE=1 SV=1
C9QP21	0.993352	0.0379008	0.024824	Carboxylic ester hydrolase OS=Drosophila melanogaster GN=Est-6 PE=1 SV=1
C9QP42	0.994604	0.150085	0.0225424	Eukaryotic initiation factor 4a, isoform E OS=Drosophila melanogaster GN=eIF-4a PE=1 SV=1
C9QPE7	0.996136	0.0202774	0.0169485	Trehalose 6-phosphate phosphatase OS=Drosophila melanogaster GN=CG5171-RC PE=1 SV=1
D0IQJ8	0.985092	0.853169	0.574462	Cysteine string protein, isoform F OS=Drosophila melanogaster GN=Csp PE=1 SV=1
D0Z756	0.996304	0.814855	0.453153	CG14762, isoform B OS=Drosophila melanogaster GN=CG14762-RA PE=1 SV=1
D1YSG0	0.989505	0.97788	0.918833	Bent, isoform F OS=Drosophila melanogaster GN=bt PE=1 SV=1
D1YSG7	0.996009	0.89398	0.637568	Calcium/calmodulin-dependent protein kinase II, isoform I OS=Drosophila melanogaster GN=CaMKII PE=1 SV=1
D1YSG8	0.995924	0.89375	0.637568	Calcium/calmodulin-dependent protein kinase II, isoform J OS=Drosophila melanogaster GN=CaMKII PE=1 SV=1
D1Z3A1	0.998842	0.198384	0.0197646	MIP15344p OS=Drosophila melanogaster GN=RpL28 PE=1 SV=1
D2NUK9	0.99548	0.705652	0.371123	Hoi-polloi, isoform B OS=Drosophila melanogaster GN=hoip PE=1 SV=1
D3DML3	0.980233	0.454851	0.209516	Connector of kinase to AP-1, isoform E OS=Drosophila melanogaster GN=Cka PE=1 SV=1
D3DML7	0.978782	0.42852	0.117799	MIP14691p OS=Drosophila melanogaster GN=sky PE=1 SV=1
D3DMW7	0.99951	0.250689	0.070757	MIP16962p OS=Drosophila melanogaster GN=RhoL PE=1 SV=1
D5AEK7	0.992053	0.269821	0.139623	CG4729, isoform E OS=Drosophila melanogaster GN=CG4729 PE=1 SV=1
D5SHT8	0.981959	0.247273	0.0674443	Sodium/hydrogen exchanger OS=Drosophila melanogaster GN=Nhe3 PE=1 SV=1
D6W4T8	0.976457	0.820398	0.21565	Coronin OS=Drosophila melanogaster GN=pod1 PE=1 SV=1
E0R983	0.991701	0.0277146	0.0271791	Ced-6, isoform D OS=Drosophila melanogaster GN=ced-6 PE=1 SV=1
E1JGK5	0.976337	0.072445	0.86983	Mapmodulin, isoform D OS=Drosophila melanogaster GN=Mapmodulin PE=1 SV=1
E1JGL5	0.950959	0.225439	0.1082	CG5174, isoform L OS=Drosophila melanogaster GN=CG5174 PE=1 SV=1
E1JGL8	0.982217	0.483498	0.12052	CG30122, isoform C OS=Drosophila melanogaster GN=CG30122 PE=1 SV=1
E1JGM3	0.972887	0.546992	0.0838494	CG10062, isoform D OS=Drosophila melanogaster GN=CG10062 PE=1 SV=1
E1JGN0	0.966957	0.139636	0.0293242	Par-1, isoform P OS=Drosophila melanogaster GN=par-1 PE=1 SV=1
E1JGP2	0.984842	0.915806	0.603973	RIC-3, isoform N OS=Drosophila melanogaster GN=RIC-3 PE=1 SV=1
E1JGP3	0.98723	0.933928	0.297534	RIC-3, isoform H OS=Drosophila melanogaster GN=RIC-3 PE=1 SV=1
E1JGP4	0.98723	0.933928	0.297534	RIC-3, isoform M OS=Drosophila melanogaster GN=RIC-3 PE=1 SV=1
E1JGP5	0.978953	0.910866	0.656918	RIC-3, isoform J OS=Drosophila melanogaster GN=RIC-3 PE=1 SV=1
E1JGP6	0.978953	0.910866	0.656918	RIC-3, isoform L OS=Drosophila melanogaster GN=RIC-3 PE=1 SV=1
E1JGP9	0.978953	0.910866	0.656918	RIC-3, isoform Q OS=Drosophila melanogaster GN=RIC-3 PE=1 SV=1
E1JGQ0	0.992152	0.945182	0.297534	RIC-3, isoform O OS=Drosophila melanogaster GN=RIC-3 PE=1 SV=1
E1JGQ1	0.992152	0.945182	0.297534	RIC-3, isoform P OS=Drosophila melanogaster GN=RIC-3 PE=1 SV=1
E1JGU3	0.984349	0.456093	0.239066	Phosphodiesterase 8, isoform O OS=Drosophila melanogaster GN=Pde8 PE=1 SV=1
E1JGU6	0.987535	0.456093	0.239066	Phosphodiesterase 8, isoform N OS=Drosophila melanogaster GN=Pde8 PE=1 SV=1
E1JGV6	0.986348	0.474966	0.207266	Nucleolar protein at 60B, isoform C OS=Drosophila melanogaster GN=Nop60B PE=1 SV=1
E1JGX2	0.965266	0.776989	0.140619	G protein-coupled receptor kinase 1, isoform B OS=Drosophila melanogaster GN=Gprk1 PE=1 SV=1
E1JGY6	0.967092	0.948573	0.932822	Lethal (2) 01289, isoform F OS=Drosophila melanogaster GN=l(2)01289 PE=1 SV=1
E1JGY7	0.967339	0.942507	0.952735	Lethal (2) 01289, isoform G OS=Drosophila melanogaster GN=l(2)01289 PE=1 SV=1
E1JGZ9	0.976084	0.372328	0.138697	Proteasome subunit alpha type OS=Drosophila melanogaster GN=CG30382 PE=1 SV=1
E1JH01	0.985121	0.531733	0.226718	COP9 complex homolog subunit 4, isoform B OS=Drosophila melanogaster GN=CSN4 PE=1 SV=1
E1JH02	0.996861	0.0257359	0.00275262	Lingerer, isoform E OS=Drosophila melanogaster GN=lig PE=1 SV=1
E1JH15	0.96755	0.00520981	0.046905	Protein kinase related to protein kinase N, isoform H OS=Drosophila melanogaster GN=Pkn PE=1 SV=1
E1JH47	0.986245	0.926883	0.726639	CG42708, isoform I OS=Drosophila melanogaster GN=GLS PE=1 SV=1
E1JH59	0.994495	0.444514	0.314703	Myb-interacting protein 120, isoform B OS=Drosophila melanogaster GN=mip120 PE=1 SV=1
E1JH63	0.989432	0.792352	0.489745	Short stop, isoform O OS=Drosophila melanogaster GN=shot PE=1 SV=1
E1JH83	0.978263	0.0507481	0.0695225	CG5065, isoform B OS=Drosophila melanogaster GN=CG5065 PE=1 SV=1
E1JHA4	0.982165	0.0795506	0.0112991	Heterogeneous nuclear ribonucleoprotein at 27C, isoform D OS=Drosophila melanogaster GN=Hrb27C PE=1 SV=1
E1JHA6	0.970673	0.843309	0.254953	Uninflatable, isoform C OS=Drosophila melanogaster GN=uif PE=1 SV=1
E1JHC3	0.99951	0.91117	0.632748	Guanine nucleotide-binding protein subunit gamma OS=Drosophila melanogaster GN=Ggamma30A PE=1 SV=1
E1JHC4	0.99951	0.91117	0.632748	Guanine nucleotide-binding protein subunit gamma OS=Drosophila melanogaster GN=Ggamma30A PE=1 SV=2
E1JHD6	0.985685	0.304639	0.0302138	Mitogen-activated protein kinase OS=Drosophila melanogaster GN=bsk PE=1 SV=1
E1JHE4	0.98462	0.0588119	0.0205569	Fatty acid (Long chain) transport protein, isoform F OS=Drosophila melanogaster GN=Fatp PE=1 SV=3
E1JHG5	0.998709	0.859032	0.5544	Uncharacterized protein, isoform B OS=Drosophila melanogaster GN=CG31760 PE=4 SV=1
E1JHJ5	0.996122	0.980588	0.945673	Myosin heavy chain, isoform P OS=Drosophila melanogaster GN=Mhc PE=1 SV=1
E1JHJ9	0.993708	0.521644	0.249622	Cytoplasmic linker protein 190, isoform M OS=Drosophila melanogaster GN=CLIP-190 PE=1 SV=2
E1JHP3	0.988621	0.693145	0.611086	No long nerve cord, isoform D OS=Drosophila melanogaster GN=nolo PE=1 SV=1
E1JHQ1	0.991798	0.598224	0.27104	Glutamine synthetase OS=Drosophila melanogaster GN=Gs1 PE=1 SV=1
E1JHQ6	0.997258	0.012279	0.0119335	Amino acid transporter OS=Drosophila melanogaster GN=Eaat2 PE=3 SV=1
E1JHR5	0.996148	0.587347	0.362293	Enolase, isoform F OS=Drosophila melanogaster GN=Eno PE=1 SV=1
E1JHT2	0.981836	0.818418	0.395244	Transporter OS=Drosophila melanogaster GN=ine PE=3 SV=1
E1JHT6	0.996943	0.666964	0.291774	Reticulon-like protein OS=Drosophila melanogaster GN=Rtnl1 PE=1 SV=1
E1JHV6	0.996298	0.3676	0.0366073	Enhancer of bithorax, isoform E OS=Drosophila melanogaster GN=E(bx) PE=1 SV=1
E1JI13	0.987428	0.519802	0.0710683	Disabled, isoform F OS=Drosophila melanogaster GN=Dab PE=1 SV=2
E1JI19	0.993798	0.279706	0.0276418	I'm not dead yet, isoform D OS=Drosophila melanogaster GN=Indy PE=1 SV=1
E1JI22	0.984432	0.393622	0.135883	Clathrin light chain, isoform B OS=Drosophila melanogaster GN=Clc PE=1 SV=1
E1JI46	0.972551	0.107478	0.0242426	Mi-2, isoform C OS=Drosophila melanogaster GN=Mi-2 PE=1 SV=1
E1JI91	0.994375	0.146316	0.0817722	FI18837p1 OS=Drosophila melanogaster GN=UGP PE=1 SV=1
E1JIJ5	0.996191	0.622105	0.263304	Vacuolar H[+]-ATPase 55kD subunit, isoform C OS=Drosophila melanogaster GN=Vha55 PE=1 SV=1
E1JIJ8	0.990501	0.902101	0.594527	Carboxylic ester hydrolase OS=Drosophila melanogaster GN=Ace PE=1 SV=1
E1JIK0	0.996417	0.156036	0.0500127	Heterogeneous nuclear ribonucleoprotein at 87F, isoform C OS=Drosophila melanogaster GN=Hrb87F PE=1 SV=1
E1JIL7	0.988093	0.931975	0.608732	RIM-binding protein, isoform E OS=Drosophila melanogaster GN=Rbp PE=1 SV=2
E1JIM4	0.98973	0.0279495	0.0367175	Mini spindles, isoform B OS=Drosophila melanogaster GN=msps PE=1 SV=1
E1JIN6	0.99951	0.623609	0.0798247	Osa, isoform D OS=Drosophila melanogaster GN=osa PE=1 SV=1
E1JIQ1	0.975671	0.95553	0.784084	GluClalpha, isoform K OS=Drosophila melanogaster GN=GluClalpha PE=1 SV=2
E1JIR4	0.993631	0.930409	0.77566	Sodium/potassium-transporting ATPase subunit alpha OS=Drosophila melanogaster GN=Atpalpha PE=1 SV=1
E1JIS1	0.987006	0.665873	0.113862	CG7956, isoform D OS=Drosophila melanogaster GN=CG7956 PE=1 SV=1
E1JIS7	0.994867	0.868288	0.499433	CASK ortholog, isoform F OS=Drosophila melanogaster GN=CASK PE=1 SV=1
E1JIU5	0.737515	0.403112	0.0493492	Inwardly rectifying potassium channel 2, isoform C OS=Drosophila melanogaster GN=Irk2 PE=1 SV=1
E1JIZ0	0.992307	0.22423	0.071784	Scribbled, isoform L OS=Drosophila melanogaster GN=scrib PE=1 SV=1
E1JIZ4	0.996051	0.944564	0.811781	Malic enzyme OS=Drosophila melanogaster GN=Men-b PE=1 SV=1
E1JIZ5	0.996051	0.944564	0.811781	Malic enzyme OS=Drosophila melanogaster GN=Men-b PE=1 SV=1
E1JJ32	0.990363	0.694106	0.375143	Complexin, isoform S OS=Drosophila melanogaster GN=cpx PE=1 SV=1
E1JJ33	0.988897	0.599702	0.337885	Complexin, isoform U OS=Drosophila melanogaster GN=cpx PE=1 SV=1
E1JJ35	0.990295	0.655394	0.33495	Complexin, isoform V OS=Drosophila melanogaster GN=cpx PE=1 SV=1
E1JJ68	0.986937	0.0839294	0.031465	Rm62, isoform H OS=Drosophila melanogaster GN=Rm62 PE=1 SV=1
E1JJ73	0.999131	0.28069	0.445513	CG1307, isoform C OS=Drosophila melanogaster GN=CG1307 PE=1 SV=1
E1JJ78	0.993895	0.73345	0.327234	Like-AP180, isoform D OS=Drosophila melanogaster GN=lap PE=1 SV=1
E1JJA4	0.997364	0.828917	0.489235	Shibire, isoform L OS=Drosophila melanogaster GN=shi PE=1 SV=1
E1JJC0	0.993977	0.934816	0.648244	Terribly reduced optic lobes, isoform AH OS=Drosophila melanogaster GN=trol PE=1 SV=3
E1JJD5	0.991731	0.188063	0.0452671	Phosphoinositide phospholipase C OS=Drosophila melanogaster GN=norpA PE=1 SV=1
E1JJE6	0.988114	0.968306	0.895491	Uncharacterized protein, isoform C OS=Drosophila melanogaster GN=CG42492 PE=1 SV=1
E1JJF3	0.985654	0.80272	0.544604	Innexin OS=Drosophila melanogaster GN=Inx2 PE=1 SV=1
E1JJF8	0.994362	0.867691	0.543551	Neuroglian, isoform E OS=Drosophila melanogaster GN=Nrg PE=1 SV=1
E1JJF9	0.992293	0.876538	0.543551	Neuroglian, isoform D OS=Drosophila melanogaster GN=Nrg PE=1 SV=1
E1JJH5	0.995899	0.90222	0.620376	Discs large 1, isoform M OS=Drosophila melanogaster GN=dlg1 PE=1 SV=1
E1JJI5	0.991861	0.0663672	0.0241506	Casein kinase ialpha, isoform D OS=Drosophila melanogaster GN=CkIalpha PE=1 SV=1
E1JJK6	0.98616	0.624009	0.144094	Retinal degeneration B, isoform H OS=Drosophila melanogaster GN=rdgB PE=1 SV=1
E1JJK7	0.986347	0.626477	0.152307	Retinal degeneration B, isoform F OS=Drosophila melanogaster GN=rdgB PE=1 SV=1
E1JJK9	0.985664	0.626477	0.152307	Retinal degeneration B, isoform E OS=Drosophila melanogaster GN=rdgB PE=1 SV=1
E1JJM9	0.967195	0.25561	0.0779373	Ribosomal protein S15Aa, isoform F OS=Drosophila melanogaster GN=RpS15Aa PE=1 SV=1
E1JJN1	0.988635	0.17072	0.0380635	Bendless, isoform B OS=Drosophila melanogaster GN=ben PE=1 SV=1
E1NZC4	0.993009	0.908265	0.801751	MIP26719p OS=Drosophila melanogaster GN=CG18769-RC PE=1 SV=1
E2QC83	0.984567	0.574226	0.288867	Pabp2, isoform B OS=Drosophila melanogaster GN=Pabp2 PE=1 SV=1
E2QC90	0.991701	0.0277146	0.0271791	Ced-6, isoform B OS=Drosophila melanogaster GN=ced-6 PE=1 SV=1
E2QCF1	0.994418	0.330993	0.14684	ATP-citrate synthase OS=Drosophila melanogaster GN=ATPCL PE=1 SV=1
E2QCG7	0.966618	0.143235	0.0288056	Eukaryotic translation initiation factor 3 subunit B OS=Drosophila melanogaster GN=eIF3-S9 PE=1 SV=1
E2QCN4	0.955919	0.568056	0.0746848	Not1, isoform F OS=Drosophila melanogaster GN=Not1 PE=1 SV=1
E2QCP0	0.992854	0.902265	0.688431	Histone H3 OS=Drosophila melanogaster GN=His3.3A PE=1 SV=2
E2QCY2	0.963339	0.267889	0.130344	CG3961, isoform D OS=Drosophila melanogaster GN=CG3961-RD PE=1 SV=1
E2QCY9	0.994121	0.900855	0.589004	Synapsin, isoform D OS=Drosophila melanogaster GN=Syn PE=1 SV=1
E2QD00	0.956692	0.608917	0.336664	Jagunal, isoform B OS=Drosophila melanogaster GN=jagn PE=1 SV=1
E2QD26	0.991905	0.39808	0.11009	Phosphopantothenoylcysteine synthetase, isoform C OS=Drosophila melanogaster GN=Ppcs PE=1 SV=1
E2QD63	0.997552	0.531029	0.150993	Hsc/Hsp70-interacting protein related, isoform B OS=Drosophila melanogaster GN=HIP-R PE=4 SV=1
E2QD65	0.995828	0.257372	0.0605425	Ribosomal protein S19a, isoform C OS=Drosophila melanogaster GN=RpS19a PE=1 SV=1
E2QD66	0.984932	0.0725203	0.041821	Uncharacterized protein, isoform D OS=Drosophila melanogaster GN=CG34120 PE=1 SV=1
E2QD73	0.992978	0.848966	0.345108	Dunce, isoform J OS=Drosophila melanogaster GN=dnc PE=1 SV=1
E2QD75	0.957771	0.197637	0.110683	Cap binding protein 80, isoform B OS=Drosophila melanogaster GN=Cbp80 PE=1 SV=1
E2QD98	0.991935	0.650242	0.224553	Stardust, isoform G OS=Drosophila melanogaster GN=sdt PE=1 SV=1
E2QD99	0.98666	0.386944	0.0804028	Uncharacterized protein, isoform I OS=Drosophila melanogaster GN=CG34417 PE=1 SV=1
E4NKJ3	0.991599	0.964149	0.854031	GH04081p OS=Drosophila melanogaster GN=wupA PE=1 SV=1
E6EK15	0.993424	0.928203	0.750286	Calcium-transporting ATPase OS=Drosophila melanogaster GN=PMCA PE=1 SV=1
E6EK18	0.992598	0.91368	0.757134	Calcium-transporting ATPase OS=Drosophila melanogaster GN=PMCA PE=1 SV=1
E6PBV6	0.967626	0.251022	0.140271	Obg-like ATPase 1 OS=Drosophila melanogaster GN=CG1354-RA PE=1 SV=1
E8NH67	0.965367	0.959776	0.544626	CG9572, isoform B OS=Drosophila melanogaster GN=CG9572-RB PE=2 SV=1
E8NH77	0.980466	0.0820388	0.314041	SD15168p OS=Drosophila melanogaster GN=sw PE=1 SV=1
F0JAF7	0.401824	0.618628	0.283017	MIP14774p OS=Drosophila melanogaster GN=Rab35 PE=1 SV=1
F0JAN1	0.996198	0.020356	0.0171003	Ade5, isoform B OS=Drosophila melanogaster GN=ade5 PE=1 SV=1
F2FB81	0.972725	0.423635	0.152591	MIP02973p OS=Drosophila melanogaster GN=SCAR PE=1 SV=1
F3YDE2	0.997099	0.534425	0.323741	Fructose-bisphosphate aldolase OS=Drosophila melanogaster GN=Ald PE=1 SV=1
F3YDH0	0.994248	0.231074	0.0393383	Heat shock 70-kDa protein cognate 3, isoform E OS=Drosophila melanogaster GN=Hsc70-3 PE=1 SV=1
F6J1D0	0.948246	0.127455	0.0258615	CG3595 OS=Drosophila melanogaster GN=sqh PE=1 SV=1
G3JX28	0.994562	0.929708	0.696431	Z band alternatively spliced PDZ-motif protein 52, isoform S OS=Drosophila melanogaster GN=Zasp52 PE=1 SV=1
G3M3A2	0.987402	0.197921	0.0587115	Ribosomal protein S3, isoform B OS=Drosophila melanogaster GN=RpS3 PE=1 SV=1
H1UUF3	0.997561	0.664178	0.184699	FI18174p1 OS=Drosophila melanogaster GN=Pka-R1 PE=1 SV=1
H5V8D0	0.972725	0.423635	0.152591	FI18307p1 OS=Drosophila melanogaster GN=SCAR PE=1 SV=1
H8F4T3	0.994298	0.0395159	0.012905	MIP34848p1 OS=Drosophila melanogaster GN=smp-30 PE=1 SV=1
H8F4T6	0.994647	0.646992	0.372583	CG16935, isoform B OS=Drosophila melanogaster GN=CG16935-RA PE=1 SV=1
H9XVP3	0.988169	0.47954	0.0748431	Plexin A, isoform F OS=Drosophila melanogaster GN=PlexA PE=1 SV=1
I0DHK3	0.983791	0.414208	0.124593	Proteasome subunit alpha type OS=Drosophila melanogaster GN=Prosalpha6 PE=2 SV=1
L0MLJ3	0.990619	0.887381	0.537742	CG1674, isoform M OS=Drosophila melanogaster GN=CG1674 PE=1 SV=1
L0MN91	0.989505	0.97788	0.918833	Bent, isoform I OS=Drosophila melanogaster GN=bt PE=1 SV=1
L0MNA8	0.997318	0.186449	0.0540434	ADP ribosylation factor at 102F, isoform B OS=Drosophila melanogaster GN=Arf102F PE=3 SV=1
L0MPS3	0.995015	0.055415	0.0164222	Retinoid-and fatty acid-binding glycoprotein, isoform B OS=Drosophila melanogaster GN=Rfabg PE=1 SV=1
L0MPZ1	0.989678	0.978119	0.918991	Bent, isoform H OS=Drosophila melanogaster GN=bt PE=1 SV=1
L0MPZ9	0.993408	0.939588	0.774459	Metabotropic glutamate receptor, isoform B OS=Drosophila melanogaster GN=mGluR PE=4 SV=1
L0MQ04	0.996549	0.857964	0.649681	ATP synthase subunit beta OS=Drosophila melanogaster GN=ATPsynbeta PE=1 SV=1
M9MQH9	0.998346	0.49657	0.179067	Protein phosphatase 2A at 29B, isoform C OS=Drosophila melanogaster GN=Pp2A-29B PE=1 SV=1
M9MRC9	0.994203	0.227742	0.0675074	Ribosomal protein L27A, isoform C OS=Drosophila melanogaster GN=RpL27A PE=3 SV=1
M9MRD0	0.985062	0.816712	0.247412	Ubiquitin carboxyl-terminal hydrolase OS=Drosophila melanogaster GN=Uch PE=3 SV=1
M9MRD1	0.989909	0.872152	0.627381	Muscle-specific protein 300 kDa, isoform D OS=Drosophila melanogaster GN=Msp300 PE=1 SV=1
M9MRF2	0.998247	0.256099	0.0524931	Ribosomal protein L37A, isoform C OS=Drosophila melanogaster GN=RpL37A PE=3 SV=1
M9MRG0	0.992288	0.933499	0.647373	Nckx30C, isoform E OS=Drosophila melanogaster GN=Nckx30C PE=4 SV=1
M9MRJ4	0.989846	0.540678	0.392689	Muscle-specific protein 300 kDa, isoform G OS=Drosophila melanogaster GN=Msp300 PE=1 SV=1
M9MRM4	0.990654	0.672374	0.331175	Sac1, isoform B OS=Drosophila melanogaster GN=Sac1 PE=4 SV=1
M9MRQ9	0.996497	0.592438	0.374967	Succinyl coenzyme A synthetase alpha subunit, isoform B OS=Drosophila melanogaster GN=Scsalpha PE=3 SV=1
M9MRS7	0.970409	0.0812409	0.0367214	Myosin 31DF, isoform C OS=Drosophila melanogaster GN=Myo31DF PE=4 SV=1
M9MRT6	0.993687	0.665635	0.409618	Rap1 GTPase, isoform B OS=Drosophila melanogaster GN=Rap1 PE=1 SV=1
M9MRW7	0.991386	0.979812	0.944583	Uncharacterized protein OS=Drosophila melanogaster GN=CG13071 PE=4 SV=1
M9MRX0	0.964487	0.958713	0.829166	Limpet, isoform J OS=Drosophila melanogaster GN=Lmpt PE=1 SV=1
M9MRX4	0.995048	0.888705	0.57255	Ankyrin 2, isoform U OS=Drosophila melanogaster GN=Ank2 PE=1 SV=1
M9MRY3	0.997561	0.664178	0.184699	Protein kinase, cAMP-dependent, regulatory subunit type 1, isoform AA OS=Drosophila melanogaster GN=Pka-R1 PE=1 SV=1
M9MS06	0.994946	0.980182	0.93817	Alpha actinin, isoform D OS=Drosophila melanogaster GN=Actn PE=1 SV=1
M9MS15	0.993396	0.804432	0.455733	Neurotactin, isoform C OS=Drosophila melanogaster GN=Nrt PE=4 SV=1
M9MS17	0.98666	0.386944	0.0793038	Uncharacterized protein, isoform K OS=Drosophila melanogaster GN=CG34417 PE=1 SV=1
M9MS37	0.997561	0.664178	0.184699	Protein kinase, cAMP-dependent, regulatory subunit type 1, isoform Z OS=Drosophila melanogaster GN=Pka-R1 PE=1 SV=1
M9MS72	0.997307	0.664178	0.205722	Protein kinase, cAMP-dependent, regulatory subunit type 1, isoform X OS=Drosophila melanogaster GN=Pka-R1 PE=1 SV=1
M9MS76	0.992776	0.664178	0.184699	Protein kinase, cAMP-dependent, regulatory subunit type 1, isoform V OS=Drosophila melanogaster GN=Pka-R1 PE=1 SV=1
M9MSF5	0.965367	0.959776	0.544626	CG9572, isoform D OS=Drosophila melanogaster GN=CG9572 PE=4 SV=2
M9MSI3	0.999151	0.998932	0.995802	Uncharacterized protein, isoform B OS=Drosophila melanogaster GN=CG16886 PE=4 SV=1
M9MSK4	0.99809	0.660022	0.362083	Sh3beta, isoform D OS=Drosophila melanogaster GN=Sh3beta PE=4 SV=1
M9MSL3	0.992132	0.437924	0.161017	Hsc70Cb, isoform G OS=Drosophila melanogaster GN=Hsc70Cb PE=1 SV=1
M9MSN3	0.991259	0.578205	0.117583	Diacylglycerol kinase OS=Drosophila melanogaster GN=rdgA PE=3 SV=1
M9NCR7	0.983466	0.491516	0.136701	Glucosamine-6-phosphate isomerase OS=Drosophila melanogaster GN=Oscillin PE=3 SV=1
M9NCS8	0.994749	0.160183	0.027278	Glutactin, isoform D OS=Drosophila melanogaster GN=Glt PE=4 SV=1
M9NCT2	0.972725	0.423635	0.152591	SCAR, isoform C OS=Drosophila melanogaster GN=SCAR PE=1 SV=1
M9NCU7	0.995947	0.980582	0.94514	Myosin heavy chain, isoform S OS=Drosophila melanogaster GN=Mhc PE=1 SV=1
M9NCX1	0.985835	0.392739	0.0661221	Lethal (2) giant larvae, isoform G OS=Drosophila melanogaster GN=l(2)gl PE=4 SV=1
M9NCZ5	0.954927	0.306181	0.0224977	Diaphanous, isoform D OS=Drosophila melanogaster GN=dia PE=1 SV=1
M9ND19	0.970284	0.0896133	0.0336624	UDP-galactose 4'-epimerase, isoform B OS=Drosophila melanogaster GN=Gale PE=1 SV=1
M9ND31	0.983466	0.491516	0.136701	Glucosamine-6-phosphate isomerase OS=Drosophila melanogaster GN=Oscillin PE=3 SV=1
M9ND95	0.995451	0.980386	0.944183	Myosin heavy chain, isoform U OS=Drosophila melanogaster GN=Mhc PE=1 SV=1
M9NDC3	0.944677	0.153992	0.0566733	Female sterile (2) ketel, isoform B OS=Drosophila melanogaster GN=Fs(2)Ket PE=4 SV=1
M9NDC7	0.972922	0.533887	0.153803	Cytoplasmic dynein light chain 2, isoform C OS=Drosophila melanogaster GN=Cdlc2 PE=4 SV=1
M9NDG8	0.987076	0.0377673	0.0679089	Uncharacterized protein, isoform B OS=Drosophila melanogaster GN=CG11236 PE=4 SV=1
M9NDI3	0.968889	0.214208	0.127269	Sorting nexin 6, isoform B OS=Drosophila melanogaster GN=Snx6 PE=1 SV=1
M9NDL5	0.99369	0.939415	0.648244	Terribly reduced optic lobes, isoform AF OS=Drosophila melanogaster GN=trol PE=1 SV=2
M9NDL7	0.987792	0.500163	0.182377	Reps, isoform B OS=Drosophila melanogaster GN=Reps PE=1 SV=1
M9NDP1	0.972922	0.533887	0.150112	Cut up, isoform E OS=Drosophila melanogaster GN=ctp PE=4 SV=1
M9NDS5	0.985826	0.224253	0.0368307	CG7766, isoform H OS=Drosophila melanogaster GN=CG7766 PE=1 SV=1
M9NDT7	0.987428	0.519802	0.0710683	Disabled, isoform C OS=Drosophila melanogaster GN=Dab PE=1 SV=1
M9NDU6	0.988045	0.354147	0.0630659	Casein kinase II beta subunit, isoform I OS=Drosophila melanogaster GN=CkIIbeta PE=1 SV=1
M9NDV5	0.589052	0.64913	0.482695	Uncharacterized protein, isoform G OS=Drosophila melanogaster GN=CG17715 PE=1 SV=1
M9NDY6	0.98912	0.0236295	0.00687652	Mushroom-body expressed, isoform I OS=Drosophila melanogaster GN=mub PE=1 SV=1
M9NE01	0.983633	0.750531	0.413745	Serine/threonine-protein phosphatase OS=Drosophila melanogaster GN=Pp2B-14D PE=3 SV=1
M9NE07	0.995625	0.629195	0.251063	CG9132, isoform C OS=Drosophila melanogaster GN=CG9132 PE=4 SV=1
M9NE45	0.964664	0.266483	0.0683504	Ectoderm-expressed 4, isoform I OS=Drosophila melanogaster GN=Ect4 PE=1 SV=1
M9NE56	0.993233	0.940399	0.643719	Terribly reduced optic lobes, isoform AK OS=Drosophila melanogaster GN=trol PE=1 SV=1
M9NE66	0.98927	0.88295	0.591597	Nervous wreck, isoform B OS=Drosophila melanogaster GN=nwk PE=1 SV=1
M9NE68	0.992694	0.940787	0.675829	Heat shock protein 23, isoform B OS=Drosophila melanogaster GN=Hsp23 PE=3 SV=1
M9NE73	0.986409	0.465597	0.121511	Calpain-B, isoform B OS=Drosophila melanogaster GN=CalpB PE=4 SV=1
M9NE89	0.996993	0.931651	0.635979	Lamin, isoform B OS=Drosophila melanogaster GN=Lam PE=4 SV=1
M9NE92	0.983466	0.491516	0.136701	Glucosamine-6-phosphate isomerase OS=Drosophila melanogaster GN=Oscillin PE=3 SV=1
M9NEC0	0.980233	0.454851	0.209516	Connector of kinase to AP-1, isoform F OS=Drosophila melanogaster GN=Cka PE=1 SV=1
M9NEC1	0.987428	0.519802	0.0710683	Disabled, isoform D OS=Drosophila melanogaster GN=Dab PE=1 SV=1
M9NEC7	0.943417	0.905775	0.575238	Hyperkinetic, isoform F OS=Drosophila melanogaster GN=Hk PE=4 SV=1
M9NEE8	0.979557	0.411496	0.203117	Rab8, isoform B OS=Drosophila melanogaster GN=Rab8 PE=1 SV=1
M9NEH6	0.984337	0.117613	0.0309449	Histone deacetylase 6, isoform F OS=Drosophila melanogaster GN=HDAC6 PE=1 SV=1
M9NEH9	0.988172	0.0236295	0.00687652	Mushroom-body expressed, isoform K OS=Drosophila melanogaster GN=mub PE=1 SV=1
M9NEL1	0.978034	0.763434	0.418764	Serine/threonine-protein phosphatase OS=Drosophila melanogaster GN=CanA-14F PE=3 SV=1
M9NEN6	0.984554	0.843115	0.694935	Protein tweety homolog OS=Drosophila melanogaster GN=CG3638 PE=3 SV=1
M9NEP1	0.995428	0.980322	0.944171	Myosin heavy chain, isoform T OS=Drosophila melanogaster GN=Mhc PE=1 SV=1
M9NEQ9	0.993538	0.253955	0.0898482	Ribosomal protein S10b, isoform D OS=Drosophila melanogaster GN=RpS10b PE=1 SV=1
M9NES0	0.995704	0.031254	0.0178398	Arrestin 1, isoform B OS=Drosophila melanogaster GN=Arr1 PE=4 SV=1
M9NES6	0.993977	0.934816	0.648244	Terribly reduced optic lobes, isoform AU OS=Drosophila melanogaster GN=trol PE=1 SV=2
M9NEU5	0.989904	0.577071	0.117443	Profilin OS=Drosophila melanogaster GN=chic PE=3 SV=1
M9NEX3	0.995898	0.680431	0.328622	CG3566, isoform D OS=Drosophila melanogaster GN=CG3566 PE=1 SV=1
M9NEZ2	0.991935	0.650242	0.224553	Stardust, isoform L OS=Drosophila melanogaster GN=sdt PE=1 SV=1
M9NEZ5	0.992177	0.867691	0.543551	Neuroglian, isoform G OS=Drosophila melanogaster GN=Nrg PE=1 SV=1
M9NF13	0.998576	0.977872	0.974212	Uncharacterized protein, isoform G OS=Drosophila melanogaster GN=CG42540 PE=1 SV=1
M9NF23	0.993009	0.908265	0.801751	Uncharacterized protein, isoform H OS=Drosophila melanogaster GN=CG18769 PE=1 SV=1
M9NF32	0.94846	0.51452	0.142216	CG3793, isoform B OS=Drosophila melanogaster GN=CG3793 PE=1 SV=1
M9NF33	0.994801	0.547534	0.131068	CG7185, isoform B OS=Drosophila melanogaster GN=CG7185 PE=4 SV=1
M9NF46	0.995933	0.980646	0.945423	Myosin heavy chain, isoform R OS=Drosophila melanogaster GN=Mhc PE=1 SV=1
M9NF47	0.994615	0.860589	0.386123	Uncharacterized protein, isoform J OS=Drosophila melanogaster GN=CG43078 PE=1 SV=1
M9NFC0	0.990005	0.962113	0.831016	Wings up A, isoform I OS=Drosophila melanogaster GN=wupA PE=1 SV=1
M9NFF0	0.589052	0.64913	0.482695	Uncharacterized protein, isoform H OS=Drosophila melanogaster GN=CG17715 PE=1 SV=1
M9NFF8	0.996199	0.543054	0.206209	Cdc42, isoform C OS=Drosophila melanogaster GN=Cdc42 PE=3 SV=1
M9NFH8	0.996317	0.370441	0.0974176	CG9674, isoform F OS=Drosophila melanogaster GN=CG9674 PE=1 SV=1
M9NFP7	0.999058	0.416797	0.0937932	Embryonic lethal abnormal vision, isoform D OS=Drosophila melanogaster GN=elav PE=4 SV=1
M9NFP8	0.994615	0.860589	0.386123	Uncharacterized protein, isoform H OS=Drosophila melanogaster GN=CG43078 PE=1 SV=1
M9NFR5	0.988772	0.31869	0.0369047	Ypsilon schachtel, isoform B OS=Drosophila melanogaster GN=yps PE=1 SV=1
M9NFS1	0.993977	0.934816	0.648244	Terribly reduced optic lobes, isoform AQ OS=Drosophila melanogaster GN=trol PE=1 SV=2
M9NFW6	0.953423	0.670916	0.279884	Calcineurin B, isoform B OS=Drosophila melanogaster GN=CanB PE=4 SV=1
M9NFZ9	0.964436	0.502211	0.189611	Uncharacterized protein, isoform B OS=Drosophila melanogaster GN=CG45057 PE=4 SV=1
M9NG14	0.987428	0.519802	0.0710683	Disabled, isoform E OS=Drosophila melanogaster GN=Dab PE=1 SV=1
M9NG38	0.991935	0.650242	0.224553	Stardust, isoform J OS=Drosophila melanogaster GN=sdt PE=1 SV=1
M9NG39	0.979292	0.436504	0.0575197	Protein on ecdysone puffs, isoform D OS=Drosophila melanogaster GN=Pep PE=1 SV=1
M9NG50	0.969146	0.146702	0.0283713	Moesin, isoform L OS=Drosophila melanogaster GN=Moe PE=1 SV=1
M9NGA3	0.988045	0.354147	0.0630659	Casein kinase II beta subunit, isoform J OS=Drosophila melanogaster GN=CkIIbeta PE=1 SV=1
M9NGB9	0.992305	0.0140497	0.0659172	Mushroom-body expressed, isoform H OS=Drosophila melanogaster GN=mub PE=1 SV=1
M9NGF2	0.98942	0.855517	0.209528	Rab3 GDP-GTP exchange factor, isoform D OS=Drosophila melanogaster GN=Rab3-GEF PE=1 SV=1
M9NGF7	0.983558	0.106358	0.0299432	Histone deacetylase 6, isoform E OS=Drosophila melanogaster GN=HDAC6 PE=1 SV=1
M9NGG5	0.995085	0.84218	0.463414	Futsch, isoform F OS=Drosophila melanogaster GN=futsch PE=1 SV=1
M9NGK3	0.993901	0.939415	0.650446	Terribly reduced optic lobes, isoform AL OS=Drosophila melanogaster GN=trol PE=1 SV=2
M9NGW5	0.985826	0.224253	0.0368307	CG7766, isoform G OS=Drosophila melanogaster GN=CG7766 PE=1 SV=1
M9NGX5	0.999025	0.918544	0.689704	Uncharacterized protein, isoform G OS=Drosophila melanogaster GN=CG32694 PE=4 SV=1
M9NH07	0.992128	0.964446	0.872995	Upheld, isoform N OS=Drosophila melanogaster GN=up PE=1 SV=1
M9NH88	0.998677	0.916917	0.589047	Wings up A, isoform J OS=Drosophila melanogaster GN=wupA PE=1 SV=1
M9PAZ4	0.995589	0.370396	0.060022	IA-2 protein tyrosine phosphatase, isoform E OS=Drosophila melanogaster GN=IA-2 PE=1 SV=1
M9PB12	0.994841	0.0103768	0.0955128	CG9886, isoform B OS=Drosophila melanogaster GN=CG9886 PE=4 SV=1
M9PB30	0.979035	0.871484	0.971263	Dumpy, isoform Q OS=Drosophila melanogaster GN=dpy PE=1 SV=1
M9PB32	0.97877	0.989315	0.968523	Dumpy, isoform AA OS=Drosophila melanogaster GN=dpy PE=4 SV=1
M9PB50	0.965756	0.392082	0.0871053	Real-time, isoform B OS=Drosophila melanogaster GN=retm PE=1 SV=1
M9PB52	0.997765	0.0425934	0.0476611	Galactose-1-phosphate uridylyltransferase OS=Drosophila melanogaster GN=Galt PE=3 SV=1
M9PB53	0.981959	0.247273	0.0674443	Sodium/hydrogen exchanger OS=Drosophila melanogaster GN=Nhe3 PE=1 SV=1
M9PB59	0.991426	0.438849	0.329077	Anion exchange protein OS=Drosophila melanogaster GN=Ndae1 PE=1 SV=1
M9PB60	0.985534	0.575727	0.229885	Anion exchange protein OS=Drosophila melanogaster GN=Ndae1 PE=1 SV=1
M9PB68	0.990554	0.0485201	0.0327104	Purity of essence, isoform B OS=Drosophila melanogaster GN=poe PE=4 SV=1
M9PB84	0.994195	0.234351	0.0698878	Ribosomal protein S2, isoform B OS=Drosophila melanogaster GN=RpS2 PE=3 SV=1
M9PB90	0.997576	0.381524	0.102501	Cullin-associated and neddylation-dissociated 1, isoform B OS=Drosophila melanogaster GN=Cand1 PE=1 SV=1
M9PBD9	0.998812	0.432674	0.0912046	Ran GTPase activating protein, isoform B OS=Drosophila melanogaster GN=RanGAP PE=1 SV=1
M9PBF6	0.996418	0.926046	0.75667	Dynamin associated protein 160, isoform G OS=Drosophila melanogaster GN=Dap160 PE=1 SV=1
M9PBH7	0.996413	0.684081	0.358723	Rac1, isoform B OS=Drosophila melanogaster GN=Rac1 PE=3 SV=1
M9PBI9	0.990201	0.947969	0.794288	Sallimus, isoform S OS=Drosophila melanogaster GN=sls PE=4 SV=1
M9PBJ1	0.987253	0.917532	0.62458	Zormin, isoform J OS=Drosophila melanogaster GN=zormin PE=1 SV=1
M9PBJ2	0.993957	0.392739	0.0717583	Lethal (2) giant larvae, isoform K OS=Drosophila melanogaster GN=l(2)gl PE=4 SV=1
M9PBK5	0.998409	0.262568	0.0851885	Ribosomal protein LP1, isoform B OS=Drosophila melanogaster GN=RpLP1 PE=3 SV=1
M9PBL3	0.989207	0.208112	0.0284525	Heat shock protein 83, isoform B OS=Drosophila melanogaster GN=Hsp83 PE=3 SV=1
M9PBL6	0.984642	0.588784	0.195311	Karst, isoform G OS=Drosophila melanogaster GN=kst PE=1 SV=1
M9PBN2	0.997993	0.308076	0.0960605	Neural lazarillo, isoform B OS=Drosophila melanogaster GN=NLaz PE=1 SV=1
M9PBN7	0.979163	0.557924	0.2983	Capping protein beta, isoform B OS=Drosophila melanogaster GN=cpb PE=4 SV=1
M9PBQ0	0.991795	0.200596	0.0699318	Dynein heavy chain 64C, isoform D OS=Drosophila melanogaster GN=Dhc64C PE=1 SV=1
M9PBQ3	0.99166	0.221434	0.07114	Dynein heavy chain 64C, isoform I OS=Drosophila melanogaster GN=Dhc64C PE=1 SV=1
M9PBQ4	0.661755	0.883666	0.559082	Apoptosis inducing factor, isoform C OS=Drosophila melanogaster GN=AIF PE=1 SV=1
M9PBR6	0.940326	0.762916	0.0394259	VAMP-associated protein of 33kDa ortholog B, isoform F OS=Drosophila melanogaster GN=Vap-33B PE=1 SV=1
M9PBS9	0.99684	0.113339	0.0119265	Uncharacterized protein, isoform F OS=Drosophila melanogaster GN=CG10103 PE=1 SV=1
M9PBU2	0.997603	0.645505	0.30648	Rac2, isoform B OS=Drosophila melanogaster GN=Rac2 PE=3 SV=1
M9PBU9	0.99074	0.983413	0.935733	Eyes shut, isoform E OS=Drosophila melanogaster GN=eys PE=4 SV=2
M9PBV1	0.975252	0.178715	0.0712219	Henna, isoform C OS=Drosophila melanogaster GN=Hn PE=1 SV=1
M9PBV2	0.994038	0.0952959	0.0217119	NTPase, isoform F OS=Drosophila melanogaster GN=NTPase PE=1 SV=1
M9PBX1	0.994615	0.860589	0.386123	Uncharacterized protein, isoform M OS=Drosophila melanogaster GN=CG43078 PE=1 SV=1
M9PBX3	0.997773	0.0355928	0.0142715	Uncharacterized protein, isoform H OS=Drosophila melanogaster GN=CG31689 PE=1 SV=1
M9PBZ0	0.979035	0.871484	0.969872	Dumpy, isoform R OS=Drosophila melanogaster GN=dpy PE=4 SV=1
M9PBZ1	0.962207	0.976319	0.960675	Resistant to dieldrin, isoform G OS=Drosophila melanogaster GN=Rdl PE=1 SV=1
M9PBZ9	0.928981	0.789671	0.00538616	Eukaryotic initiation factor 4E, isoform H OS=Drosophila melanogaster GN=eIF-4E PE=1 SV=1
M9PC41	0.979035	0.871484	0.969872	Dumpy, isoform O OS=Drosophila melanogaster GN=dpy PE=4 SV=1
M9PC43	0.996056	0.48021	0.439502	Glycerol-3-phosphate dehydrogenase [NAD(+)] OS=Drosophila melanogaster GN=Gpdh PE=1 SV=1
M9PC45	0.97877	0.871484	0.969872	Dumpy, isoform T OS=Drosophila melanogaster GN=dpy PE=4 SV=1
M9PC73	0.974924	0.738824	0.219527	Liprin-alpha, isoform C OS=Drosophila melanogaster GN=Liprin-alpha PE=1 SV=1
M9PC84	0.989909	0.872152	0.627381	Muscle-specific protein 300 kDa, isoform L OS=Drosophila melanogaster GN=Msp300 PE=1 SV=1
M9PC99	0.989238	0.101464	0.0300455	Sec24CD ortholog, isoform C OS=Drosophila melanogaster GN=Sec24CD PE=1 SV=1
M9PCA7	0.992464	0.513171	0.147356	Sodium chloride cotransporter 69, isoform C OS=Drosophila melanogaster GN=Ncc69 PE=1 SV=1
M9PCC1	0.978636	0.188772	0.0365178	Receptor of activated protein kinase C 1, isoform C OS=Drosophila melanogaster GN=Rack1 PE=4 SV=1
M9PCD4	0.974924	0.738824	0.219527	Liprin-alpha, isoform E OS=Drosophila melanogaster GN=Liprin-alpha PE=1 SV=1
M9PCE0	0.993532	0.634702	0.417862	Phosphoglycerate kinase OS=Drosophila melanogaster GN=Pgk PE=3 SV=1
M9PCE8	0.969394	0.0330418	0.0286056	Angiotensin-converting enzyme-related, isoform B OS=Drosophila melanogaster GN=Acer PE=3 SV=1
M9PCH6	0.975109	0.417865	0.105497	Omega, isoform H OS=Drosophila melanogaster GN=ome PE=1 SV=1
M9PCM8	0.990496	0.8731	0.631769	Muscle-specific protein 300 kDa, isoform K OS=Drosophila melanogaster GN=Msp300 PE=1 SV=1
M9PCP4	0.973146	0.423635	0.152591	SCAR, isoform E OS=Drosophila melanogaster GN=SCAR PE=1 SV=1
M9PCQ1	0.979144	0.0476289	0.0247533	NADPH--cytochrome P450 reductase OS=Drosophila melanogaster GN=Cpr PE=1 SV=1
M9PCR7	0.974924	0.738824	0.219527	Liprin-alpha, isoform D OS=Drosophila melanogaster GN=Liprin-alpha PE=1 SV=1
M9PCU0	0.985056	0.597111	0.126592	FI21215p1 OS=Drosophila melanogaster GN=ninaC PE=2 SV=1
M9PCU3	0.987428	0.519802	0.0710683	Disabled, isoform I OS=Drosophila melanogaster GN=Dab PE=1 SV=1
M9PCU4	0.992891	0.810211	0.599276	CG5261, isoform D OS=Drosophila melanogaster GN=CG5261 PE=1 SV=1
M9PCV9	0.956003	0.168783	0.0407261	Vacuolar protein sorting 60, isoform B OS=Drosophila melanogaster GN=Vps60 PE=4 SV=1
M9PCW5	0.989805	0.761944	0.607581	Basigin, isoform J OS=Drosophila melanogaster GN=Bsg PE=1 SV=1
M9PCX4	0.963339	0.267889	0.130344	CG3961, isoform E OS=Drosophila melanogaster GN=CG3961 PE=1 SV=1
M9PCX9	0.985445	0.624252	0.185911	Anoctamin OS=Drosophila melanogaster GN=CG15270 PE=1 SV=1
M9PD08	0.993608	0.187119	0.0830799	Ef1alpha-like factor, isoform C OS=Drosophila melanogaster GN=Elf PE=1 SV=1
M9PD18	0.996132	0.69019	0.324743	Vacuolar H[+] ATPase 68kD subunit 1, isoform B OS=Drosophila melanogaster GN=Vha68-1 PE=1 SV=1
M9PD26	0.993001	0.035669	0.0108442	Cytochrome b5-related, isoform B OS=Drosophila melanogaster GN=Cyt-b5-r PE=4 SV=1
M9PD27	0.967781	0.0255298	0.0305442	Eukaryotic release factor 1, isoform H OS=Drosophila melanogaster GN=eRF1 PE=1 SV=1
M9PD65	0.998812	0.432674	0.0912046	Ran GTPase activating protein, isoform C OS=Drosophila melanogaster GN=RanGAP PE=1 SV=1
M9PD73	0.99283	0.112398	0.0310335	Thioester-containing protein 4, isoform B OS=Drosophila melanogaster GN=Tep4 PE=1 SV=1
M9PD75	0.994313	0.878701	0.686406	Porin, isoform D OS=Drosophila melanogaster GN=porin PE=4 SV=1
M9PDA0	0.994348	0.726901	0.181413	Pde1c, isoform J OS=Drosophila melanogaster GN=Pde1c PE=1 SV=1
M9PDB2	0.96895	0.648244	0.327314	Varicose, isoform E OS=Drosophila melanogaster GN=vari PE=1 SV=1
M9PDB4	0.993192	0.549136	0.281511	Cytoplasmic linker protein 190, isoform Q OS=Drosophila melanogaster GN=CLIP-190 PE=1 SV=1
M9PDC7	0.995921	0.941192	0.754763	Dynamin associated protein 160, isoform H OS=Drosophila melanogaster GN=Dap160 PE=1 SV=1
M9PDE6	0.98535	0.780347	0.240881	Uncharacterized protein, isoform K OS=Drosophila melanogaster GN=CG42748 PE=1 SV=1
M9PDF6	0.994847	0.112398	0.0338139	Thioester-containing protein 4, isoform D OS=Drosophila melanogaster GN=Tep4 PE=1 SV=1
M9PDH1	0.996298	0.3676	0.0366073	Enhancer of bithorax, isoform H OS=Drosophila melanogaster GN=E(bx) PE=1 SV=1
M9PDI9	0.978782	0.42852	0.117799	Skywalker, isoform L OS=Drosophila melanogaster GN=sky PE=1 SV=1
M9PDK5	0.994557	0.483233	0.175871	Vacuolar H[+]-ATPase SFD subunit, isoform E OS=Drosophila melanogaster GN=VhaSFD PE=4 SV=1
M9PDM4	0.99157	0.835355	0.406155	Phosphatidylinositol 4-kinase III alpha, isoform D OS=Drosophila melanogaster GN=PI4KIIIalpha PE=1 SV=1
M9PDP6	0.975267	0.256801	0.0249511	Uncharacterized protein, isoform B OS=Drosophila melanogaster GN=CG11377 PE=1 SV=1
M9PDQ0	0.993779	0.878803	0.632393	Alpha spectrin, isoform D OS=Drosophila melanogaster GN=alpha-Spec PE=4 SV=1
M9PDQ1	0.965504	0.386941	0.082999	DNA topoisomerase 2 OS=Drosophila melanogaster GN=Top2 PE=1 SV=1
M9PDR0	0.994847	0.112398	0.0338139	Thioester-containing protein 4, isoform C OS=Drosophila melanogaster GN=Tep4 PE=1 SV=1
M9PDS3	0.990201	0.947969	0.794288	Sallimus, isoform T OS=Drosophila melanogaster GN=sls PE=4 SV=1
M9PDV1	0.954927	0.306181	0.0224977	Diaphanous, isoform E OS=Drosophila melanogaster GN=dia PE=1 SV=1
M9PDV6	0.997939	0.48227	0.144268	Fife, isoform B OS=Drosophila melanogaster GN=Fife PE=1 SV=1
M9PDV9	0.978782	0.42852	0.117799	Skywalker, isoform K OS=Drosophila melanogaster GN=sky PE=1 SV=1
M9PDW8	0.989115	0.386944	0.0725661	Uncharacterized protein, isoform T OS=Drosophila melanogaster GN=CG34417 PE=1 SV=1
M9PDX8	0.987111	0.956492	0.845478	Nervana 3, isoform E OS=Drosophila melanogaster GN=nrv3 PE=1 SV=1
M9PDY6	0.992723	0.780347	0.240881	Uncharacterized protein, isoform L OS=Drosophila melanogaster GN=CG42748 PE=1 SV=1
M9PDZ6	0.990201	0.947969	0.794288	Sallimus, isoform Q OS=Drosophila melanogaster GN=sls PE=4 SV=1
M9PE12	0.996298	0.3676	0.0366073	Enhancer of bithorax, isoform I OS=Drosophila melanogaster GN=E(bx) PE=1 SV=1
M9PE30	0.998368	0.300662	0.0488001	Transgelin OS=Drosophila melanogaster GN=Chd64 PE=1 SV=1
M9PE32	0.997939	0.48227	0.144268	Fife, isoform D OS=Drosophila melanogaster GN=Fife PE=1 SV=1
M9PE40	0.982617	0.816712	0.247412	Ubiquitin carboxyl-terminal hydrolase OS=Drosophila melanogaster GN=Uch PE=3 SV=1
M9PE54	0.952551	0.657999	0.0151811	CG3597, isoform B OS=Drosophila melanogaster GN=CG3597 PE=1 SV=1
M9PE73	0.991795	0.200596	0.0699318	Dynein heavy chain 64C, isoform E OS=Drosophila melanogaster GN=Dhc64C PE=1 SV=1
M9PE93	0.987871	0.000488043	0.000488043	Ensconsin, isoform K OS=Drosophila melanogaster GN=ens PE=1 SV=1
M9PEA0	0.990201	0.947969	0.794288	Sallimus, isoform P OS=Drosophila melanogaster GN=sls PE=4 SV=1
M9PEB5	0.99559	0.208901	0.0848203	Uncharacterized protein, isoform B OS=Drosophila melanogaster GN=CG10226 PE=1 SV=1
M9PEC1	0.996781	0.113339	0.0121243	Uncharacterized protein, isoform B OS=Drosophila melanogaster GN=CG10103 PE=1 SV=1
M9PEC8	0.99166	0.221434	0.07114	Dynein heavy chain 64C, isoform G OS=Drosophila melanogaster GN=Dhc64C PE=1 SV=1
M9PEF6	0.980248	0.24154	0.0631334	CG3714, isoform H OS=Drosophila melanogaster GN=CG3714 PE=4 SV=1
M9PEG1	0.986184	0.172079	0.0137058	Uncharacterized protein OS=Drosophila melanogaster GN=CG44195 PE=1 SV=1
M9PEI1	0.97877	0.820618	0.971263	Dumpy, isoform U OS=Drosophila melanogaster GN=dpy PE=4 SV=1
M9PEI9	0.947214	0.452206	0.172656	Probable methylthioribulose-1-phosphate dehydratase OS=Drosophila melanogaster GN=CG11134 PE=3 SV=1
M9PEJ2	0.996781	0.113339	0.0121243	Uncharacterized protein, isoform D OS=Drosophila melanogaster GN=CG10103 PE=1 SV=1
M9PEJ5	0.985383	0.624009	0.144094	Retinal degeneration B, isoform J OS=Drosophila melanogaster GN=rdgB PE=1 SV=1
M9PEJ9	0.998062	0.404617	0.278842	CG5989, isoform B OS=Drosophila melanogaster GN=CG5989 PE=1 SV=1
M9PEL1	0.992528	0.786152	0.412477	Ras opposite, isoform B OS=Drosophila melanogaster GN=Rop PE=4 SV=1
M9PEM6	0.993568	0.855517	0.186914	Rab3 GDP-GTP exchange factor, isoform H OS=Drosophila melanogaster GN=Rab3-GEF PE=1 SV=1
M9PEN4	0.99166	0.221434	0.07114	Dynein heavy chain 64C, isoform F OS=Drosophila melanogaster GN=Dhc64C PE=1 SV=1
M9PEN8	0.978873	0.766102	0.483901	Rh50, isoform B OS=Drosophila melanogaster GN=Rh50 PE=4 SV=1
M9PER1	0.996835	0.233795	0.023398	Autophagy-related 18a, isoform E OS=Drosophila melanogaster GN=Atg18a PE=1 SV=1
M9PES8	0.996781	0.113339	0.0121243	Uncharacterized protein, isoform C OS=Drosophila melanogaster GN=CG10103 PE=1 SV=1
M9PET1	0.994615	0.860589	0.386123	Uncharacterized protein, isoform K OS=Drosophila melanogaster GN=CG43078 PE=1 SV=1
M9PEU1	0.999054	0.662094	0.0389581	Uncharacterized protein, isoform G OS=Drosophila melanogaster GN=CG43693 PE=1 SV=1
M9PEV8	0.962207	0.976319	0.960675	Resistant to dieldrin, isoform E OS=Drosophila melanogaster GN=Rdl PE=1 SV=1
M9PEW1	0.996375	0.541552	0.189478	Uncharacterized protein, isoform E OS=Drosophila melanogaster GN=CG18815 PE=1 SV=1
M9PEX2	0.980354	0.327871	0.0634018	CG3529, isoform D OS=Drosophila melanogaster GN=CG3529 PE=1 SV=1
M9PEY7	0.996835	0.233795	0.0280105	Autophagy-related 18a, isoform D OS=Drosophila melanogaster GN=Atg18a PE=1 SV=1
M9PF10	0.998062	0.404617	0.278842	CG5989, isoform C OS=Drosophila melanogaster GN=CG5989 PE=1 SV=1
M9PF16	0.992115	0.852718	0.617108	Beta spectrin, isoform B OS=Drosophila melanogaster GN=beta-Spec PE=4 SV=1
M9PF24	0.985251	0.264319	0.0834934	Kinesin light chain, isoform B OS=Drosophila melanogaster GN=Klc PE=4 SV=1
M9PF36	0.987463	0.327871	0.0634018	CG3529, isoform C OS=Drosophila melanogaster GN=CG3529 PE=1 SV=1
M9PF42	0.980233	0.454851	0.209516	Connector of kinase to AP-1, isoform G OS=Drosophila melanogaster GN=Cka PE=1 SV=1
M9PF46	0.995114	0.305886	0.114521	CG6767, isoform G OS=Drosophila melanogaster GN=CG6767 PE=1 SV=1
M9PF96	0.966166	0.343682	0.0363017	Pmp70, isoform C OS=Drosophila melanogaster GN=Pmp70 PE=1 SV=1
M9PFB5	0.997671	0.627349	0.154176	Alien, isoform D OS=Drosophila melanogaster GN=alien PE=4 SV=1
M9PFD8	0.993197	0.972453	0.810195	Nicotinic acetylcholine receptor alpha6, isoform H OS=Drosophila melanogaster GN=nAChRalpha6 PE=3 SV=1
M9PFF0	0.999281	0.288119	0.0506223	60S ribosomal protein L13 OS=Drosophila melanogaster GN=RpL13 PE=1 SV=1
M9PFG7	0.994421	0.273823	0.0903687	Kinesin light chain, isoform C OS=Drosophila melanogaster GN=Klc PE=4 SV=1
M9PFN0	0.99466	0.0941428	0.508329	CG5830, isoform B OS=Drosophila melanogaster GN=CG5830 PE=1 SV=1
M9PFN1	0.976869	0.619921	0.394113	DNA helicase OS=Drosophila melanogaster GN=rept PE=4 SV=1
M9PFQ2	0.942788	0.0711611	0.00626085	Virus-induced RNA 1, isoform G OS=Drosophila melanogaster GN=vir-1 PE=1 SV=1
M9PFR9	0.976811	0.0255298	0.0305442	Eukaryotic release factor 1, isoform I OS=Drosophila melanogaster GN=eRF1 PE=1 SV=1
M9PFS5	0.987428	0.519802	0.0710683	Disabled, isoform G OS=Drosophila melanogaster GN=Dab PE=1 SV=1
M9PFV9	0.995991	0.153325	0.012689	RNA polymerase II elongation factor, isoform B OS=Drosophila melanogaster GN=TfIIS PE=4 SV=1
M9PFX9	0.95903	0.95961	0.828767	Limpet, isoform N OS=Drosophila melanogaster GN=Lmpt PE=1 SV=1
M9PFZ6	0.993731	0.944419	0.809424	Actin 79B, isoform B OS=Drosophila melanogaster GN=Act79B PE=3 SV=1
M9PG22	0.992901	0.292878	0.0752432	ADP ribosylation factor at 79F, isoform J OS=Drosophila melanogaster GN=Arf79F PE=3 SV=1
M9PG47	0.97334	0.223534	0.0489145	Ribosomal protein S26, isoform D OS=Drosophila melanogaster GN=RpS26 PE=4 SV=1
M9PG62	0.971171	0.392403	0.0822574	Regulatory particle non-ATPase 3, isoform B OS=Drosophila melanogaster GN=Rpn3 PE=1 SV=1
M9PG76	0.998645	0.251349	0.0814508	60S acidic ribosomal protein P0 OS=Drosophila melanogaster GN=RpLP0 PE=3 SV=1
M9PG83	0.985092	0.853169	0.574462	Cysteine string protein, isoform D OS=Drosophila melanogaster GN=Csp PE=1 SV=1
M9PG87	0.908199	0.614355	0.961673	Uncharacterized protein, isoform B OS=Drosophila melanogaster GN=CG32432 PE=4 SV=1
M9PG89	0.951763	0.211378	0.129335	Uncharacterized protein, isoform B OS=Drosophila melanogaster GN=CG13077 PE=4 SV=1
M9PGA7	0.994949	0.980047	0.937547	Alpha actinin, isoform G OS=Drosophila melanogaster GN=Actn PE=1 SV=1
M9PGC4	0.998383	0.580071	0.178533	Shaggy, isoform P OS=Drosophila melanogaster GN=sgg PE=1 SV=1
M9PGE0	0.985348	0.843115	0.694935	Protein tweety homolog OS=Drosophila melanogaster GN=CG3638 PE=3 SV=1
M9PGF6	0.978287	0.690093	0.296656	Fasciclin 2, isoform F OS=Drosophila melanogaster GN=Fas2 PE=1 SV=1
M9PGG4	0.994179	0.682065	0.319858	Armadillo, isoform F OS=Drosophila melanogaster GN=arm PE=4 SV=1
M9PGL7	0.963068	0.615842	0.332929	Translocase of outer membrane 40, isoform C OS=Drosophila melanogaster GN=Tom40 PE=4 SV=1
M9PGT0	0.989115	0.386944	0.0725661	Uncharacterized protein, isoform R OS=Drosophila melanogaster GN=CG34417 PE=1 SV=1
M9PGV6	0.993779	0.878803	0.631269	Alpha spectrin, isoform B OS=Drosophila melanogaster GN=alpha-Spec PE=4 SV=1
M9PGV7	0.998383	0.580071	0.178533	Shaggy, isoform Q OS=Drosophila melanogaster GN=sgg PE=1 SV=1
M9PGW0	0.948272	0.813907	0.588536	Innexin OS=Drosophila melanogaster GN=ogre PE=3 SV=1
M9PGX2	0.997646	0.540321	0.037	Pretaporter, isoform D OS=Drosophila melanogaster GN=prtp PE=1 SV=1
M9PGX7	0.991709	0.263996	0.0746995	Succinyl-CoA:3-ketoacid-coenzyme A transferase OS=Drosophila melanogaster GN=SCOT PE=1 SV=1
M9PGY4	0.990262	0.952788	0.794288	Sallimus, isoform R OS=Drosophila melanogaster GN=sls PE=4 SV=1
M9PH10	0.994345	0.799893	0.418146	Comatose, isoform B OS=Drosophila melanogaster GN=comt PE=1 SV=1
M9PH19	0.977374	0.0884697	0.0356175	Misshapen, isoform F OS=Drosophila melanogaster GN=msn PE=1 SV=1
M9PH82	0.98666	0.386944	0.0793038	Uncharacterized protein, isoform V OS=Drosophila melanogaster GN=CG34417 PE=1 SV=1
M9PH99	0.989408	0.870798	0.536689	Glutamic acid decarboxylase 1, isoform D OS=Drosophila melanogaster GN=Gad1 PE=3 SV=1
M9PHA6	0.988045	0.354147	0.0630659	Casein kinase II beta subunit, isoform K OS=Drosophila melanogaster GN=CkIIbeta PE=1 SV=1
M9PHD2	0.969059	0.597846	0.183137	CG1311, isoform B OS=Drosophila melanogaster GN=CG1311 PE=4 SV=1
M9PHG0	0.989264	0.452309	0.165012	Rho GTPase activating protein p190, isoform D OS=Drosophila melanogaster GN=RhoGAPp190 PE=1 SV=1
M9PHG2	0.969431	0.146702	0.031641	Moesin, isoform M OS=Drosophila melanogaster GN=Moe PE=1 SV=1
M9PHG8	0.991795	0.200596	0.0699318	Dynein heavy chain 64C, isoform H OS=Drosophila melanogaster GN=Dhc64C PE=1 SV=1
M9PHI2	0.989345	0.447911	0.11318	Histidyl-tRNA synthetase, isoform C OS=Drosophila melanogaster GN=Aats-his PE=1 SV=1
M9PHI5	0.986914	0.941695	0.674263	Still life, isoform J OS=Drosophila melanogaster GN=sif PE=1 SV=1
M9PHJ0	0.994352	0.967845	0.873693	Upheld, isoform P OS=Drosophila melanogaster GN=up PE=1 SV=1
M9PHK8	0.996441	0.897758	0.654709	Discs large 1, isoform R OS=Drosophila melanogaster GN=dlg1 PE=1 SV=1
M9PHL4	0.996781	0.113339	0.0121243	Uncharacterized protein, isoform E OS=Drosophila melanogaster GN=CG10103 PE=1 SV=1
M9PHL7	0.998841	0.777224	0.450515	Flotillin 2, isoform J OS=Drosophila melanogaster GN=Flo2 PE=1 SV=1
M9PHM0	0.997444	0.925298	0.654246	Uncharacterized protein, isoform B OS=Drosophila melanogaster GN=CG12531 PE=1 SV=1
M9PHM6	0.999417	0.264614	0.0862591	Ribosomal protein L18, isoform B OS=Drosophila melanogaster GN=RpL18 PE=4 SV=1
M9PHR5	0.964664	0.266483	0.0683504	Ectoderm-expressed 4, isoform K OS=Drosophila melanogaster GN=Ect4 PE=1 SV=1
M9PHS8	0.990499	0.393475	0.0952191	CG9784, isoform C OS=Drosophila melanogaster GN=CG9784 PE=1 SV=1
M9PHT0	0.999204	0.777224	0.449913	Flotillin 2, isoform I OS=Drosophila melanogaster GN=Flo2 PE=1 SV=1
M9PHT9	0.994615	0.860589	0.386123	Uncharacterized protein, isoform L OS=Drosophila melanogaster GN=CG43078 PE=1 SV=1
M9PHV2	0.962207	0.976319	0.960675	Resistant to dieldrin, isoform F OS=Drosophila melanogaster GN=Rdl PE=1 SV=1
M9PHV3	0.989264	0.452309	0.165012	Rho GTPase activating protein p190, isoform F OS=Drosophila melanogaster GN=RhoGAPp190 PE=1 SV=1
M9PHW6	0.901006	0.894286	0.587299	Frequenin 1, isoform D OS=Drosophila melanogaster GN=Frq1 PE=4 SV=1
M9PHX1	0.982772	0.895776	0.716026	Uncharacterized protein, isoform F OS=Drosophila melanogaster GN=CG45002 PE=1 SV=1
M9PHY4	0.989264	0.452309	0.165012	Rho GTPase activating protein p190, isoform E OS=Drosophila melanogaster GN=RhoGAPp190 PE=1 SV=1
M9PI37	0.992464	0.513171	0.147356	Sodium chloride cotransporter 69, isoform E OS=Drosophila melanogaster GN=Ncc69 PE=1 SV=1
M9PI82	0.973683	0.344222	0.0824545	Mo25, isoform B OS=Drosophila melanogaster GN=Mo25 PE=4 SV=1
M9PI84	0.987428	0.519802	0.0710683	Disabled, isoform H OS=Drosophila melanogaster GN=Dab PE=1 SV=1
M9PI96	0.987774	0.044745	0.0577759	Uncharacterized protein, isoform E OS=Drosophila melanogaster GN=CG18135 PE=1 SV=1
M9PIA6	0.972551	0.107478	0.0242426	Mi-2, isoform D OS=Drosophila melanogaster GN=Mi-2 PE=1 SV=1
M9PIG8	0.998138	0.144788	0.0393295	Regulatory particle non-ATPase 10, isoform B OS=Drosophila melanogaster GN=Rpn10 PE=4 SV=1
M9PIM0	0.995179	0.19065	0.0411848	Ribosomal protein L10, isoform E OS=Drosophila melanogaster GN=RpL10 PE=4 SV=1
M9PIS3	0.989883	0.0673366	0.0383556	6-phosphogluconate dehydrogenase, decarboxylating OS=Drosophila melanogaster GN=Pgd PE=3 SV=1
M9PJ19	0.978287	0.690093	0.296656	Fasciclin 2, isoform D OS=Drosophila melanogaster GN=Fas2 PE=1 SV=1
M9PJ82	0.98666	0.386944	0.0793038	Uncharacterized protein, isoform S OS=Drosophila melanogaster GN=CG34417 PE=1 SV=1
M9PJD0	0.991935	0.650242	0.224553	Stardust, isoform M OS=Drosophila melanogaster GN=sdt PE=1 SV=1
M9PJM8	0.985383	0.624009	0.144094	Retinal degeneration B, isoform I OS=Drosophila melanogaster GN=rdgB PE=1 SV=1
M9PJN5	0.983558	0.106358	0.0309449	Histone deacetylase 6, isoform G OS=Drosophila melanogaster GN=HDAC6 PE=1 SV=1
M9PJN8	0.994178	0.653385	0.408037	Glyceraldehyde-3-phosphate dehydrogenase OS=Drosophila melanogaster GN=Gapdh2 PE=3 SV=1
M9PJP0	0.970626	0.378228	0.136417	Nipsnap, isoform F OS=Drosophila melanogaster GN=Nipsnap PE=4 SV=2
M9PJQ5	0.998677	0.916917	0.589047	Wings up A, isoform K OS=Drosophila melanogaster GN=wupA PE=1 SV=1
O01666	0.999211	0.836156	0.689464	ATP synthase subunit gamma, mitochondrial OS=Drosophila melanogaster GN=ATPsyngamma PE=2 SV=2
O02649	0.997108	0.196137	0.0510251	60 kDa heat shock protein, mitochondrial OS=Drosophila melanogaster GN=Hsp60 PE=1 SV=3
O15943	0.966559	0.569107	0.164535	Neural-cadherin OS=Drosophila melanogaster GN=CadN PE=1 SV=2
O15971	0.997084	0.415599	0.158233	LD39986p OS=Drosophila melanogaster GN=Rab10 PE=1 SV=1
O16158	0.985489	0.627186	0.261439	Calcium-binding protein OS=Drosophila melanogaster GN=Scp2 PE=1 SV=1
O16797	0.994585	0.235038	0.052864	60S ribosomal protein L3 OS=Drosophila melanogaster GN=RpL3 PE=1 SV=3
O17444	0.988742	0.920446	0.612739	Vesicular acetylcholine transporter OS=Drosophila melanogaster GN=VAChT PE=2 SV=2
O17445	0.999244	0.267068	0.0600668	60S ribosomal protein L15 OS=Drosophila melanogaster GN=RpL15 PE=1 SV=1
O18332	0.991328	0.14841	0.0360842	FI01544p OS=Drosophila melanogaster GN=Rab1 PE=1 SV=1
O18333	0.987743	0.277421	0.0668847	GH01619p OS=Drosophila melanogaster GN=Rab2 PE=1 SV=1
O18334	0.99064	0.607047	0.282993	Ras-related protein Rab6 OS=Drosophila melanogaster GN=Rab6 PE=1 SV=1
O18335	0.988919	0.454113	0.171569	Drab11 OS=Drosophila melanogaster GN=Rab11 PE=1 SV=1
O18336	0.978016	0.051575	0.0335509	MIP20481p OS=Drosophila melanogaster GN=Rab14 PE=1 SV=1
O18338	0.979557	0.411496	0.203117	LD44762p OS=Drosophila melanogaster GN=Rab8 PE=1 SV=1
O18373	0.992024	0.77746	0.418584	Selenide, water dikinase OS=Drosophila melanogaster GN=SelD PE=2 SV=1
O18388	0.944677	0.153992	0.0566733	Importin subunit beta OS=Drosophila melanogaster GN=Fs(2)Ket PE=2 SV=2
O18399	0.994297	0.488063	0.159037	EG:152A3.5 protein (Fbgn0003116;pn protein) OS=Drosophila melanogaster GN=pn PE=1 SV=1
O18404	0.99951	0.321548	0.112178	3-hydroxyacyl-CoA dehydrogenase type-2 OS=Drosophila melanogaster GN=scu PE=1 SV=1
O18405	0.99408	0.139246	0.0558246	Surfeit locus protein 4 homolog OS=Drosophila melanogaster GN=Surf4 PE=2 SV=1
O18413	0.978682	0.312774	0.103096	26S protease regulatory subunit 8 OS=Drosophila melanogaster GN=Rpt6 PE=1 SV=2
O18640	0.978636	0.188772	0.0365178	Guanine nucleotide-binding protein subunit beta-like protein OS=Drosophila melanogaster GN=Rack1 PE=1 SV=2
O44081	0.986348	0.474966	0.207266	H/ACA ribonucleoprotein complex subunit 4 OS=Drosophila melanogaster GN=Nop60B PE=1 SV=1
O44226	0.992034	0.487348	0.0669416	Elongin B OS=Drosophila melanogaster GN=EloB PE=1 SV=1
O46036	0.994521	0.0867767	0.0381808	C-terminal-binding protein OS=Drosophila melanogaster GN=CtBP PE=1 SV=3
O46037	0.996352	0.71842	0.419605	Vinculin OS=Drosophila melanogaster GN=Vinc PE=1 SV=1
O46067	0.991762	0.162206	0.0659411	CG2918, isoform A OS=Drosophila melanogaster GN=EG:25E8.1 PE=1 SV=1
O61231	0.995179	0.19065	0.0411848	60S ribosomal protein L10 OS=Drosophila melanogaster GN=RpL10 PE=1 SV=1
O61380	0.983532	0.0236036	0.0483666	Eukaryotic translation initiation factor 4G, isoform A OS=Drosophila melanogaster GN=eIF4G PE=1 SV=3
O61443	0.97125	0.492541	0.12903	Mitogen-activated protein kinase 14B OS=Drosophila melanogaster GN=p38b PE=1 SV=1
O61444	0.983281	0.19705	0.0502425	MAP kinase kinase 4, isoform A OS=Drosophila melanogaster GN=Mkk4 PE=1 SV=1
O61491	0.990938	0.794186	0.461405	Flotillin-1 OS=Drosophila melanogaster GN=Flo1 PE=2 SV=1
O61604	0.988013	0.0432746	0.0232286	Fimbrin OS=Drosophila melanogaster GN=Fim PE=1 SV=1
O61613	0.978989	0.377936	0.0763871	Glycylpeptide N-tetradecanoyltransferase OS=Drosophila melanogaster GN=Nmt PE=2 SV=2
O61722	0.998008	0.401709	0.128179	PRL-1 phosphatase, isoform A OS=Drosophila melanogaster GN=PRL-1 PE=1 SV=2
O62530	0.991034	0.857605	0.608857	Adaptor protein complex 2, mu subunit, isoform A OS=Drosophila melanogaster GN=AP-2mu PE=1 SV=1
O62619	0.995006	0.579655	0.328046	Pyruvate kinase OS=Drosophila melanogaster GN=PyK PE=2 SV=2
O62621	0.985175	0.0672857	0.0206201	Coatomer subunit beta' OS=Drosophila melanogaster GN=beta'COP PE=2 SV=2
O76137	0.990871	0.983838	0.930812	Tetraspanin OS=Drosophila melanogaster GN=TM4SF PE=1 SV=1
O76268	0.994038	0.0952959	0.0217119	LD11641p OS=Drosophila melanogaster GN=NTPase PE=1 SV=1
O76464	0.979463	0.538381	0.326712	Nitrilase and fragile histidine triad fusion protein NitFhit OS=Drosophila melanogaster GN=NitFhit PE=1 SV=1
O76742	0.961788	0.0800856	0.0690219	CG5915 protein OS=Drosophila melanogaster GN=Rab7 PE=1 SV=1
O76752	0.987206	0.338654	0.0915455	CG12117-PA OS=Drosophila melanogaster GN=Sptr PE=1 SV=1
O76899	0.952241	0.84445	0.460412	EG:80H7.2 protein OS=Drosophila melanogaster GN=pck PE=1 SV=1
O76902	0.966935	0.112838	0.0110253	EG:80H7.5 protein OS=Drosophila melanogaster GN=rush PE=1 SV=1
O77062	0.992029	0.858357	0.666426	Amino acid transporter OS=Drosophila melanogaster GN=Eaat1 PE=1 SV=1
O77134	0.99951	0.836492	0.698418	9 kD basic protein OS=Drosophila melanogaster GN=ATPsynE PE=1 SV=1
O77266	0.987167	0.412341	0.112388	CG4199, isoform A OS=Drosophila melanogaster GN=CG4199 PE=1 SV=3
O77410	0.963169	0.107561	0.0381811	Eukaryotic translation initiation factor 3 subunit E OS=Drosophila melanogaster GN=eIF3-S6 PE=2 SV=1
O77430	0.968726	0.145193	0.077564	EG:115C2.4 protein OS=Drosophila melanogaster GN=SkpA PE=1 SV=1
O77434	0.991529	0.618268	0.0949061	EG:34F3.8 protein OS=Drosophila melanogaster GN=Sec22 PE=1 SV=2
O77460	0.996714	0.358288	0.179493	Inorganic pyrophosphatase OS=Drosophila melanogaster GN=Nurf-38 PE=1 SV=3
O96299	0.988651	0.0739098	0.0867823	LD47736p OS=Drosophila melanogaster GN=Sodh-2 PE=1 SV=1
O96553	0.996822	0.0443407	0.0262956	C-1-tetrahydrofolate synthase, cytoplasmic OS=Drosophila melanogaster GN=pug PE=1 SV=4
O96692	0.983725	0.50583	0.0952042	RE63021p OS=Drosophila melanogaster GN=Rap2l PE=1 SV=1
O96827	0.988243	0.389036	0.120064	Probable elongation factor 1-beta OS=Drosophila melanogaster GN=Ef1beta PE=1 SV=3
O96860	0.972922	0.533887	0.153803	Dynein light chain 2, cytoplasmic OS=Drosophila melanogaster GN=Cdlc2 PE=3 SV=1
O97066	0.949418	0.442773	0.170754	Signal peptidase complex catalytic subunit SEC11 OS=Drosophila melanogaster GN=twr PE=1 SV=1
O97067	0.999131	0.28069	0.445513	Probable peptidyl-tRNA hydrolase 2 OS=Drosophila melanogaster GN=CG1307 PE=2 SV=2
O97125	0.9945	0.18171	0.0431279	Heat shock protein 68 OS=Drosophila melanogaster GN=Hsp68 PE=1 SV=1
O97159	0.972551	0.107478	0.0242426	Chromodomain-helicase-DNA-binding protein Mi-2 homolog OS=Drosophila melanogaster GN=Mi-2 PE=1 SV=2
O97182	0.995057	0.862167	0.432352	Actin related complex p41 subunit OS=Drosophila melanogaster GN=Arpc1 PE=1 SV=1
O97418	0.99357	0.68968	0.367228	EG:152A3.7 protein OS=Drosophila melanogaster GN=ND-B14.5A PE=1 SV=1
O97477	0.994169	0.0227693	0.0206097	Inositol-3-phosphate synthase OS=Drosophila melanogaster GN=Inos PE=1 SV=1
O97479	0.995799	0.0121246	0.0142197	FI05212p OS=Drosophila melanogaster GN=Sodh-1 PE=1 SV=1
P00334	0.998821	0.178384	0.113805	Alcohol dehydrogenase OS=Drosophila melanogaster GN=Adh PE=1 SV=2
P00408	0.997842	0.886748	0.714383	Cytochrome c oxidase subunit 2 OS=Drosophila melanogaster GN=mt:CoII PE=3 SV=1
P00850	0.99959	0.913864	0.743821	ATP synthase subunit a OS=Drosophila melanogaster GN=mt:ATPase6 PE=3 SV=3
P02255	0.982462	0.942297	0.771021	Histone H1 OS=Drosophila melanogaster GN=His1 PE=1 SV=1
P02283	0.968577	0.918894	0.788353	Histone H2B OS=Drosophila melanogaster GN=His2B PE=1 SV=2
P02299	0.979489	0.958067	0.983102	Histone H3 OS=Drosophila melanogaster GN=His3 PE=1 SV=4
P02516	0.992694	0.940787	0.675829	Heat shock protein 23 OS=Drosophila melanogaster GN=Hsp23 PE=2 SV=2
P02572	0.994847	0.914955	0.772659	Actin-42A OS=Drosophila melanogaster GN=Act42A PE=1 SV=3
P02574	0.993731	0.944419	0.809424	Actin, larval muscle OS=Drosophila melanogaster GN=Act79B PE=1 SV=2
P02828	0.989207	0.208112	0.0284525	Heat shock protein 83 OS=Drosophila melanogaster GN=Hsp83 PE=1 SV=1
P04052	0.913821	0.216775	0.0385634	DNA-directed RNA polymerase II subunit RPB1 OS=Drosophila melanogaster GN=RpII215 PE=3 SV=4
P04359	0.96523	0.206182	0.0540208	60S ribosomal protein L32 OS=Drosophila melanogaster GN=RpL32 PE=1 SV=3
P04388	0.996797	0.684102	0.360453	Ras-like protein 2 OS=Drosophila melanogaster GN=Ras64B PE=1 SV=2
P05031	0.984762	0.42853	0.193111	Aromatic-L-amino-acid decarboxylase OS=Drosophila melanogaster GN=Ddc PE=1 SV=4
P05130	0.966846	0.518019	0.136081	Protein kinase C, brain isozyme OS=Drosophila melanogaster GN=Pkc53E PE=2 SV=2
P05303	0.996685	0.286554	0.0950883	Elongation factor 1-alpha 2 OS=Drosophila melanogaster GN=Ef1alpha100E PE=2 SV=2
P05389	0.997364	0.136359	0.0267987	60S acidic ribosomal protein P2 OS=Drosophila melanogaster GN=RpLP2 PE=1 SV=1
P05661	0.996299	0.980302	0.94422	Myosin heavy chain, muscle OS=Drosophila melanogaster GN=Mhc PE=1 SV=4
P06002	0.962138	0.00591826	0.0121865	Opsin Rh1 OS=Drosophila melanogaster GN=ninaE PE=1 SV=1
P06603	0.991317	0.876564	0.634329	Tubulin alpha-1 chain OS=Drosophila melanogaster GN=alphaTub84B PE=2 SV=1
P06604	0.990482	0.872127	0.637665	Tubulin alpha-2 chain OS=Drosophila melanogaster GN=alphaTub85E PE=1 SV=1
P06742	0.998878	0.988096	0.943725	Myosin light chain alkali OS=Drosophila melanogaster GN=Mlc1 PE=1 SV=4
P06754	0.994591	0.979768	0.891051	Tropomyosin-1, isoforms 9A/A/B OS=Drosophila melanogaster GN=Tm1 PE=2 SV=2
P07486	0.994112	0.682428	0.458469	Glyceraldehyde-3-phosphate dehydrogenase 1 OS=Drosophila melanogaster GN=Gapdh1 PE=2 SV=2
P07487	0.994178	0.653385	0.411548	Glyceraldehyde-3-phosphate dehydrogenase 2 OS=Drosophila melanogaster GN=Gapdh2 PE=1 SV=2
P07668	0.987836	0.93094	0.639219	Choline O-acetyltransferase OS=Drosophila melanogaster GN=Cha PE=1 SV=3
P07764	0.997462	0.561062	0.321723	Fructose-bisphosphate aldolase OS=Drosophila melanogaster GN=Ald PE=1 SV=5
P07909	0.981098	0.153193	0.0353097	Heterogeneous nuclear ribonucleoprotein A1 OS=Drosophila melanogaster GN=Hrb98DE PE=2 SV=1
P08111	0.985835	0.392739	0.0661221	Lethal(2) giant larvae protein OS=Drosophila melanogaster GN=l(2)gl PE=1 SV=2
P08120	0.950813	0.937152	0.837437	Collagen alpha-1(IV) chain OS=Drosophila melanogaster GN=Cg25C PE=2 SV=3
P08144	0.925489	0.215157	0.0224112	Alpha-amylase A OS=Drosophila melanogaster GN=Amy-p PE=2 SV=1
P08171	0.993352	0.0379008	0.024824	Esterase-6 OS=Drosophila melanogaster GN=Est-6 PE=1 SV=2
P08181	0.987165	0.496526	0.135765	Casein kinase II subunit alpha OS=Drosophila melanogaster GN=CkIIalpha PE=1 SV=2
P08182	0.987748	0.354147	0.0633168	Casein kinase II subunit beta OS=Drosophila melanogaster GN=CkIIbeta PE=2 SV=2
P08570	0.998409	0.262568	0.0851885	60S acidic ribosomal protein P1 OS=Drosophila melanogaster GN=RpLP1 PE=1 SV=2
P08645	0.993687	0.665635	0.409618	Ras-like protein 3 OS=Drosophila melanogaster GN=R PE=2 SV=2
P08646	0.978443	0.561223	0.22931	Ras-like protein 1 OS=Drosophila melanogaster GN=Ras85D PE=1 SV=2
P08736	0.997732	0.187072	0.041625	Elongation factor 1-alpha 1 OS=Drosophila melanogaster GN=Ef1alpha48D PE=1 SV=2
P08841	0.992368	0.909675	0.743598	Tubulin beta-3 chain OS=Drosophila melanogaster GN=betaTub60D PE=2 SV=2
P08879	0.996576	0.56505	0.364907	Nucleoside diphosphate kinase OS=Drosophila melanogaster GN=awd PE=1 SV=3
P08928	0.996993	0.931651	0.635979	Lamin Dm0 OS=Drosophila melanogaster GN=Lam PE=1 SV=4
P08985	0.99934	0.922253	0.660923	Histone H2A.v OS=Drosophila melanogaster GN=His2Av PE=1 SV=2
P09180	0.998812	0.243105	0.0556347	60S ribosomal protein L4 OS=Drosophila melanogaster GN=RpL4 PE=1 SV=2
P09491	0.995337	0.953605	0.841045	Tropomyosin-2 OS=Drosophila melanogaster GN=Tm2 PE=2 SV=1
P10040	0.979517	0.774804	0.216932	Protein crumbs OS=Drosophila melanogaster GN=crb PE=1 SV=3
P10351	0.990545	0.0806224	0.0329866	Xanthine dehydrogenase OS=Drosophila melanogaster GN=ry PE=2 SV=2
P10379	0.991495	0.367793	0.0983617	Protein unzipped OS=Drosophila melanogaster GN=uzip PE=1 SV=2
P10676	0.986035	0.590195	0.125387	Neither inactivation nor afterpotential protein C OS=Drosophila melanogaster GN=ninaC PE=1 SV=2
P10981	0.990941	0.951547	0.827208	Actin-87E OS=Drosophila melanogaster GN=Act87E PE=1 SV=1
P10987	0.993664	0.913794	0.76909	Actin-5C OS=Drosophila melanogaster GN=Act5C PE=1 SV=4
P11046	0.986445	0.981397	0.921508	Laminin subunit beta-1 OS=Drosophila melanogaster GN=LanB1 PE=1 SV=4
P11147	0.996277	0.220016	0.0434238	Heat shock 70 kDa protein cognate 4 OS=Drosophila melanogaster GN=Hsc70-4 PE=1 SV=3
P11584	0.9863	0.77361	0.495198	Integrin beta-PS OS=Drosophila melanogaster GN=mys PE=1 SV=3
P11996	0.943382	0.0533688	0.100761	Larval serum protein 1 beta chain OS=Drosophila melanogaster GN=Lsp1beta PE=2 SV=3
P12024	0.991871	0.957795	0.820401	Chaoptin OS=Drosophila melanogaster GN=chp PE=1 SV=2
P12080	0.983401	0.844998	0.616703	Integrin alpha-PS2 OS=Drosophila melanogaster GN=if PE=1 SV=2
P12252	0.992978	0.848966	0.345108	cAMP-specific 3',5'-cyclic phosphodiesterase OS=Drosophila melanogaster GN=dnc PE=1 SV=4
P12370	0.986156	0.813158	0.537335	cAMP-dependent protein kinase catalytic subunit OS=Drosophila melanogaster GN=Pka-C1 PE=1 SV=3
P12613	0.994808	0.340881	0.0528307	T-complex protein 1 subunit alpha OS=Drosophila melanogaster GN=T-cp1 PE=2 SV=2
P12646	0.976784	0.063088	0.0454135	Glucose-6-phosphate 1-dehydrogenase OS=Drosophila melanogaster GN=Zw PE=1 SV=2
P12881	0.983791	0.414208	0.124593	Proteasome subunit alpha type-1 OS=Drosophila melanogaster GN=Prosalpha6 PE=1 SV=1
P12982	0.986192	0.222097	0.037083	Serine/threonine-protein phosphatase alpha-2 isoform OS=Drosophila melanogaster GN=Pp1-87B PE=1 SV=1
P13008	0.97334	0.223534	0.0489145	40S ribosomal protein S26 OS=Drosophila melanogaster GN=RpS26 PE=1 SV=1
P13060	0.989947	0.092751	0.0244847	Elongation factor 2 OS=Drosophila melanogaster GN=EF2 PE=1 SV=4
P13217	0.991731	0.188063	0.0452671	1-phosphatidylinositol 4,5-bisphosphate phosphodiesterase OS=Drosophila melanogaster GN=norpA PE=1 SV=4
P13469	0.994615	0.0336348	0.0255807	DNA-binding protein modulo OS=Drosophila melanogaster GN=mod PE=1 SV=2
P13607	0.993615	0.929341	0.775906	Sodium/potassium-transporting ATPase subunit alpha OS=Drosophila melanogaster GN=Atpalpha PE=1 SV=3
P13677	0.991613	0.112072	0.025214	Protein kinase C, eye isozyme OS=Drosophila melanogaster GN=inaC PE=1 SV=1
P13706	0.995736	0.47891	0.435128	Glycerol-3-phosphate dehydrogenase [NAD(+)], cytoplasmic OS=Drosophila melanogaster GN=Gpdh PE=1 SV=3
P14130	0.991926	0.179952	0.0519532	40S ribosomal protein S14 OS=Drosophila melanogaster GN=RpS14a PE=1 SV=1
P14199	0.982031	0.0403289	0.0205976	Protein ref(2)P OS=Drosophila melanogaster GN=ref(2)P PE=1 SV=2
P14318	0.988276	0.174649	0.0491374	Muscle-specific protein 20 OS=Drosophila melanogaster GN=Mp20 PE=2 SV=2
P15007	0.996148	0.587347	0.362293	Enolase OS=Drosophila melanogaster GN=Eno PE=1 SV=2
P15215	0.989435	0.9674	0.908102	Laminin subunit gamma-1 OS=Drosophila melanogaster GN=LanB2 PE=2 SV=2
P15278	0.992413	0.733424	0.487864	Fasciclin-3 OS=Drosophila melanogaster GN=Fas3 PE=2 SV=1
P15348	0.965504	0.386941	0.082999	DNA topoisomerase 2 OS=Drosophila melanogaster GN=Top2 PE=1 SV=1
P15357	0.997977	0.109339	0.033417	Ubiquitin-40S ribosomal protein S27a OS=Drosophila melanogaster GN=RpS27A PE=1 SV=2
P15372	0.995704	0.031254	0.0178398	Phosrestin-2 OS=Drosophila melanogaster GN=Arr1 PE=1 SV=1
P15425	0.99845	0.395667	0.031615	Peptidyl-prolyl cis-trans isomerase, rhodopsin-specific isozyme OS=Drosophila melanogaster GN=ninaA PE=1 SV=1
P16378	0.989868	0.905348	0.699051	G protein alpha o subunit OS=Drosophila melanogaster GN=Galphao PE=1 SV=1
P16914	0.999058	0.416797	0.0937932	Protein elav OS=Drosophila melanogaster GN=elav PE=2 SV=1
P17210	0.99593	0.333236	0.0760363	Kinesin heavy chain OS=Drosophila melanogaster GN=Khc PE=1 SV=2
P17276	0.975252	0.178715	0.0712219	Protein henna OS=Drosophila melanogaster GN=Hn PE=2 SV=3
P17336	0.990472	0.0584707	0.0168967	Catalase OS=Drosophila melanogaster GN=Cat PE=1 SV=2
P17704	0.998288	0.217787	0.0640208	40S ribosomal protein S17 OS=Drosophila melanogaster GN=RpS17 PE=1 SV=2
P17971	0.99951	0.947553	0.94549	Potassium voltage-gated channel protein Shal OS=Drosophila melanogaster GN=Shal PE=1 SV=2
P18053	0.993323	0.41558	0.138316	Proteasome subunit alpha type-4 OS=Drosophila melanogaster GN=Prosalpha3 PE=1 SV=2
P18431	0.998383	0.569353	0.184371	Protein kinase shaggy OS=Drosophila melanogaster GN=sgg PE=1 SV=3
P18432	0.990181	0.978917	0.92068	Myosin regulatory light chain 2 OS=Drosophila melanogaster GN=Mlc2 PE=1 SV=2
P18459	0.987075	0.696975	0.187483	Tyrosine 3-monooxygenase OS=Drosophila melanogaster GN=ple PE=2 SV=2
P18824	0.994179	0.682065	0.319858	Armadillo segment polarity protein OS=Drosophila melanogaster GN=arm PE=1 SV=1
P18932	0.984063	0.919537	0.802531	NADH-ubiquinone oxidoreductase chain 5 OS=Drosophila melanogaster GN=mt:ND5 PE=3 SV=4
P19107	0.992467	0.0249077	0.00710468	Phosrestin-1 OS=Drosophila melanogaster GN=Arr2 PE=1 SV=2
P19109	0.986937	0.0839294	0.031465	ATP-dependent RNA helicase p62 OS=Drosophila melanogaster GN=Rm62 PE=1 SV=3
P19334	0.979639	0.83367	0.303032	Transient receptor potential protein OS=Drosophila melanogaster GN=trp PE=1 SV=3
P19351	0.994352	0.967845	0.873693	Troponin T, skeletal muscle OS=Drosophila melanogaster GN=up PE=1 SV=3
P19889	0.998645	0.251349	0.0814508	60S acidic ribosomal protein P0 OS=Drosophila melanogaster GN=RpLP0 PE=1 SV=1
P19967	0.993001	0.035669	0.0108442	Cytochrome b5-related protein OS=Drosophila melanogaster GN=Cyt-b5-r PE=2 SV=2
P20007	0.995324	0.115773	0.0396766	Phosphoenolpyruvate carboxykinase [GTP] OS=Drosophila melanogaster GN=Pepck PE=2 SV=2
P20228	0.989408	0.870798	0.537678	Glutamate decarboxylase OS=Drosophila melanogaster GN=Gad1 PE=2 SV=2
P20232	0.995991	0.153325	0.012689	Transcription elongation factor S-II OS=Drosophila melanogaster GN=TfIIS PE=2 SV=1
P20241	0.994362	0.867691	0.543551	Neuroglian OS=Drosophila melanogaster GN=Nrg PE=1 SV=2
P20351	0.993617	0.0611223	0.0256548	Tryptophan 2,3-dioxygenase OS=Drosophila melanogaster GN=v PE=1 SV=1
P20354	0.980212	0.814379	0.50421	G protein alpha s subunit OS=Drosophila melanogaster GN=Galphas PE=2 SV=1
P20432	0.992318	0.228485	0.0720853	Glutathione S-transferase D1 OS=Drosophila melanogaster GN=GstD1 PE=1 SV=1
P20477	0.991798	0.598224	0.27104	Glutamine synthetase 1, mitochondrial OS=Drosophila melanogaster GN=Gs1 PE=2 SV=3
P20478	0.986944	0.373996	0.0909406	Glutamine synthetase 2 cytoplasmic OS=Drosophila melanogaster GN=Gs2 PE=2 SV=3
P21187	0.992388	0.0743859	0.0165141	Polyadenylate-binding protein OS=Drosophila melanogaster GN=pAbp PE=1 SV=3
P21521	0.996391	0.885215	0.578104	Synaptotagmin 1 OS=Drosophila melanogaster GN=Syt1 PE=1 SV=3
P21914	0.996331	0.69485	0.331639	Succinate dehydrogenase [ubiquinone] iron-sulfur subunit, mitochondrial OS=Drosophila melanogaster GN=SdhB PE=2 SV=2
P22058	0.996826	0.647342	0.285619	Chromosomal protein D1 OS=Drosophila melanogaster GN=D1 PE=1 SV=3
P22464	0.985449	0.193895	0.0521741	Annexin B9 OS=Drosophila melanogaster GN=AnxB9 PE=2 SV=2
P22465	0.98249	0.290624	0.0784314	Annexin B10 OS=Drosophila melanogaster GN=AnxB10 PE=2 SV=3
P22700	0.996648	0.945831	0.870224	Calcium-transporting ATPase sarcoplasmic/endoplasmic reticulum type OS=Drosophila melanogaster GN=Ca-P60A PE=1 SV=2
P22769	0.993139	0.454647	0.168283	Proteasome subunit alpha type-7-1 OS=Drosophila melanogaster GN=Prosalpha4 PE=1 SV=2
P22815	0.978074	0.837756	0.360564	Protein bride of sevenless OS=Drosophila melanogaster GN=boss PE=2 SV=3
P22817	0.992102	0.61894	0.212638	Insulin-degrading enzyme OS=Drosophila melanogaster GN=Ide PE=1 SV=4
P23128	0.991369	0.260267	0.0405693	Putative ATP-dependent RNA helicase me31b OS=Drosophila melanogaster GN=me31B PE=1 SV=3
P23226	0.998614	0.0156258	0.0117117	205 kDa microtubule-associated protein OS=Drosophila melanogaster GN=Map205 PE=1 SV=2
P23380	0.999184	0.772629	0.479836	V-type proton ATPase 16 kDa proteolipid subunit OS=Drosophila melanogaster GN=Vha16-1 PE=2 SV=1
P23625	0.989446	0.808853	0.410278	G protein alpha q subunit OS=Drosophila melanogaster GN=Galphaq PE=2 SV=2
P23654	0.993396	0.804432	0.455733	Neurotactin OS=Drosophila melanogaster GN=Nrt PE=1 SV=3
P23696	0.964803	0.351088	0.050368	Serine/threonine-protein phosphatase PP2A OS=Drosophila melanogaster GN=mts PE=2 SV=1
P24156	0.995191	0.767935	0.517573	Protein l(2)37Cc OS=Drosophila melanogaster GN=l(2)37Cc PE=2 SV=2
P25007	0.994506	0.516571	0.282941	Peptidyl-prolyl cis-trans isomerase OS=Drosophila melanogaster GN=Cyp1 PE=1 SV=2
P25123	0.962207	0.976319	0.960675	Gamma-aminobutyric acid receptor subunit beta OS=Drosophila melanogaster GN=Rdl PE=2 SV=4
P25161	0.971171	0.392403	0.0822574	Probable 26S proteasome non-ATPase regulatory subunit 3 OS=Drosophila melanogaster GN=Rpn3 PE=2 SV=1
P25171	0.973113	0.905769	0.638053	Regulator of chromosome condensation OS=Drosophila melanogaster GN=Rcc1 PE=1 SV=2
P25228	0.995684	0.862287	0.60548	Ras-related protein Rab-3 OS=Drosophila melanogaster GN=Rab3 PE=1 SV=1
P25455	0.990539	0.808263	0.416012	1-phosphatidylinositol 4,5-bisphosphate phosphodiesterase classes I and II OS=Drosophila melanogaster GN=Plc21C PE=2 SV=3
P25843	0.989904	0.577071	0.117443	Profilin OS=Drosophila melanogaster GN=chic PE=1 SV=1
P25867	0.986535	0.18866	0.394325	Ubiquitin-conjugating enzyme E2-17 kDa OS=Drosophila melanogaster GN=eff PE=2 SV=1
P26270	0.994158	0.475995	0.0889752	26S proteasome non-ATPase regulatory subunit 7 OS=Drosophila melanogaster GN=Rpn8 PE=1 SV=6
P26308	0.979819	0.940168	0.790141	Guanine nucleotide-binding protein subunit beta-1 OS=Drosophila melanogaster GN=Gbeta13F PE=1 SV=1
P26686	0.981341	0.630804	0.21866	Serine-arginine protein 55 OS=Drosophila melanogaster GN=B52 PE=1 SV=4
P27716	0.948272	0.813907	0.588536	Innexin inx1 OS=Drosophila melanogaster GN=ogre PE=1 SV=1
P28668	0.971306	0.319782	0.114306	Bifunctional glutamate/proline--tRNA ligase OS=Drosophila melanogaster GN=Aats-glupro PE=1 SV=2
P29310	0.974946	0.602051	0.296762	14-3-3 protein zeta OS=Drosophila melanogaster GN=14-3-3zeta PE=1 SV=1
P29327	0.970165	0.208621	0.120521	40S ribosomal protein S6 OS=Drosophila melanogaster GN=RpS6 PE=1 SV=1
P29413	0.966189	0.336957	0.0914156	Calreticulin OS=Drosophila melanogaster GN=Crc PE=1 SV=2
P29613	0.995987	0.601531	0.416746	Triosephosphate isomerase OS=Drosophila melanogaster GN=Tpi PE=1 SV=3
P29742	0.994645	0.582155	0.264861	Clathrin heavy chain OS=Drosophila melanogaster GN=Chc PE=1 SV=1
P29746	0.999427	0.125419	0.0199134	Protein bangles and beads OS=Drosophila melanogaster GN=bnb PE=1 SV=1
P29829	0.985761	0.720844	0.300824	Guanine nucleotide-binding protein subunit beta-2 OS=Drosophila melanogaster GN=Gbeta76C PE=1 SV=3
P29844	0.994248	0.231074	0.0393383	Heat shock 70 kDa protein cognate 3 OS=Drosophila melanogaster GN=Hsc70-3 PE=2 SV=2
P29845	0.994819	0.167446	0.063475	Heat shock 70 kDa protein cognate 5 OS=Drosophila melanogaster GN=Hsc70-5 PE=1 SV=2
P29993	0.99227	0.465402	0.150761	Inositol 1,4,5-trisphosphate receptor OS=Drosophila melanogaster GN=Itp-r83A PE=2 SV=3
P31007	0.996668	0.900158	0.647356	Disks large 1 tumor suppressor protein OS=Drosophila melanogaster GN=dlg1 PE=1 SV=2
P31009	0.994195	0.234351	0.0698878	40S ribosomal protein S2 OS=Drosophila melanogaster GN=RpS2 PE=1 SV=2
P31409	0.996191	0.622105	0.263304	V-type proton ATPase subunit B OS=Drosophila melanogaster GN=Vha55 PE=2 SV=1
P32100	0.986531	0.237793	0.0595626	60S ribosomal protein L7 OS=Drosophila melanogaster GN=RpL7 PE=1 SV=2
P32234	0.983572	0.0898839	0.104902	GTP-binding protein 128up OS=Drosophila melanogaster GN=128up PE=2 SV=2
P32392	0.985799	0.709209	0.316082	Actin-related protein 3 OS=Drosophila melanogaster GN=Arp3 PE=2 SV=3
P32748	0.981855	0.52397	0.229698	Dihydroorotate dehydrogenase (quinone), mitochondrial OS=Drosophila melanogaster GN=Dhod PE=2 SV=2
P32865	0.965266	0.776989	0.140619	G protein-coupled receptor kinase 1 OS=Drosophila melanogaster GN=Gprk1 PE=2 SV=2
P32866	0.964674	0.556254	0.240086	G protein-coupled receptor kinase 2 OS=Drosophila melanogaster GN=Gprk2 PE=1 SV=3
P33270	0.977537	0.0601721	0.174433	Cytochrome P450 6a2 OS=Drosophila melanogaster GN=Cyp6a2 PE=2 SV=2
P33438	0.994749	0.160183	0.027278	Glutactin OS=Drosophila melanogaster GN=Glt PE=1 SV=2
P34082	0.978287	0.690093	0.296656	Fasciclin-2 OS=Drosophila melanogaster GN=Fas2 PE=1 SV=1
P35122	0.985062	0.816712	0.247412	Ubiquitin carboxyl-terminal hydrolase OS=Drosophila melanogaster GN=Uch PE=2 SV=2
P35128	0.988635	0.17072	0.0380635	Ubiquitin-conjugating enzyme E2 N OS=Drosophila melanogaster GN=ben PE=2 SV=1
P35220	0.98555	0.466502	0.191845	Catenin alpha OS=Drosophila melanogaster GN=alpha-Cat PE=1 SV=2
P35381	0.994109	0.837243	0.666637	ATP synthase subunit alpha, mitochondrial OS=Drosophila melanogaster GN=blw PE=1 SV=2
P35415	0.999041	0.991469	0.953285	Paramyosin, long form OS=Drosophila melanogaster GN=Prm PE=1 SV=1
P35416	0.999407	0.990997	0.95509	Paramyosin, short form OS=Drosophila melanogaster GN=Prm PE=2 SV=2
P35421	0.992004	0.0790464	0.031732	Phosphoribosylformylglycinamidine synthase OS=Drosophila melanogaster GN=ade2 PE=1 SV=2
P36179	0.998346	0.49657	0.179067	Serine/threonine-protein phosphatase PP2A 65 kDa regulatory subunit OS=Drosophila melanogaster GN=Pp2A-29B PE=2 SV=4
P36188	0.991599	0.964149	0.854031	Troponin I OS=Drosophila melanogaster GN=wupA PE=2 SV=3
P36241	0.996518	0.422566	0.115391	60S ribosomal protein L19 OS=Drosophila melanogaster GN=RpL19 PE=1 SV=2
P36872	0.96944	0.343579	0.129379	Protein phosphatase PP2A 55 kDa regulatory subunit OS=Drosophila melanogaster GN=tws PE=2 SV=1
P36951	0.992574	0.168007	0.09643	Putative hydroxypyruvate isomerase OS=Drosophila melanogaster GN=Gip PE=2 SV=1
P36975	0.967981	0.568735	0.1206	Synaptosomal-associated protein 25 OS=Drosophila melanogaster GN=Snap25 PE=2 SV=1
P37236	0.901006	0.894286	0.587299	Frequenin-1 OS=Drosophila melanogaster GN=Frq1 PE=2 SV=2
P37276	0.99166	0.221434	0.07114	Dynein heavy chain, cytoplasmic OS=Drosophila melanogaster GN=Dhc64C PE=2 SV=2
P38040	0.988072	0.823597	0.537571	Guanine nucleotide-binding protein subunit gamma-1 OS=Drosophila melanogaster GN=Ggamma1 PE=2 SV=1
P38979	0.998562	0.286797	0.0775816	40S ribosomal protein SA OS=Drosophila melanogaster GN=sta PE=1 SV=2
P39018	0.995828	0.257372	0.0605425	40S ribosomal protein S19a OS=Drosophila melanogaster GN=RpS19a PE=1 SV=3
P39205	0.992895	0.430746	0.138534	Molybdenum cofactor synthesis protein cinnamon OS=Drosophila melanogaster GN=cin PE=1 SV=3
P40301	0.936952	0.374997	0.136557	Proteasome subunit alpha type-2 OS=Drosophila melanogaster GN=Prosalpha2 PE=1 SV=1
P40304	0.991766	0.44666	0.157874	Proteasome subunit beta type-1 OS=Drosophila melanogaster GN=Prosbeta6 PE=2 SV=2
P40320	0.995008	0.0320639	0.0342954	S-adenosylmethionine synthase OS=Drosophila melanogaster GN=Sam-S PE=2 SV=2
P40417	0.987747	0.499543	0.212496	Mitogen-activated protein kinase ERK-A OS=Drosophila melanogaster GN=rl PE=1 SV=3
P40421	0.979738	0.756182	0.307241	Serine/threonine-protein phosphatase rdgC OS=Drosophila melanogaster GN=rdgC PE=2 SV=1
P40423	0.948246	0.127455	0.0258615	Myosin regulatory light chain sqh OS=Drosophila melanogaster GN=sqh PE=1 SV=1
P40792	0.996413	0.684081	0.358723	Ras-related protein Rac1 OS=Drosophila melanogaster GN=Rac1 PE=1 SV=2
P40793	0.996199	0.543054	0.206209	Cdc42 homolog OS=Drosophila melanogaster GN=Cdc42 PE=1 SV=1
P40796	0.996156	0.0903245	0.0428538	La protein homolog OS=Drosophila melanogaster GN=La PE=1 SV=2
P40797	0.980772	0.730847	0.470016	Protein peanut OS=Drosophila melanogaster GN=pnut PE=1 SV=2
P40945	0.997318	0.186449	0.0540434	ADP-ribosylation factor 2 OS=Drosophila melanogaster GN=Arf102F PE=2 SV=2
P41042	0.996322	0.272242	0.0642564	40S ribosomal protein S4 OS=Drosophila melanogaster GN=RpS4 PE=1 SV=2
P41043	0.998593	0.331074	0.115563	Glutathione S-transferase S1 OS=Drosophila melanogaster GN=GstS1 PE=1 SV=2
P41044	0.992898	0.689834	0.320067	Calbindin-32 OS=Drosophila melanogaster GN=Cbp53E PE=2 SV=1
P41073	0.979292	0.436504	0.0575197	Zinc finger protein on ecdysone puffs OS=Drosophila melanogaster GN=Pep PE=1 SV=1
P41092	0.994203	0.227742	0.0675074	60S ribosomal protein L27a OS=Drosophila melanogaster GN=RpL27A PE=1 SV=2
P41093	0.99951	0.266961	0.131725	60S ribosomal protein L18a OS=Drosophila melanogaster GN=RpL18A PE=1 SV=1
P41094	0.999157	0.200237	0.0548024	40S ribosomal protein S18 OS=Drosophila melanogaster GN=RpS18 PE=1 SV=1
P41126	0.999281	0.288119	0.0506223	60S ribosomal protein L13 OS=Drosophila melanogaster GN=RpL13 PE=1 SV=1
P41374	0.994444	0.224509	0.0609829	Eukaryotic translation initiation factor 2 subunit 1 OS=Drosophila melanogaster GN=eIF-2alpha PE=2 SV=1
P41375	0.977228	0.563416	0.70531	Eukaryotic translation initiation factor 2 subunit 2 OS=Drosophila melanogaster GN=eIF-2beta PE=1 SV=1
P42283	0.988621	0.0705483	0.00974829	Longitudinals lacking protein, isoform G OS=Drosophila melanogaster GN=lola PE=1 SV=2
P42284	0.988621	0.0705483	0.00623993	Longitudinals lacking protein, isoforms H/M/V OS=Drosophila melanogaster GN=lola PE=1 SV=2
P42325	0.958494	0.648688	0.300267	Neurocalcin homolog OS=Drosophila melanogaster GN=Nca PE=1 SV=2
P43125	0.985664	0.626477	0.152307	Protein retinal degeneration B OS=Drosophila melanogaster GN=rdgB PE=1 SV=2
P45437	0.99387	0.0998519	0.0381584	Coatomer subunit beta OS=Drosophila melanogaster GN=betaCOP PE=2 SV=2
P45594	0.988255	0.689149	0.392849	Cofilin/actin-depolymerizing factor homolog OS=Drosophila melanogaster GN=tsr PE=1 SV=1
P45888	0.971053	0.712766	0.346046	Actin-related protein 2 OS=Drosophila melanogaster GN=Arp2 PE=2 SV=3
P45889	0.992311	0.53363	0.161058	Actin-related protein 1 OS=Drosophila melanogaster GN=Arp1 PE=2 SV=2
P46150	0.969146	0.146702	0.0283713	Moesin/ezrin/radixin homolog 1 OS=Drosophila melanogaster GN=Moe PE=1 SV=2
P46222	0.98622	0.195545	0.056058	60S ribosomal protein L11 OS=Drosophila melanogaster GN=RpL11 PE=1 SV=2
P46223	0.987977	0.180154	0.0591494	60S ribosomal protein L7a OS=Drosophila melanogaster GN=RpL7A PE=1 SV=2
P46415	0.995984	0.200191	0.09716	Alcohol dehydrogenase class-3 OS=Drosophila melanogaster GN=Fdh PE=1 SV=3
P46461	0.994345	0.799893	0.418146	Vesicle-fusing ATPase 1 OS=Drosophila melanogaster GN=comt PE=2 SV=1
P46824	0.985251	0.264319	0.0834934	Kinesin light chain OS=Drosophila melanogaster GN=Klc PE=1 SV=1
P48148	0.995653	0.644376	0.356806	Ras-like GTP-binding protein Rho1 OS=Drosophila melanogaster GN=Rho1 PE=1 SV=1
P48149	0.967195	0.25561	0.0779373	40S ribosomal protein S15Aa OS=Drosophila melanogaster GN=RpS15Aa PE=1 SV=2
P48159	0.99937	0.210745	0.0669136	60S ribosomal protein L23 OS=Drosophila melanogaster GN=RpL23 PE=1 SV=2
P48451	0.953423	0.670916	0.279884	Calcineurin subunit B type 1 OS=Drosophila melanogaster GN=CanB PE=2 SV=1
P48461	0.988973	0.233409	0.0369378	Serine/threonine-protein phosphatase alpha-1 isoform OS=Drosophila melanogaster GN=Pp1alpha-96A PE=1 SV=1
P48554	0.997603	0.645505	0.30648	Ras-related protein Rac2 OS=Drosophila melanogaster GN=Rac2 PE=1 SV=1
P48555	0.992488	0.761043	0.418025	Ras-related protein Ral-a OS=Drosophila melanogaster GN=Rala PE=2 SV=2
P48588	0.999271	0.256415	0.0612522	40S ribosomal protein S25 OS=Drosophila melanogaster GN=RpS25 PE=1 SV=3
P48596	0.990434	0.714229	0.319106	GTP cyclohydrolase 1 OS=Drosophila melanogaster GN=Pu PE=1 SV=3
P48598	0.928981	0.789671	0.00538616	Eukaryotic translation initiation factor 4E OS=Drosophila melanogaster GN=eIF-4E PE=1 SV=1
P48601	0.984345	0.291235	0.0729366	26S protease regulatory subunit 4 OS=Drosophila melanogaster GN=Rpt2 PE=1 SV=2
P48602	0.996132	0.69019	0.324743	V-type proton ATPase catalytic subunit A isoform 1 OS=Drosophila melanogaster GN=Vha68-1 PE=2 SV=2
P48603	0.979163	0.557924	0.2983	F-actin-capping protein subunit beta OS=Drosophila melanogaster GN=cpb PE=2 SV=1
P48605	0.996764	0.372422	0.088187	T-complex protein 1 subunit gamma OS=Drosophila melanogaster GN=Cctgamma PE=2 SV=2
P48608	0.954927	0.306181	0.0224977	Protein diaphanous OS=Drosophila melanogaster GN=dia PE=2 SV=2
P48609	0.991965	0.370686	0.057049	Cyclin-dependent kinase 5 homolog OS=Drosophila melanogaster GN=Cdk5 PE=1 SV=2
P48809	0.982165	0.0795506	0.0112991	Heterogeneous nuclear ribonucleoprotein 27C OS=Drosophila melanogaster GN=Hrb27C PE=1 SV=2
P48810	0.996417	0.156036	0.0500127	Heterogeneous nuclear ribonucleoprotein 87F OS=Drosophila melanogaster GN=Hrb87F PE=2 SV=2
P49071	0.974295	0.170754	0.0219134	MAP kinase-activated protein kinase 2 OS=Drosophila melanogaster GN=MAPk-Ak2 PE=2 SV=1
P49455	0.996056	0.976114	0.897972	Tropomyosin-1, isoforms 33/34 OS=Drosophila melanogaster GN=Tm1 PE=2 SV=2
P49630	0.998377	0.23433	0.0612096	60S ribosomal protein L36 OS=Drosophila melanogaster GN=RpL36 PE=1 SV=1
P50882	0.986142	0.176166	0.0389542	60S ribosomal protein L9 OS=Drosophila melanogaster GN=RpL9 PE=1 SV=2
P50887	0.981138	0.119408	0.0435053	60S ribosomal protein L22 OS=Drosophila melanogaster GN=RpL22 PE=1 SV=2
P52029	0.994217	0.487492	0.302979	Glucose-6-phosphate isomerase OS=Drosophila melanogaster GN=Pgi PE=2 SV=2
P52034	0.990436	0.654351	0.366801	ATP-dependent 6-phosphofructokinase OS=Drosophila melanogaster GN=Pfk PE=2 SV=2
P53501	0.98966	0.949644	0.826514	Actin-57B OS=Drosophila melanogaster GN=Act57B PE=1 SV=1
P54192	0.990023	0.0311465	0.0148559	General odorant-binding protein 19d OS=Drosophila melanogaster GN=Obp19d PE=2 SV=2
P54193	0.954167	0.0477625	0.0163129	General odorant-binding protein 83a OS=Drosophila melanogaster GN=Obp83a PE=1 SV=1
P54351	0.988135	0.659016	0.398314	Vesicle-fusing ATPase 2 OS=Drosophila melanogaster GN=Nsf2 PE=2 SV=2
P54352	0.995486	0.00848158	0.0108119	Ethanolamine kinase OS=Drosophila melanogaster GN=eas PE=1 SV=2
P54359	0.991399	0.836246	0.509403	Septin-2 OS=Drosophila melanogaster GN=Sep2 PE=2 SV=2
P54367	0.991861	0.0663672	0.0241506	Casein kinase I isoform alpha OS=Drosophila melanogaster GN=CkIalpha PE=1 SV=1
P54385	0.993958	0.926746	0.77944	Glutamate dehydrogenase, mitochondrial OS=Drosophila melanogaster GN=Gdh PE=1 SV=2
P54399	0.994327	0.164238	0.0537242	Protein disulfide-isomerase OS=Drosophila melanogaster GN=Pdi PE=2 SV=1
P54611	0.997712	0.55114	0.218115	V-type proton ATPase subunit E OS=Drosophila melanogaster GN=Vha26 PE=2 SV=1
P55035	0.998138	0.144788	0.0393295	26S proteasome non-ATPase regulatory subunit 4 OS=Drosophila melanogaster GN=Rpn10 PE=1 SV=2
P55162	0.985874	0.715555	0.376562	Membrane-associated protein Hem OS=Drosophila melanogaster GN=Hem PE=2 SV=1
P55824	0.958887	0.0276891	0.033791	Probable ubiquitin carboxyl-terminal hydrolase FAF OS=Drosophila melanogaster GN=faf PE=1 SV=2
P55828	0.999487	0.291866	0.0964735	40S ribosomal protein S20 OS=Drosophila melanogaster GN=RpS20 PE=1 SV=1
P55830	0.986938	0.214656	0.0499248	40S ribosomal protein S3a OS=Drosophila melanogaster GN=RpS3A PE=1 SV=4
P55841	0.99954	0.245688	0.0662138	60S ribosomal protein L14 OS=Drosophila melanogaster GN=RpL14 PE=1 SV=1
P55935	0.999377	0.256447	0.0865456	40S ribosomal protein S9 OS=Drosophila melanogaster GN=RpS9 PE=1 SV=2
P56079	0.997912	0.624324	0.149695	Phosphatidate cytidylyltransferase, photoreceptor-specific OS=Drosophila melanogaster GN=CdsA PE=1 SV=2
P61209	0.992901	0.292878	0.0752432	ADP-ribosylation factor 1 OS=Drosophila melanogaster GN=Arf79F PE=2 SV=2
P61851	0.998184	0.31214	0.111601	Superoxide dismutase [Cu-Zn] OS=Drosophila melanogaster GN=Sod PE=1 SV=2
P62152	0.993945	0.655583	0.262269	Calmodulin OS=Drosophila melanogaster GN=Cam PE=1 SV=2
P80455	0.995274	0.236084	0.216285	40S ribosomal protein S12 OS=Drosophila melanogaster GN=RpS12 PE=1 SV=2
P81641	0.925489	0.215157	0.0224112	Alpha-amylase B OS=Drosophila melanogaster GN=Amy-d PE=3 SV=3
P81900	0.990626	0.916669	0.745403	cAMP-dependent protein kinase type II regulatory subunit OS=Drosophila melanogaster GN=Pka-R2 PE=1 SV=2
P82890	0.993295	0.352265	0.204015	Low molecular weight phosphotyrosine protein phosphatase 1 OS=Drosophila melanogaster GN=primo-1 PE=2 SV=1
P83094	0.997267	0.108996	0.0285929	Stromal interaction molecule homolog OS=Drosophila melanogaster GN=Stim PE=1 SV=1
P83097	0.937891	0.868229	0.454118	Putative tyrosine-protein kinase Wsck OS=Drosophila melanogaster GN=Wsck PE=2 SV=2
P83967	0.992817	0.942208	0.809223	Actin, indirect flight muscle OS=Drosophila melanogaster GN=Act88F PE=1 SV=1
P84029	0.984556	0.889243	0.708419	Cytochrome c-2 OS=Drosophila melanogaster GN=Cyt-c-p PE=1 SV=2
P84040	0.997673	0.952943	0.885901	Histone H4 OS=Drosophila melanogaster GN=His4 PE=1 SV=2
P84051	0.998058	0.957024	0.780825	Histone H2A OS=Drosophila melanogaster GN=His2A PE=1 SV=2
P84249	0.992854	0.902265	0.688431	Histone H3.3 OS=Drosophila melanogaster GN=His3.3A PE=1 SV=2
P91685	0.993408	0.939588	0.774459	Metabotropic glutamate receptor OS=Drosophila melanogaster GN=mGluR PE=1 SV=2
P91891	0.973683	0.344222	0.0824545	Protein Mo25 OS=Drosophila melanogaster GN=Mo25 PE=2 SV=2
P91926	0.995977	0.81312	0.480015	AP-2 complex subunit alpha OS=Drosophila melanogaster GN=AP-2alpha PE=1 SV=1
P91927	0.997206	0.466716	0.258688	LETM1 and EF-hand domain-containing protein anon-60Da, mitochondrial OS=Drosophila melanogaster GN=Letm1 PE=2 SV=2
P91929	0.990743	0.887228	0.704847	NADH dehydrogenase [ubiquinone] 1 alpha subcomplex subunit 10, mitochondrial OS=Drosophila melanogaster GN=ND-42 PE=2 SV=2
P91938	0.9969	0.504664	0.251048	Thioredoxin reductase 1, mitochondrial OS=Drosophila melanogaster GN=Trxr-1 PE=1 SV=2
P92177	0.992715	0.704728	0.374769	14-3-3 protein epsilon OS=Drosophila melanogaster GN=14-3-3epsilon PE=1 SV=2
P92208	0.985685	0.304639	0.0302138	Stress-activated protein kinase JNK OS=Drosophila melanogaster GN=bsk PE=1 SV=1
P98081	0.987428	0.519802	0.0710683	Protein disabled OS=Drosophila melanogaster GN=Dab PE=1 SV=2
Q00168	0.996009	0.89398	0.637568	Calcium/calmodulin-dependent protein kinase type II alpha chain OS=Drosophila melanogaster GN=CaMKII PE=1 SV=1
Q00174	0.989887	0.979383	0.91813	Laminin subunit alpha OS=Drosophila melanogaster GN=LanA PE=1 SV=2
Q00637	0.969985	0.855044	0.529811	Superoxide dismutase [Mn], mitochondrial OS=Drosophila melanogaster GN=Sod2 PE=2 SV=3
Q00748	0.986239	0.499929	0.114577	Multidrug resistance protein homolog 65 OS=Drosophila melanogaster GN=Mdr65 PE=1 SV=2
Q00963	0.992039	0.850614	0.616886	Spectrin beta chain OS=Drosophila melanogaster GN=beta-Spec PE=1 SV=2
Q01604	0.993532	0.634702	0.417862	Phosphoglycerate kinase OS=Drosophila melanogaster GN=Pgk PE=2 SV=2
Q02748	0.994604	0.150085	0.0225424	Eukaryotic initiation factor 4A OS=Drosophila melanogaster GN=eIF-4a PE=1 SV=3
Q02910	0.998161	0.881306	0.597344	Calphotin OS=Drosophila melanogaster GN=Cpn PE=2 SV=2
Q03043	0.972739	0.0547139	0.0280132	cGMP-dependent protein kinase, isozyme 2 forms cD4/T1/T3A/T3B OS=Drosophila melanogaster GN=for PE=1 SV=3
Q03334	0.963958	0.214596	0.0689756	40S ribosomal protein S13 OS=Drosophila melanogaster GN=RpS13 PE=1 SV=3
Q03427	0.980967	0.49492	0.152774	Lamin-C OS=Drosophila melanogaster GN=LamC PE=1 SV=2
Q04047	0.979666	0.0578167	0.0277554	Protein no-on-transient A OS=Drosophila melanogaster GN=nonA PE=1 SV=2
Q05783	0.966602	0.870627	0.528374	High mobility group protein D OS=Drosophila melanogaster GN=HmgD PE=1 SV=1
Q05825	0.996393	0.857964	0.649681	ATP synthase subunit beta, mitochondrial OS=Drosophila melanogaster GN=ATPsynbeta PE=1 SV=3
Q058U1	0.991937	0.685981	0.479497	IP16036p OS=Drosophila melanogaster GN=Zasp66 PE=1 SV=1
Q058V3	0.984842	0.915806	0.603973	IP15284p OS=Drosophila melanogaster GN=RIC-3 PE=1 SV=1
Q06559	0.987402	0.197921	0.0587115	40S ribosomal protein S3 OS=Drosophila melanogaster GN=RpS3 PE=1 SV=1
Q06943	0.968722	0.445556	0.27837	High mobility group protein Z OS=Drosophila melanogaster GN=HmgZ PE=1 SV=1
Q07093	0.979145	0.655797	0.245839	Head-specific guanylate cyclase OS=Drosophila melanogaster GN=Gycalpha99B PE=2 SV=2
Q07171	0.992495	0.0811016	0.0658736	Gelsolin OS=Drosophila melanogaster GN=Gel PE=1 SV=2
Q07327	0.992528	0.786152	0.412477	Protein ROP OS=Drosophila melanogaster GN=Rop PE=2 SV=2
Q08012	0.943254	0.492187	0.140557	Protein enhancer of sevenless 2B OS=Drosophila melanogaster GN=drk PE=1 SV=1
Q08473	0.975019	0.112282	0.0192253	RNA-binding protein squid OS=Drosophila melanogaster GN=sqd PE=1 SV=3
Q09101	0.981954	0.931159	0.409412	Locomotion-related protein Hikaru genki OS=Drosophila melanogaster GN=hig PE=1 SV=2
Q09332	0.981154	0.383701	0.0685457	UDP-glucose:glycoprotein glucosyltransferase OS=Drosophila melanogaster GN=Ugt PE=1 SV=2
Q0E8C8	0.991179	0.0805692	0.0262803	FI21492p1 OS=Drosophila melanogaster GN=Spn77Ba PE=1 SV=1
Q0E8E8	0.995613	0.814453	0.610813	MIP08013p1 OS=Drosophila melanogaster GN=Mpcp PE=1 SV=1
Q0E8F2	0.987009	0.870421	0.609707	FI05451p OS=Drosophila melanogaster GN=CG32103-RB PE=1 SV=1
Q0E8J0	0.990648	0.0214508	0.0363798	MEP-1, isoform A OS=Drosophila melanogaster GN=MEP-1 PE=1 SV=1
Q0E8J3	0.987253	0.917532	0.62458	Zormin, isoform I OS=Drosophila melanogaster GN=zormin PE=1 SV=2
Q0E8N3	0.988621	0.693145	0.611086	No long nerve cord, isoform C OS=Drosophila melanogaster GN=nolo PE=1 SV=1
Q0E8R1	0.942788	0.0711611	0.00575001	FI07211p OS=Drosophila melanogaster GN=vir-1 PE=1 SV=1
Q0E8S7	0.990479	0.916171	0.613465	Homer, isoform E OS=Drosophila melanogaster GN=homer PE=1 SV=2
Q0E8X6	0.99487	0.251865	0.0411772	eIF2B-delta, isoform B OS=Drosophila melanogaster GN=eIF2B-delta PE=1 SV=1
Q0E8Y1	0.960566	0.883855	0.570407	PIP5K59B, isoform I OS=Drosophila melanogaster GN=PIP5K59B PE=1 SV=3
Q0E908	0.972961	0.238024	0.521615	Hillarin, isoform A OS=Drosophila melanogaster GN=Hil PE=1 SV=1
Q0E924	0.991933	0.759388	0.545369	LD46344p OS=Drosophila melanogaster GN=Phb2 PE=1 SV=2
Q0E940	0.966618	0.143235	0.0288056	Eukaryotic translation initiation factor 3 subunit B OS=Drosophila melanogaster GN=eIF3-S9 PE=1 SV=1
Q0E980	0.994653	0.799003	0.419545	CG8547, isoform C OS=Drosophila melanogaster GN=CG8547 PE=1 SV=2
Q0E990	0.974439	0.517737	0.182022	Phospholipid-transporting ATPase OS=Drosophila melanogaster GN=CG42321 PE=1 SV=2
Q0E993	0.979803	0.313185	0.0706392	Valyl-tRNA synthetase, isoform A OS=Drosophila melanogaster GN=Aats-val PE=1 SV=1
Q0E9A1	0.986245	0.926883	0.726639	CG42708, isoform F OS=Drosophila melanogaster GN=GLS PE=1 SV=1
Q0E9F9	0.972107	0.616006	0.0942121	CG2915, isoform A OS=Drosophila melanogaster GN=CG2915-RB PE=1 SV=1
Q0E9G4	0.979976	0.070873	0.0333087	CG1600-PA OS=Drosophila melanogaster GN=Drat PE=1 SV=1
Q0KHQ2	0.984932	0.0725203	0.041821	Uncharacterized protein, isoform C OS=Drosophila melanogaster GN=CG34120 PE=1 SV=1
Q0KHQ6	0.988719	0.0324843	0.0226992	6-phosphofructo-2-kinase, isoform A OS=Drosophila melanogaster GN=Pfrx PE=1 SV=1
Q0KHR7	0.966603	0.86645	0.434773	Septin 4, isoform A OS=Drosophila melanogaster GN=Sep4 PE=3 SV=1
Q0KHS7	0.996772	0.0199795	0.0531875	Lipid storage droplet-2, isoform B OS=Drosophila melanogaster GN=Lsd-2 PE=1 SV=1
Q0KHU2	0.996652	0.380448	0.361173	IGF-II mRNA-binding protein, isoform K OS=Drosophila melanogaster GN=Imp PE=1 SV=2
Q0KHU9	0.994012	0.650242	0.224553	Stardust, isoform H OS=Drosophila melanogaster GN=sdt PE=1 SV=1
Q0KHW6	0.998383	0.580071	0.178533	Shaggy, isoform R OS=Drosophila melanogaster GN=sgg PE=1 SV=2
Q0KHY8	0.963349	0.828754	0.675603	CG31030, isoform B OS=Drosophila melanogaster GN=CG31030 PE=1 SV=1
Q0KHZ6	0.998586	0.29379	0.0948623	CG7834, isoform A OS=Drosophila melanogaster GN=CG7834 PE=1 SV=1
Q0KHZ9	0.994363	0.440674	0.102273	Calnexin 99A, isoform E OS=Drosophila melanogaster GN=Cnx99A PE=1 SV=2
Q0KI25	0.985803	0.9045	0.657986	CG4467, isoform B OS=Drosophila melanogaster GN=CG4467 PE=1 SV=1
Q0KI33	0.987006	0.665873	0.113862	CG7956, isoform F OS=Drosophila melanogaster GN=CG7956 PE=1 SV=2
Q0KI58	0.971475	0.259636	0.109715	PP2A-B', isoform D OS=Drosophila melanogaster GN=PP2A-B' PE=1 SV=1
Q0KI76	0.984382	0.0624933	0.0254431	CG9813, isoform A OS=Drosophila melanogaster GN=CG9813 PE=1 SV=1
Q0KI92	0.980205	0.464104	0.185975	CG12814, isoform B OS=Drosophila melanogaster GN=CG12814 PE=4 SV=1
Q0KI94	0.998159	0.451847	0.118826	Pasilla, isoform I OS=Drosophila melanogaster GN=ps PE=1 SV=1
Q0KI96	0.998968	0.460195	0.11015	Pasilla, isoform K OS=Drosophila melanogaster GN=ps PE=1 SV=1
Q0KI98	0.985318	0.40681	0.0878434	FI06027p OS=Drosophila melanogaster GN=Aats-trp PE=1 SV=1
Q0KIA8	0.98862	0.319338	0.147916	CG1041, isoform B OS=Drosophila melanogaster GN=CRAT PE=1 SV=1
Q0KIE6	0.998357	0.126149	0.0617989	CG12582, isoform F OS=Drosophila melanogaster GN=beta-Man PE=1 SV=1
Q0KIE7	0.995014	0.508289	0.129558	Ankyrin, isoform B OS=Drosophila melanogaster GN=Ank PE=1 SV=1
Q11002	0.989112	0.524087	0.161638	Calpain-A OS=Drosophila melanogaster GN=CalpA PE=1 SV=2
Q1RL12	0.988647	0.898902	0.602075	IP16413p OS=Drosophila melanogaster GN=nrv2 PE=1 SV=1
Q1RL13	0.986245	0.926883	0.726639	CG42708, isoform H OS=Drosophila melanogaster GN=GLS PE=1 SV=1
Q1WWC9	0.996418	0.926046	0.75667	Dynamin associated protein 160, isoform C OS=Drosophila melanogaster GN=Dap160 PE=1 SV=1
Q23970	0.96589	0.0291379	0.00894286	Pheromone-binding protein-related protein 6 OS=Drosophila melanogaster GN=Obp83b PE=1 SV=2
Q23978	0.970409	0.0812409	0.0367214	Myosin-IA OS=Drosophila melanogaster GN=Myo31DF PE=2 SV=1
Q23983	0.986547	0.514746	0.176948	Alpha-soluble NSF attachment protein OS=Drosophila melanogaster GN=alphaSnap PE=1 SV=1
Q23997	0.97497	0.0520289	0.0242692	Chitinase-like protein CG5210 OS=Drosophila melanogaster GN=CG5210 PE=1 SV=2
Q24007	0.980659	0.560328	0.242897	Gp150 protein OS=Drosophila melanogaster GN=Gp150 PE=1 SV=1
Q24008	0.994963	0.383505	0.0753318	Inactivation-no-after-potential D protein OS=Drosophila melanogaster GN=inaD PE=1 SV=2
Q24046	0.990298	0.649537	0.455249	Sodium/potassium-transporting ATPase subunit beta-1 OS=Drosophila melanogaster GN=nrv1 PE=1 SV=2
Q24048	0.989046	0.890954	0.594942	Sodium/potassium-transporting ATPase subunit beta-2 OS=Drosophila melanogaster GN=nrv2 PE=1 SV=2
Q24117	0.972922	0.533887	0.150112	Dynein light chain 1, cytoplasmic OS=Drosophila melanogaster GN=ctp PE=1 SV=1
Q24133	0.998892	0.038991	0.0174239	DnaJ protein homolog 1 OS=Drosophila melanogaster GN=DnaJ-1 PE=1 SV=3
Q24179	0.981079	0.639239	0.103781	Protein sly1 homolog OS=Drosophila melanogaster GN=Slh PE=2 SV=4
Q24186	0.984531	0.226764	0.0635722	40S ribosomal protein S5a OS=Drosophila melanogaster GN=RpS5a PE=1 SV=1
Q24192	0.99951	0.250689	0.070757	Ras-like GTP-binding protein RhoL OS=Drosophila melanogaster GN=RhoL PE=2 SV=1
Q24208	0.996658	0.295458	0.0572583	Eukaryotic translation initiation factor 2 subunit 3 OS=Drosophila melanogaster GN=eIF-2gamma PE=2 SV=1
Q24210	0.994171	0.868288	0.49896	Peripheral plasma membrane protein CASK OS=Drosophila melanogaster GN=CASK PE=1 SV=4
Q24211	0.979717	0.756783	0.350433	Protein stoned-A OS=Drosophila melanogaster GN=stnA PE=1 SV=3
Q24212	0.996754	0.850187	0.439045	Protein stoned-B OS=Drosophila melanogaster GN=stnB PE=1 SV=4
Q24246	0.980948	0.0820388	0.314041	Cytoplasmic dynein 1 intermediate chain OS=Drosophila melanogaster GN=sw PE=1 SV=3
Q24251	0.996555	0.846727	0.697987	ATP synthase subunit d, mitochondrial OS=Drosophila melanogaster GN=ATPsynD PE=2 SV=2
Q24253	0.989197	0.847905	0.562792	AP complex subunit beta OS=Drosophila melanogaster GN=AP-1-2beta PE=1 SV=1
Q24298	0.964181	0.621489	0.39569	DE-cadherin OS=Drosophila melanogaster GN=shg PE=1 SV=2
Q24319	0.983592	0.445661	0.141024	Dolichyl-diphosphooligosaccharide--protein glycosyltransferase 48 kDa subunit OS=Drosophila melanogaster GN=Ost48 PE=2 SV=2
Q24324	0.994382	0.398305	0.201788	Dual specificity mitogen-activated protein kinase kinase dSOR1 OS=Drosophila melanogaster GN=Dsor1 PE=1 SV=2
Q24372	0.996423	0.806139	0.379833	Lachesin OS=Drosophila melanogaster GN=Lac PE=1 SV=2
Q24388	0.987521	0.926353	0.974244	Larval serum protein 2 OS=Drosophila melanogaster GN=Lsp2 PE=1 SV=2
Q24400	0.983272	0.969891	0.861222	Muscle LIM protein Mlp84B OS=Drosophila melanogaster GN=Mlp84B PE=1 SV=1
Q24439	0.99951	0.861413	0.699507	ATP synthase subunit O, mitochondrial OS=Drosophila melanogaster GN=ATPsynO PE=2 SV=2
Q24478	0.982754	0.363132	0.0643847	Centrosome-associated zinc finger protein CP190 OS=Drosophila melanogaster GN=Cp190 PE=1 SV=2
Q24498	0.984785	0.952254	0.877441	Ryanodine receptor OS=Drosophila melanogaster GN=RyR PE=1 SV=3
Q24524	0.969361	0.111105	0.0500312	Protein singed OS=Drosophila melanogaster GN=sn PE=3 SV=1
Q24546	0.99464	0.89376	0.588382	Synapsin OS=Drosophila melanogaster GN=Syn PE=1 SV=2
Q24547	0.989325	0.906945	0.661643	Syntaxin-1A OS=Drosophila melanogaster GN=Syx1A PE=1 SV=1
Q24560	0.992821	0.928415	0.760787	Tubulin beta-1 chain OS=Drosophila melanogaster GN=betaTub56D PE=1 SV=2
Q26365	0.996221	0.853322	0.678424	ADP,ATP carrier protein OS=Drosophila melanogaster GN=sesB PE=2 SV=4
Q26416	0.999291	0.998802	0.999088	Adult cuticle protein 1 OS=Drosophila melanogaster GN=Acp1 PE=2 SV=1
Q26459	0.991376	0.105642	0.0679757	LD44960p OS=Drosophila melanogaster GN=Msr-110 PE=1 SV=1
Q27268	0.993863	0.601643	0.256834	ATP-dependent RNA helicase WM6 OS=Drosophila melanogaster GN=Hel25E PE=1 SV=1
Q27331	0.994738	0.487845	0.147337	V-type proton ATPase catalytic subunit A isoform 2 OS=Drosophila melanogaster GN=Vha68-2 PE=1 SV=2
Q27571	0.964276	0.194736	0.13514	Nitric oxide synthase OS=Drosophila melanogaster GN=Nos PE=2 SV=3
Q27580	0.993316	0.301603	0.0997721	Adenosylhomocysteinase OS=Drosophila melanogaster GN=Ahcy13 PE=2 SV=2
Q27593	0.938938	0.100067	0.326198	Cytochrome P450 6a8 OS=Drosophila melanogaster GN=Cyp6a8 PE=2 SV=2
Q27594	0.947462	0.0381866	0.0105268	Cytochrome P450 6a9 OS=Drosophila melanogaster GN=Cyp6a9 PE=2 SV=3
Q27597	0.979144	0.0476289	0.0247533	NADPH--cytochrome P450 reductase OS=Drosophila melanogaster GN=Cpr PE=2 SV=2
Q27606	0.97234	0.137438	0.0944097	Cytochrome P450 4e2 OS=Drosophila melanogaster GN=Cyp4e2 PE=2 SV=2
Q27889	0.983633	0.750531	0.413745	Serine/threonine-protein phosphatase 2B catalytic subunit 2 OS=Drosophila melanogaster GN=Pp2B-14D PE=1 SV=2
Q29R16	0.975109	0.417865	0.105497	LP13067p OS=Drosophila melanogaster GN=ome PE=1 SV=1
Q2M1E6	0.987749	0.769889	0.341804	Chondrocyte-derived ezrin-like domain containing protein ortholog, isoform E OS=Drosophila melanogaster GN=Cdep PE=1 SV=1
Q2PDR9	0.96895	0.648244	0.327314	Varicose, isoform C OS=Drosophila melanogaster GN=vari PE=1 SV=1
Q2QBM1	0.992458	0.140146	0.0654433	Malic enzyme OS=Drosophila melanogaster GN=Men PE=1 SV=1
Q32KD4	0.975953	0.355948	0.0917858	Argonaute-1, isoform A OS=Drosophila melanogaster GN=AGO1 PE=1 SV=1
Q3KN41	0.993193	0.858213	0.388395	LP14275p OS=Drosophila melanogaster GN=Nrx-1 PE=1 SV=1
Q3YMU0	0.983502	0.281965	0.0848373	Protein disulfide-isomerase (Fragment) OS=Drosophila melanogaster GN=ERp60 PE=1 SV=1
Q4AB54	0.982462	0.942297	0.771021	Histone H1 OS=Drosophila melanogaster GN=His1:CG33861 PE=3 SV=1
Q4AB57	0.998058	0.957024	0.780825	Histone H2A OS=Drosophila melanogaster GN=His2A:CG33859 PE=3 SV=1
Q4ABD8	0.982462	0.942297	0.771021	Histone H1 OS=Drosophila melanogaster GN=His1:CG33807 PE=3 SV=1
Q4ABE3	0.982462	0.942297	0.771021	Histone H1 OS=Drosophila melanogaster GN=His1:CG33801 PE=3 SV=1
Q4ABE7	0.973719	0.569107	0.164535	Cadherin-N, isoform L OS=Drosophila melanogaster GN=CadN PE=1 SV=1
Q4ABE8	0.973719	0.569107	0.164535	Cadherin-N, isoform K OS=Drosophila melanogaster GN=CadN PE=1 SV=1
Q4LDP7	0.996234	0.384948	0.256531	NADH-cytochrome b5 reductase OS=Drosophila melanogaster GN=CG5946-RB PE=1 SV=1
Q4V6M1	0.703342	0.502912	0.278973	Diadenosine tetraphosphate hydrolase OS=Drosophila melanogaster GN=Apf PE=1 SV=1
Q4Z8K6	0.984204	0.000488043	0.0253561	Ran-binding proteins 9/10 homolog OS=Drosophila melanogaster GN=RanBPM PE=1 SV=1
Q500Y7	0.997412	0.795937	0.589174	CG14482, isoform A OS=Drosophila melanogaster GN=UQCR-6.4 PE=1 SV=1
Q53YH3	0.966189	0.336957	0.0914156	Calreticulin, isoform B OS=Drosophila melanogaster GN=Calr PE=1 SV=1
Q53ZT0	0.998892	0.038991	0.0174239	DNAJ-1 OS=Drosophila melanogaster GN=DnaJ-1 PE=1 SV=1
Q59DP8	0.990723	0.913152	0.753119	Calcium-transporting ATPase OS=Drosophila melanogaster GN=PMCA PE=1 SV=3
Q59DP9	0.99139	0.926278	0.753119	Calcium-transporting ATPase OS=Drosophila melanogaster GN=PMCA PE=1 SV=3
Q59DV6	0.984527	0.665873	0.113862	CG7956, isoform G OS=Drosophila melanogaster GN=CG7956 PE=1 SV=3
Q59DV8	0.533084	0.919397	0.133248	Glial cell line-derived neurotrophic family receptor-like, isoform H OS=Drosophila melanogaster GN=Gfrl PE=1 SV=4
Q59DW8	0.987002	0.757536	0.290001	Gilgamesh, isoform E OS=Drosophila melanogaster GN=gish PE=1 SV=1
Q59E09	0.990815	0.180366	0.0669796	Acetyl-coenzyme A synthetase OS=Drosophila melanogaster GN=AcCoAS PE=1 SV=2
Q59E11	0.995589	0.370396	0.060022	IA-2 protein tyrosine phosphatase, isoform D OS=Drosophila melanogaster GN=IA-2 PE=1 SV=2
Q59E23	0.975252	0.178715	0.0712219	Henna, isoform B OS=Drosophila melanogaster GN=Hn PE=1 SV=1
Q59E30	0.99611	0.717936	0.373575	Failed axon connections, isoform C OS=Drosophila melanogaster GN=fax PE=1 SV=1
Q59E34	0.972551	0.107478	0.0242426	Mi-2, isoform B OS=Drosophila melanogaster GN=Mi-2 PE=1 SV=1
Q59E58	0.990249	0.354526	0.0697309	Zipper, isoform C OS=Drosophila melanogaster GN=zip PE=1 SV=1
Q59E59	0.990249	0.354526	0.0697309	Zipper, isoform D OS=Drosophila melanogaster GN=zip PE=1 SV=1
Q59E65	0.990488	0.962778	0.854114	Unc-89, isoform D OS=Drosophila melanogaster GN=Unc-89 PE=1 SV=3
Q5BIA9	0.980315	0.357026	0.101997	CG8613 OS=Drosophila melanogaster GN=CG8613 PE=1 SV=1
Q5BIE4	0.994909	0.0103803	0.0354382	CG15096, isoform A OS=Drosophila melanogaster GN=CG15096 PE=1 SV=1
Q5BIJ2	0.971475	0.259636	0.109715	PP2A-B', isoform K OS=Drosophila melanogaster GN=PP2A-B' PE=1 SV=1
Q5LJN2	0.995045	0.401965	0.0307532	Serine/threonine-protein phosphatase OS=Drosophila melanogaster GN=Pp1-Y2 PE=2 SV=4
Q5LJR0	0.589052	0.806406	0.488108	Uncharacterized protein, isoform A OS=Drosophila melanogaster GN=CG17715 PE=1 SV=1
Q5U0V7	0.991269	0.755593	0.321385	GH06496p OS=Drosophila melanogaster GN=Synj PE=1 SV=1
Q5U0Y0	0.968651	0.00675499	0.023992	LD13852p OS=Drosophila melanogaster GN=Sin3A PE=1 SV=1
Q5U117	0.976566	0.628808	0.303374	Enigma OS=Drosophila melanogaster GN=Egm PE=1 SV=1
Q5U124	0.969109	0.344336	0.0707159	LP11544p OS=Drosophila melanogaster GN=Mal-A5 PE=1 SV=1
Q5U156	0.989248	0.441627	0.162018	RE01954p OS=Drosophila melanogaster GN=row PE=1 SV=1
Q5U191	0.967399	0.128889	0.0235088	CG1882, isoform A OS=Drosophila melanogaster GN=CG1882 PE=1 SV=1
Q6AWD5	0.994889	0.598792	0.0742493	AT02057p OS=Drosophila melanogaster GN=CG8176 PE=1 SV=1
Q6AWN0	0.969472	0.031692	0.0289944	1,2-dihydroxy-3-keto-5-methylthiopentene dioxygenase OS=Drosophila melanogaster GN=Adi1 PE=2 SV=2
Q6IDE0	0.994342	0.224253	0.0368307	CG7766, isoform C OS=Drosophila melanogaster GN=CG7766 PE=1 SV=1
Q6IDF5	0.997029	0.893279	0.809858	CG12859 OS=Drosophila melanogaster GN=ND-B15 PE=1 SV=1
Q6NLA3	0.987203	0.8783	0.599016	V-type proton ATPase subunit a OS=Drosophila melanogaster GN=Vha100-1 PE=1 SV=1
Q6NMY2	0.951372	0.0283288	0.0254894	CG8343 OS=Drosophila melanogaster GN=BEST:GH10831 PE=1 SV=1
Q6NN28	0.997796	0.969115	0.87809	RE21974p OS=Drosophila melanogaster GN=Tm1 PE=1 SV=1
Q6NNF2	0.987535	0.456093	0.239066	Phosphodiesterase 8, isoform A OS=Drosophila melanogaster GN=Pde8 PE=1 SV=1
Q6NNV7	0.996398	0.263454	0.0502593	RH03309p OS=Drosophila melanogaster GN=CG40485 PE=1 SV=1
Q6NP72	0.996107	0.771346	0.526505	CG13220, isoform A OS=Drosophila melanogaster GN=CG13220 PE=1 SV=1
Q6NR03	0.994012	0.650242	0.224553	RE05272p OS=Drosophila melanogaster GN=sdt PE=1 SV=1
Q70VI1	0.995223	0.946096	0.804398	Mf4 protein OS=Drosophila melanogaster GN=Mf PE=1 SV=1
Q76NQ0	0.98923	0.374312	0.133413	Dolichyl-diphosphooligosaccharide--protein glycosyltransferase subunit 1 OS=Drosophila melanogaster GN=CG33303 PE=1 SV=1
Q76NR6	0.996568	0.0368242	0.0373897	Regucalcin, isoform D OS=Drosophila melanogaster GN=regucalcin PE=1 SV=1
Q7JMV3	0.962566	0.168498	0.0402966	Calcium/calmodulin dependent protein kinase I OS=Drosophila melanogaster GN=CaMKI PE=1 SV=1
Q7JPS2	0.998825	0.975343	0.684749	Igloo, isoform A OS=Drosophila melanogaster GN=igl PE=1 SV=1
Q7JQH9	0.996746	0.0359541	0.0231682	LD31742p OS=Drosophila melanogaster GN=whd PE=1 SV=1
Q7JQK6	0.986245	0.926883	0.726639	CG42708, isoform A OS=Drosophila melanogaster GN=GLS PE=1 SV=1
Q7JQU9	0.956294	0.128889	0.0262898	AT25873p OS=Drosophila melanogaster GN=CG1882 PE=1 SV=1
Q7JR58	0.97207	0.261738	0.0739044	CG6543, isoform A OS=Drosophila melanogaster GN=CG6543 PE=1 SV=1
Q7JRA7	0.994909	0.0103803	0.0354382	CG15096, isoform B OS=Drosophila melanogaster GN=CG15096 PE=1 SV=1
Q7JRC3	0.990834	0.0454658	0.0384896	Juvenile hormone epoxide hydrolase 1 OS=Drosophila melanogaster GN=Jheh1 PE=1 SV=1
Q7JRL9	0.972456	0.600445	0.0691437	CG31221, isoform A OS=Drosophila melanogaster GN=CG31221 PE=1 SV=1
Q7JUS1	0.993197	0.466505	0.443166	AT09608p OS=Drosophila melanogaster GN=CG30491;CG30495 PE=1 SV=1
Q7JUS9	0.970265	0.950716	0.891983	CG9090, isoform A OS=Drosophila melanogaster GN=CG9090-RA PE=1 SV=1
Q7JUY7	0.991701	0.0277146	0.0271791	PTB domain-containing adapter protein ced-6 OS=Drosophila melanogaster GN=ced-6 PE=1 SV=1
Q7JV23	0.992717	0.0233667	0.0204175	Acetyl-CoA carboxylase, isoform B OS=Drosophila melanogaster GN=ACC PE=1 SV=1
Q7JVH6	0.99409	0.0360082	0.0177607	CG9436 OS=Drosophila melanogaster GN=CG9436 PE=1 SV=1
Q7JVI3	0.989474	0.260394	0.0635652	Eukaryotic translation initiation factor 3 subunit M OS=Drosophila melanogaster GN=Tango7 PE=2 SV=1
Q7JVI6	0.974915	0.781244	0.785811	Glutathione S transferase E13, isoform A OS=Drosophila melanogaster GN=GstE13 PE=1 SV=1
Q7JVK6	0.961784	0.614433	0.147835	GM27569p OS=Drosophila melanogaster GN=trsn PE=1 SV=1
Q7JVN6	0.965789	0.0662387	0.0025801	CG1213, isoform A OS=Drosophila melanogaster GN=CG1213 PE=1 SV=1
Q7JVX3	0.978537	0.031784	0.0817948	CG4408, isoform B OS=Drosophila melanogaster GN=CG4408 PE=1 SV=1
Q7JVZ8	0.991923	0.194376	0.0891917	Glutathione S transferase E11, isoform A OS=Drosophila melanogaster GN=GstE11 PE=1 SV=1
Q7JW00	0.993043	0.892198	0.690092	Cytochrome c oxidase subunit VIIc, isoform A OS=Drosophila melanogaster GN=COX7C PE=2 SV=1
Q7JWD3	0.985506	0.222762	0.0618125	ATPase ASNA1 homolog OS=Drosophila melanogaster GN=CG1598 PE=2 SV=1
Q7JWD6	0.673914	0.3905	0.0672642	Elongin C, isoform A OS=Drosophila melanogaster GN=EloC PE=1 SV=1
Q7JWF1	0.99448	0.252699	0.125354	Electron transfer flavoprotein-ubiquinone oxidoreductase, isoform A OS=Drosophila melanogaster GN=Etf-QO PE=1 SV=1
Q7JWF7	0.840478	0.112912	0.00363409	CG11211 OS=Drosophila melanogaster GN=CG11211 PE=2 SV=1
Q7JWI7	0.959822	0.0988294	0.138082	CG11665, isoform A OS=Drosophila melanogaster GN=CG11665 PE=1 SV=1
Q7JWQ7	0.964683	0.908726	0.548685	RE01730p OS=Drosophila melanogaster GN=Swim PE=1 SV=1
Q7JWV7	0.990729	0.165769	0.0446051	Tetraspanin OS=Drosophila melanogaster GN=Tsp42Ed PE=1 SV=1
Q7JWX3	0.974352	0.10625	0.038516	GH10112p OS=Drosophila melanogaster GN=nec PE=1 SV=1
Q7JXB5	0.99259	0.139741	0.0540863	CG10924, isoform A OS=Drosophila melanogaster GN=CG10924 PE=1 SV=1
Q7JXC4	0.98324	0.897838	0.591943	CG6459 protein OS=Drosophila melanogaster GN=P32 PE=1 SV=1
Q7JXF7	0.841593	0.155312	0.0190951	GH10427p OS=Drosophila melanogaster GN=sel PE=1 SV=1
Q7JXZ2	0.995776	0.458268	0.207824	Eip55E, isoform A OS=Drosophila melanogaster GN=Eip55E PE=1 SV=1
Q7JYV2	0.976497	0.863334	0.621929	Synaptogyrin OS=Drosophila melanogaster GN=Syngr PE=2 SV=1
Q7JYW9	0.979402	0.0115204	0.0158704	Hexokinase OS=Drosophila melanogaster GN=Hex-C PE=1 SV=1
Q7JYX2	0.990044	0.402236	0.132577	CG2065, isoform A OS=Drosophila melanogaster GN=CG2065 PE=1 SV=1
Q7JYX5	0.953889	0.212838	0.100634	RH15778p OS=Drosophila melanogaster GN=Vamp7 PE=1 SV=1
Q7JZB1	0.985471	0.0166393	0.0269444	CG12338, isoform A OS=Drosophila melanogaster GN=CG12338 PE=1 SV=1
Q7JZD3	0.974343	0.196521	0.0219087	Eb1, isoform A OS=Drosophila melanogaster GN=Eb1 PE=1 SV=1
Q7JZK1	0.972035	0.715228	0.390377	CG7712, isoform A OS=Drosophila melanogaster GN=ND-B14 PE=1 SV=1
Q7JZN0	0.993469	0.101735	0.0555851	FI02994p OS=Drosophila melanogaster GN=Sec61beta PE=1 SV=1
Q7JZR5	0.994338	0.665172	0.518844	CG6796 OS=Drosophila melanogaster GN=CG6796 PE=1 SV=1
Q7JZW2	0.992416	0.322575	0.0578577	RE08270p OS=Drosophila melanogaster GN=RpS15 PE=1 SV=1
Q7K084	0.996008	0.0189425	0.0265652	Odorant-binding protein 44a, isoform A OS=Drosophila melanogaster GN=Obp44a PE=1 SV=1
Q7K0B6	0.949642	0.497621	0.15749	Glutathione S transferase T1 OS=Drosophila melanogaster GN=GstT1 PE=1 SV=1
Q7K0E3	0.983895	0.718155	0.350615	MOB kinase activator-like 4 OS=Drosophila melanogaster GN=Mob4 PE=2 SV=1
Q7K0E6	0.990569	0.243344	0.0321911	Aspartyl-tRNA synthetase, isoform A OS=Drosophila melanogaster GN=Aats-asp PE=1 SV=1
Q7K0F7	0.996267	0.140567	0.305215	Carbonyl reductase, isoform A OS=Drosophila melanogaster GN=CG11200 PE=1 SV=1
Q7K0S5	0.989582	0.352097	0.132797	GDI interacting protein 3, isoform B OS=Drosophila melanogaster GN=Gint3 PE=1 SV=1
Q7K0W1	0.984211	0.56476	0.138132	CG8531 OS=Drosophila melanogaster GN=CG8531 PE=1 SV=1
Q7K0W4	0.99951	0.988835	0.994765	CG30101 OS=Drosophila melanogaster GN=CG6564 PE=1 SV=1
Q7K0X9	0.777946	0.0881109	0.0520311	LD23667p OS=Drosophila melanogaster GN=Syx7 PE=1 SV=1
Q7K110	0.996562	0.435642	0.126476	LD18774p OS=Drosophila melanogaster GN=OstDelta PE=1 SV=1
Q7K127	0.974106	0.0729358	0.012459	CG7997, isoform A OS=Drosophila melanogaster GN=CG7997 PE=1 SV=1
Q7K148	0.904491	0.250143	0.0906399	Proteasome subunit beta type OS=Drosophila melanogaster GN=Prosbeta5 PE=1 SV=1
Q7K172	0.995747	0.368115	0.0991426	LD04933p OS=Drosophila melanogaster GN=ste24a PE=1 SV=1
Q7K173	0.997296	0.856264	0.502402	Beta-glucuronidase OS=Drosophila melanogaster GN=CG15117 PE=1 SV=1
Q7K188	0.980429	0.96427	0.861792	CG6329, isoform A OS=Drosophila melanogaster GN=CG6329 PE=2 SV=1
Q7K1C5	0.973939	0.710398	0.344223	CG6406, isoform A OS=Drosophila melanogaster GN=CG6406 PE=1 SV=1
Q7K1D7	0.997636	0.893841	0.467854	CG1358, isoform A OS=Drosophila melanogaster GN=CG1358-RB PE=1 SV=1
Q7K1I4	0.968852	0.218178	0.052285	Tetraspanin OS=Drosophila melanogaster GN=Tsp42Ea PE=1 SV=1
Q7K1M4	0.998327	0.599668	0.223177	CG1902, isoform A OS=Drosophila melanogaster GN=CG1902 PE=1 SV=1
Q7K1V5	0.956692	0.608917	0.336664	Protein jagunal OS=Drosophila melanogaster GN=jagn PE=1 SV=1
Q7K209	0.99582	0.0502675	0.0457893	CG8525, isoform A OS=Drosophila melanogaster GN=CG8525 PE=1 SV=1
Q7K221	0.994338	0.21959	0.0646088	Glutamate oxaloacetate transaminase 1, isoform A OS=Drosophila melanogaster GN=Got1 PE=1 SV=1
Q7K274	0.996356	0.591351	0.281573	LD15586p OS=Drosophila melanogaster GN=l(2)k09913 PE=1 SV=1
Q7K2D2	0.996301	0.380846	0.0960614	Dynactin subunit 2 OS=Drosophila melanogaster GN=DCTN2-p50 PE=1 SV=1
Q7K2E1	0.984887	0.0633663	0.0616694	CG8839, isoform A OS=Drosophila melanogaster GN=CG8839 PE=1 SV=1
Q7K2G1	0.993124	0.131771	0.0334938	Proteasomal ubiquitin receptor ADRM1 homolog OS=Drosophila melanogaster GN=Rpn13 PE=1 SV=1
Q7K2L7	0.994315	0.403069	0.0972813	CG17765 OS=Drosophila melanogaster GN=CG17765 PE=1 SV=1
Q7K2P3	0.996791	0.0771414	0.0579108	CG1648, isoform A OS=Drosophila melanogaster GN=CG1648 PE=1 SV=1
Q7K2W6	0.991942	0.295227	0.0566782	GH04080p OS=Drosophila melanogaster GN=PPO1 PE=1 SV=1
Q7K2X5	0.996205	0.814855	0.453153	CG14762, isoform A OS=Drosophila melanogaster GN=CG14762 PE=1 SV=1
Q7K304	0.998463	0.990543	0.986041	DNAation factor-related protein 2, isoform A OS=Drosophila melanogaster GN=Drep2 PE=1 SV=1
Q7K3B7	0.989098	0.0441861	0.0729681	CG11208 OS=Drosophila melanogaster GN=CG11208 PE=1 SV=1
Q7K3D4	0.981728	0.0732645	0.061899	CG5482, isoform A OS=Drosophila melanogaster GN=CG5482 PE=1 SV=1
Q7K3E2	0.989599	0.0988597	0.0565626	CG5080, isoform A OS=Drosophila melanogaster GN=CG5080 PE=1 SV=1
Q7K3J0	0.987378	0.153401	0.0587163	CG8258 OS=Drosophila melanogaster GN=CG8258 PE=1 SV=1
Q7K3N4	0.958702	0.811924	0.896682	CG8888 OS=Drosophila melanogaster GN=CG8888 PE=1 SV=1
Q7K3S3	0.988532	0.620822	0.280538	Fuseless, isoform A OS=Drosophila melanogaster GN=fusl PE=2 SV=1
Q7K3T3	0.993117	0.0642603	0.0379287	CG1441, isoform A OS=Drosophila melanogaster GN=CG1441 PE=1 SV=1
Q7K3U4	0.997893	0.0199545	0.0778413	Flavin-containing monooxygenase OS=Drosophila melanogaster GN=Fmo-2 PE=1 SV=1
Q7K3W2	0.990265	0.2823	0.116289	CG8728 OS=Drosophila melanogaster GN=CG8728-RA PE=1 SV=1
Q7K3Z3	0.967881	0.339736	0.0371537	GH01724p OS=Drosophila melanogaster GN=p47 PE=1 SV=1
Q7K483	0.974056	0.860016	0.556864	CG7943, isoform A OS=Drosophila melanogaster GN=CG7943 PE=2 SV=1
Q7K485	0.991271	0.0640983	0.0247618	CathD OS=Drosophila melanogaster GN=cathD PE=1 SV=1
Q7K4N3	0.957771	0.197637	0.110683	Nuclear cap-binding protein subunit 1 OS=Drosophila melanogaster GN=Cbp80 PE=1 SV=1
Q7K4Q9	0.98197	0.481038	0.231936	HMG coenzyme A synthase, isoform A OS=Drosophila melanogaster GN=Hmgs PE=1 SV=1
Q7K4T8	0.934987	0.871705	0.634484	CG8520, isoform A OS=Drosophila melanogaster GN=CG8520 PE=1 SV=1
Q7K511	0.997758	0.0270228	0.0184151	CG3835, isoform A OS=Drosophila melanogaster GN=D2hgdh PE=1 SV=1
Q7K550	0.988093	0.0137974	0.0254572	Eukaryotic translation initiation factor 3 subunit J OS=Drosophila melanogaster GN=Adam PE=1 SV=1
Q7K556	0.921881	0.0359541	0.0175669	CG30118, isoform A OS=Drosophila melanogaster GN=Ttd14 PE=1 SV=1
Q7K569	0.995376	0.804808	0.635859	Glycerol-3-phosphate dehydrogenase OS=Drosophila melanogaster GN=Gpo-1 PE=1 SV=1
Q7K581	0.991131	0.00440125	0.00380918	CG8963, isoform A OS=Drosophila melanogaster GN=CG8963 PE=1 SV=1
Q7K5J8	0.995272	0.951838	0.694497	Cuticular protein 57A, isoform A OS=Drosophila melanogaster GN=Cpr57A PE=2 SV=1
Q7K5K3	0.990726	0.765667	0.538127	CG11876, isoform A OS=Drosophila melanogaster GN=CG11876 PE=1 SV=1
Q7K5N8	0.990037	0.125226	0.0603654	CG4847, isoform A OS=Drosophila melanogaster GN=CG4847 PE=1 SV=1
Q7K7G0	0.998227	0.0641773	0.0206145	Coat protein (Coatomer) delta, isoform B OS=Drosophila melanogaster GN=deltaCOP PE=1 SV=1
Q7K8X7	0.969335	0.0309773	0.0554715	Glutathione S transferase E9 OS=Drosophila melanogaster GN=GstE9 PE=1 SV=1
Q7K8Y3	0.957414	0.222683	0.110675	IP16419p OS=Drosophila melanogaster GN=Spn42Da PE=1 SV=1
Q7K8Y5	0.957414	0.222683	0.104385	Serpin 4 OS=Drosophila melanogaster GN=Spn42Da PE=1 SV=1
Q7KB18	0.995616	0.0699359	0.0265534	FI02870p OS=Drosophila melanogaster GN=Jheh2 PE=1 SV=1
Q7KJ73	0.993355	0.269086	0.0459295	Tetraspanin OS=Drosophila melanogaster GN=Tsp42Ee PE=1 SV=1
Q7KJA9	0.995295	0.830855	0.0418294	O-glycosyltransferase OS=Drosophila melanogaster GN=sxc PE=1 SV=1
Q7KK90	0.953307	0.201062	0.0841999	GH14654p OS=Drosophila melanogaster GN=GstE1 PE=1 SV=1
Q7KKI0	0.993296	0.333201	0.0634673	GM12270p OS=Drosophila melanogaster GN=Cct5 PE=1 SV=1
Q7KLE5	0.98173	0.450827	0.284416	Amphiphysin OS=Drosophila melanogaster GN=Amph PE=1 SV=1
Q7KLV9	0.996885	0.173272	0.0602676	26S proteasome non-ATPase regulatory subunit 11 OS=Drosophila melanogaster GN=Rpn6 PE=1 SV=1
Q7KLX3	0.99951	0.121999	0.139803	GM12291p OS=Drosophila melanogaster GN=Tapdelta PE=1 SV=1
Q7KM15	0.996504	0.053294	0.0161922	Transcription factor BTF3 OS=Drosophila melanogaster GN=bic PE=1 SV=1
Q7KML2	0.991171	0.0294266	0.0161597	Probable peroxisomal acyl-coenzyme A oxidase 1 OS=Drosophila melanogaster GN=CG5009 PE=1 SV=1
Q7KMM4	0.987804	0.0558377	0.0400258	BcDNA.GH04962 OS=Drosophila melanogaster GN=GCS2alpha PE=1 SV=1
Q7KMP8	0.987849	0.356013	0.0827561	26S proteasome regulatory complex subunit p39A OS=Drosophila melanogaster GN=Rpn9 PE=1 SV=1
Q7KMQ0	0.977017	0.229285	0.0313578	26S proteasome regulatory complex subunit p48B OS=Drosophila melanogaster GN=Rpt1 PE=1 SV=1
Q7KN62	0.992838	0.338722	0.0988166	Transitional endoplasmic reticulum ATPase TER94 OS=Drosophila melanogaster GN=TER94 PE=1 SV=1
Q7KN74	0.978064	0.774401	0.237531	Lethal (2) k14710, isoform A OS=Drosophila melanogaster GN=l(2)k14710 PE=1 SV=1
Q7KN75	0.999074	0.0460225	0.0615235	Dodeca-satellite-binding protein 1, isoform A OS=Drosophila melanogaster GN=Dp1 PE=1 SV=1
Q7KN85	0.99457	0.331992	0.147559	ATP-citrate synthase OS=Drosophila melanogaster GN=ATPCL PE=1 SV=1
Q7KN90	0.97178	0.34274	0.122328	Cysteine--tRNA ligase, cytoplasmic OS=Drosophila melanogaster GN=Aats-cys PE=1 SV=1
Q7KN94	0.998955	0.302027	0.0903126	Walrus, isoform A OS=Drosophila melanogaster GN=wal PE=1 SV=1
Q7KN97	0.996714	0.267589	0.102714	Pyruvate carboxylase OS=Drosophila melanogaster GN=PCB PE=1 SV=1
Q7KN99	0.991905	0.39808	0.0982921	Phosphopantothenoylcysteine synthetase, isoform A OS=Drosophila melanogaster GN=Ppcs PE=1 SV=1
Q7KNF2	0.984567	0.574226	0.288867	Polyadenylate-binding protein 2 OS=Drosophila melanogaster GN=Pabp2 PE=1 SV=1
Q7KNS3	0.963013	0.0384348	0.0273664	Lissencephaly-1 homolog OS=Drosophila melanogaster GN=Lis-1 PE=1 SV=2
Q7KQZ4	0.988621	0.0705483	0.00623993	Longitudinals lacking protein, isoforms A/B/D/L OS=Drosophila melanogaster GN=lola PE=1 SV=1
Q7KRU0	0.993347	0.344721	0.167541	CG2246, isoform C OS=Drosophila melanogaster GN=CG2246 PE=1 SV=1
Q7KRU8	0.985726	0.14449	0.030623	Ferritin OS=Drosophila melanogaster GN=Fer1HCH PE=1 SV=1
Q7KS11	0.800624	0.107075	0.040167	Uracil-DNA degrading factor, isoform B OS=Drosophila melanogaster GN=Ude PE=1 SV=1
Q7KS16	0.983327	0.518227	0.158437	Extended synaptotagmin-like protein 2 ortholog, isoform B OS=Drosophila melanogaster GN=Esyt2 PE=1 SV=1
Q7KS34	0.997613	0.933606	0.515671	Diacylglycerol kinase OS=Drosophila melanogaster GN=CG31140-RB PE=1 SV=2
Q7KSB3	0.987996	0.403861	0.0986705	Oxysterol-binding protein OS=Drosophila melanogaster GN=CG42668 PE=1 SV=4
Q7KSB5	0.978562	0.397299	0.195192	CG4390, isoform B OS=Drosophila melanogaster GN=CG4390 PE=1 SV=1
Q7KSC4	0.995696	0.689682	0.333917	Mitochondrial pyruvate carrier 1 OS=Drosophila melanogaster GN=Mpc1 PE=3 SV=1
Q7KSD3	0.991103	0.520854	0.179397	Frayed, isoform A OS=Drosophila melanogaster GN=fray PE=1 SV=1
Q7KSE8	0.99951	0.623609	0.0798247	Osa, isoform C OS=Drosophila melanogaster GN=osa PE=1 SV=1
Q7KSM5	0.997459	0.651841	0.201084	Aos1 OS=Drosophila melanogaster GN=Aos1 PE=1 SV=1
Q7KSQ0	0.993862	0.445463	0.248052	LD46175p OS=Drosophila melanogaster GN=sea PE=1 SV=1
Q7KSW3	0.970117	0.330903	0.125794	CG31472, isoform B OS=Drosophila melanogaster GN=sgll PE=1 SV=1
Q7KT11	0.998466	0.0812044	0.0408011	CG9331, isoform B OS=Drosophila melanogaster GN=CG9331 PE=1 SV=1
Q7KT16	0.96895	0.648244	0.327314	FI17352p1 OS=Drosophila melanogaster GN=vari PE=1 SV=2
Q7KT38	0.98513	0.487422	0.090521	Numb-associated kinase, isoform C OS=Drosophila melanogaster GN=Nak PE=1 SV=1
Q7KT70	0.990073	0.655844	0.408948	FI18641p1 OS=Drosophila melanogaster GN=Gli PE=1 SV=1
Q7KT76	0.985445	0.624252	0.185911	Anoctamin OS=Drosophila melanogaster GN=CG15270 PE=1 SV=1
Q7KT97	0.965695	0.965258	0.849071	Nicotinic acetylcholine receptor alpha5, isoform B OS=Drosophila melanogaster GN=nAChRalpha5 PE=3 SV=1
Q7KTC7	0.984056	0.426914	0.100873	Multidrug-Resistance like protein 1, isoform C OS=Drosophila melanogaster GN=MRP PE=1 SV=1
Q7KTF7	0.993197	0.972453	0.810195	Nicotinic acetylcholine receptor alpha6, isoform D OS=Drosophila melanogaster GN=nAChRalpha6 PE=3 SV=1
Q7KTF8	0.993197	0.972453	0.810195	Nicotinic acetylcholine receptor alpha6, isoform E OS=Drosophila melanogaster GN=nAChRalpha6 PE=3 SV=1
Q7KTF9	0.993197	0.972453	0.810195	Nicotinic acetylcholine receptor alpha6, isoform B OS=Drosophila melanogaster GN=nAChRalpha6 PE=3 SV=1
Q7KTG2	0.981619	0.0632377	0.0347732	Apolipoprotein lipid transfer particle OS=Drosophila melanogaster GN=Apoltp PE=1 SV=2
Q7KTJ7	0.992	0.788485	0.627244	Basigin, isoform G OS=Drosophila melanogaster GN=Bsg PE=1 SV=1
Q7KTP4	0.99812	0.698753	0.359752	Reticulon-like protein OS=Drosophila melanogaster GN=Rtnl1 PE=1 SV=1
Q7KTP7	0.987311	0.22749	0.0502132	LP22840p OS=Drosophila melanogaster GN=CG31919 PE=1 SV=2
Q7KTU2	0.992856	0.247484	0.0407881	Calcium-transporting ATPase OS=Drosophila melanogaster GN=SPoCk PE=1 SV=1
Q7KTW5	0.995579	0.519307	0.186428	CG9391, isoform A OS=Drosophila melanogaster GN=CG9391 PE=1 SV=1
Q7KU70	0.993009	0.908265	0.801751	Uncharacterized protein, isoform E OS=Drosophila melanogaster GN=CG18769 PE=1 SV=1
Q7KUA4	0.98413	0.516679	0.115356	LD22577p OS=Drosophila melanogaster GN=Uba2 PE=1 SV=1
Q7KUB0	0.984052	0.191972	0.0820685	Isocitrate dehydrogenase [NADP] OS=Drosophila melanogaster GN=Idh PE=1 SV=1
Q7KUB1	0.984052	0.191972	0.0772669	Isocitrate dehydrogenase [NADP] OS=Drosophila melanogaster GN=Idh PE=1 SV=1
Q7KUC2	0.99558	0.172419	0.0603219	FI04467p OS=Drosophila melanogaster GN=Pdxk PE=1 SV=1
Q7KUD4	0.992357	0.0682277	0.0614966	Calcium-independent phospholipase A2 VIA, isoform B OS=Drosophila melanogaster GN=iPLA2-VIA PE=1 SV=1
Q7KUD7	0.953122	0.350486	0.115526	Anion exchange protein OS=Drosophila melanogaster GN=CG8177 PE=1 SV=1
Q7KUT2	0.996545	0.476231	0.116923	Lon protease homolog, mitochondrial OS=Drosophila melanogaster GN=Lon PE=1 SV=1
Q7KUT8	0.994358	0.53706	0.238563	PAPS synthetase, isoform E OS=Drosophila melanogaster GN=Papss PE=1 SV=1
Q7KUW2	0.986115	0.184137	0.0614471	RH50433p OS=Drosophila melanogaster GN=CG32549-RF PE=1 SV=1
Q7KUX2	0.995194	0.447819	0.122827	CG4829, isoform B OS=Drosophila melanogaster GN=CG4829 PE=1 SV=1
Q7KUX3	0.966603	0.86645	0.434773	FI17309p1 OS=Drosophila melanogaster GN=Sep4 PE=2 SV=1
Q7KV27	0.99314	0.455672	0.259788	CG1640, isoform A OS=Drosophila melanogaster GN=CG1640 PE=1 SV=1
Q7KV34	0.993545	0.216332	0.0359452	CG1561 OS=Drosophila melanogaster GN=CG1561 PE=1 SV=1
Q7KV94	0.991661	0.0208398	0.0193223	GH04180p OS=Drosophila melanogaster GN=CG16758 PE=1 SV=1
Q7KVB1	0.998613	0.814087	0.459593	ABCB7, isoform B OS=Drosophila melanogaster GN=ABCB7 PE=1 SV=1
Q7KVD1	0.999091	0.454238	0.0902756	Trio, isoform A OS=Drosophila melanogaster GN=trio PE=1 SV=1
Q7KVF1	0.992766	0.0698083	0.0399557	Epithelial membrane protein, isoform A OS=Drosophila melanogaster GN=emp PE=1 SV=1
Q7KVI9	0.980897	0.565248	0.227099	CG9812, isoform B OS=Drosophila melanogaster GN=CG9812 PE=4 SV=1
Q7KVL7	0.994947	0.295847	0.119833	Vacuolar protein sorting-associated protein 35 OS=Drosophila melanogaster GN=Vps35 PE=1 SV=2
Q7KVT3	0.994012	0.650242	0.224553	Stardust, isoform E OS=Drosophila melanogaster GN=sdt PE=1 SV=1
Q7KVX1	0.989783	0.735278	0.499617	Pyruvate dehydrogenase E1 component subunit alpha OS=Drosophila melanogaster GN=l(1)G0334 PE=1 SV=1
Q7KW39	0.997447	0.312583	0.0848285	Probable methylmalonate-semialdehyde dehydrogenase [acylating], mitochondrial OS=Drosophila melanogaster GN=CG17896 PE=2 SV=1
Q7KWG3	0.970676	0.0820388	0.314041	Sperm-specific dynein intermediate chain 2, isoform A OS=Drosophila melanogaster GN=Sdic2 PE=4 SV=1
Q7KY08	0.975953	0.355948	0.0917858	Argonaute protein OS=Drosophila melanogaster GN=AGO1 PE=1 SV=1
Q7PLE6	0.989251	0.234853	0.103466	CG17691, isoform C OS=Drosophila melanogaster GN=CG17691 PE=1 SV=3
Q7PLI0	0.975479	0.0573121	0.0217202	Adherens junction protein p120 OS=Drosophila melanogaster GN=p120ctn PE=1 SV=1
Q7PLL6	0.996767	0.542853	0.402434	Uncharacterized protein, isoform A OS=Drosophila melanogaster GN=CG17514 PE=1 SV=2
Q7YTY6	0.9994	0.116169	0.103918	GH04125p OS=Drosophila melanogaster GN=Spn42Dd PE=1 SV=1
Q7YTZ0	0.972319	0.533069	0.14335	CG7888, isoform A OS=Drosophila melanogaster GN=CG7888 PE=1 SV=1
Q7YTZ4	0.974316	0.27235	0.109067	CG10737, isoform E OS=Drosophila melanogaster GN=CG10737 PE=1 SV=1
Q7YU24	0.97933	0.875266	0.0570169	Transmembrane GTPase Marf OS=Drosophila melanogaster GN=Marf PE=1 SV=1
Q7YU80	0.976941	0.139636	0.0223246	Par-1, isoform R OS=Drosophila melanogaster GN=par-1 PE=1 SV=1
Q867Z4	0.96623	0.0705483	0.00623993	Longitudinals lacking protein, isoforms F/I/K/T OS=Drosophila melanogaster GN=lola PE=1 SV=1
Q868Z9	0.988514	0.15595	0.030121	Papilin OS=Drosophila melanogaster GN=Ppn PE=1 SV=2
Q86B44	0.99326	0.262756	0.0914677	Glutathione synthetase OS=Drosophila melanogaster GN=GSS PE=1 SV=2
Q86BI9	0.987774	0.044745	0.0577759	Uncharacterized protein, isoform D OS=Drosophila melanogaster GN=CG18135 PE=1 SV=1
Q86BJ0	0.987774	0.044745	0.0577759	Uncharacterized protein, isoform C OS=Drosophila melanogaster GN=CG18135 PE=1 SV=1
Q86BK8	0.978016	0.051575	0.0335509	Rab14, isoform B OS=Drosophila melanogaster GN=Rab14 PE=1 SV=1
Q86BM5	0.997068	0.0854896	0.0624161	A kinase anchor protein 200, isoform D OS=Drosophila melanogaster GN=Akap200 PE=1 SV=1
Q86BP0	0.988093	0.931975	0.608732	RIM-binding protein, isoform B OS=Drosophila melanogaster GN=Rbp PE=1 SV=2
Q86BP1	0.99131	0.424855	0.173563	CG5044, isoform B OS=Drosophila melanogaster GN=CG5044-RB PE=1 SV=1
Q86BQ0	0.997603	0.84011	0.531145	GH19566p OS=Drosophila melanogaster GN=nSyb PE=1 SV=2
Q86BQ4	0.996715	0.566949	0.279145	CG2862, isoform B OS=Drosophila melanogaster GN=CG2862 PE=1 SV=1
Q86BS3	0.989956	0.554892	0.1278	Chromator, isoform A OS=Drosophila melanogaster GN=Chro PE=1 SV=1
Q86BS7	0.988443	0.726792	0.161318	CG9485, isoform C OS=Drosophila melanogaster GN=CG9485 PE=1 SV=1
Q86DS1	0.997552	0.531029	0.150993	Hsc70-interacting protein 2 OS=Drosophila melanogaster GN=HIP-R PE=1 SV=2
Q86NK9	0.983558	0.117613	0.0309449	Histone deacetylase 6 isoform A OS=Drosophila melanogaster GN=HDAC6 PE=1 SV=1
Q86NW1	0.998306	0.733896	0.21342	FI07245p OS=Drosophila melanogaster GN=Vmat PE=1 SV=1
Q86P18	0.974273	0.0528009	0.0321607	CG33970, isoform A OS=Drosophila melanogaster GN=CG6166 PE=1 SV=1
Q86PB3	0.945952	0.0736326	0.0102031	Gram-positive specific serine protease, isoform A OS=Drosophila melanogaster GN=grass PE=1 SV=1
Q86PD3	0.98635	0.188474	0.0801154	CG30022 OS=Drosophila melanogaster GN=CG30022;CG30023 PE=1 SV=1
Q86PF4	0.985085	0.20122	0.0203529	CG10126, isoform B OS=Drosophila melanogaster GN=CG10126-RB PE=1 SV=2
Q86S05	0.996861	0.0257359	0.00275262	Protein lingerer OS=Drosophila melanogaster GN=lig PE=1 SV=1
Q8I0D4	0.994769	0.975229	0.874868	CG9297, isoform B OS=Drosophila melanogaster GN=CG9297 PE=1 SV=1
Q8I0G5	0.998472	0.0938425	0.0262615	Coatomer subunit gamma OS=Drosophila melanogaster GN=gammaCOP PE=2 SV=1
Q8I0J1	0.9601	0.255308	0.0448086	CG1910, isoform D OS=Drosophila melanogaster GN=CG1910 PE=1 SV=1
Q8I725	0.991534	0.448321	0.28771	CG1236 OS=Drosophila melanogaster GN=CG1236 PE=1 SV=2
Q8I930	0.998383	0.607274	0.10964	GH14147p OS=Drosophila melanogaster GN=hoe1 PE=1 SV=1
Q8I935	0.940326	0.762916	0.0394259	VAMP-associated protein of 33kDa ortholog B, isoform D OS=Drosophila melanogaster GN=Vap-33B PE=1 SV=2
Q8IFW6	0.985121	0.509136	0.0482374	DEK protein OS=Drosophila melanogaster GN=Dek PE=1 SV=1
Q8IGJ0	0.992449	0.685537	0.291665	Protein EFR3 homolog cmp44E OS=Drosophila melanogaster GN=stmA PE=2 SV=3
Q8IH57	0.998306	0.733896	0.21342	GH10249p OS=Drosophila melanogaster GN=Vmat PE=1 SV=1
Q8IM93	0.990621	0.376877	0.0362575	FI18814p1 OS=Drosophila melanogaster GN=CG32017-RB PE=1 SV=2
Q8IMF5	0.998614	0.0156258	0.0117117	Microtubule-associated protein 205, isoform B OS=Drosophila melanogaster GN=Map205 PE=1 SV=1
Q8IMG1	0.971999	0.255308	0.0448086	CG1910, isoform C OS=Drosophila melanogaster GN=CG1910 PE=1 SV=1
Q8IMI0	0.993347	0.344721	0.167541	CG2246, isoform B OS=Drosophila melanogaster GN=CG2246-RB PE=1 SV=1
Q8IMI7	0.997022	0.225744	0.0508856	Ribosomal protein S7, isoform E OS=Drosophila melanogaster GN=RpS7 PE=1 SV=2
Q8IMJ0	0.963349	0.828754	0.675603	CG31030, isoform A OS=Drosophila melanogaster GN=CG31030 PE=1 SV=1
Q8IML3	0.988715	0.87707	0.590884	V-type proton ATPase subunit a OS=Drosophila melanogaster GN=Vha100-1 PE=1 SV=1
Q8IML4	0.987203	0.8783	0.599016	V-type proton ATPase subunit a OS=Drosophila melanogaster GN=Vha100-1 PE=1 SV=1
Q8IML5	0.990878	0.88199	0.606027	V-type proton ATPase subunit a OS=Drosophila melanogaster GN=Vha100-1 PE=1 SV=1
Q8IMM1	0.981646	0.0866891	0.0205269	CG9990, isoform B OS=Drosophila melanogaster GN=CG9990 PE=1 SV=1
Q8IMM7	0.97675	0.280698	0.0168418	Minotaur, isoform B OS=Drosophila melanogaster GN=mino PE=1 SV=1
Q8IMM8	0.97675	0.280698	0.0168418	MIP21506p OS=Drosophila melanogaster GN=mino PE=1 SV=1
Q8IMQ8	0.987231	0.8347	0.486926	CG6330, isoform B OS=Drosophila melanogaster GN=CG6330-RB PE=1 SV=1
Q8IMT8	0.0841107	0.747105	0.423463	Veli, isoform C OS=Drosophila melanogaster GN=veli PE=1 SV=2
Q8IMY7	0.737515	0.403112	0.0493492	Inwardly rectifying potassium channel 2, isoform B OS=Drosophila melanogaster GN=Irk2 PE=1 SV=1
Q8IN05	0.992916	0.0340104	0.0630148	Liquid facets-Related, isoform D OS=Drosophila melanogaster GN=lqfR PE=1 SV=2
Q8IN24	0.979087	0.975592	0.601606	Metabotropic GABA-B receptor subtype 2, isoform A OS=Drosophila melanogaster GN=GABA-B-R2 PE=1 SV=1
Q8IN43	0.998948	0.044507	0.0237798	Protein Turandot C OS=Drosophila melanogaster GN=TotC PE=1 SV=1
Q8IN44	0.999407	0.0843354	0.0453319	Protein Turandot A OS=Drosophila melanogaster GN=TotA PE=1 SV=1
Q8IN49	0.987636	0.865845	0.539467	CG31195 OS=Drosophila melanogaster GN=CG31195-RA PE=1 SV=2
Q8IN51	0.998945	0.254014	0.117469	CG31205, isoform B OS=Drosophila melanogaster GN=CG31205-RB PE=1 SV=2
Q8IN56	0.992383	0.403861	0.0986705	Oxysterol-binding protein OS=Drosophila melanogaster GN=CG42668 PE=1 SV=4
Q8IN90	0.971475	0.259636	0.109715	PP2A-B', isoform C OS=Drosophila melanogaster GN=PP2A-B' PE=1 SV=1
Q8IN94	0.99951	0.623609	0.0798247	Trithorax group protein osa OS=Drosophila melanogaster GN=osa PE=1 SV=1
Q8INA9	0.996705	0.876357	0.603494	Fasciclin 1, isoform C OS=Drosophila melanogaster GN=Fas1 PE=1 SV=1
Q8INH2	0.980098	0.0624933	0.0219807	CG9813, isoform C OS=Drosophila melanogaster GN=CG9813 PE=1 SV=1
Q8INH5	0.986853	0.580773	0.250847	CG32473, isoform B OS=Drosophila melanogaster GN=CG32473-RB PE=1 SV=1
Q8INH6	0.986853	0.580773	0.250847	CG32473, isoform C OS=Drosophila melanogaster GN=CG32473-RC PE=1 SV=1
Q8INP8	0.967443	0.513853	0.132289	CG11980, isoform B OS=Drosophila melanogaster GN=CG11980 PE=1 SV=1
Q8INP9	0.967443	0.513853	0.132289	CG11980, isoform C OS=Drosophila melanogaster GN=CG11980 PE=1 SV=1
Q8INR0	0.916451	0.611627	0.256918	FI04589p OS=Drosophila melanogaster GN=stck PE=1 SV=1
Q8INU2	0.995921	0.941192	0.754763	Dynamin associated protein 160, isoform B OS=Drosophila melanogaster GN=Dap160 PE=1 SV=1
Q8INW2	0.977418	0.283234	0.180045	Uncharacterized protein, isoform A OS=Drosophila melanogaster GN=CG10186 PE=1 SV=1
Q8INW5	0.996216	0.0585098	0.0101284	MIP27352p OS=Drosophila melanogaster GN=CG10237-RC PE=1 SV=1
Q8INW7	0.971468	0.875043	0.568323	FI11475p OS=Drosophila melanogaster GN=Pax PE=1 SV=1
Q8INX7	0.999221	0.732696	0.487864	Fasciclin 3, isoform C OS=Drosophila melanogaster GN=Fas3 PE=1 SV=2
Q8IP80	0.940486	0.00937262	0.0141391	Phosphoethanolamine cytidylyltransferase, isoform D OS=Drosophila melanogaster GN=Pect PE=1 SV=2
Q8IP94	0.984116	0.523403	0.170412	Threonyl-tRNA synthetase, isoform B OS=Drosophila melanogaster GN=Aats-thr PE=1 SV=1
Q8IPA2	0.982356	0.0306422	0.0121999	FI17312p1 OS=Drosophila melanogaster GN=Mal-B2 PE=1 SV=1
Q8IPB7	0.978267	0.0717929	0.0269911	Alpha-mannosidase OS=Drosophila melanogaster GN=LManII PE=1 SV=1
Q8IPD8	0.990154	0.930999	0.951344	Cuticular protein 30F OS=Drosophila melanogaster GN=Cpr30F PE=2 SV=1
Q8IPE2	0.993197	0.972453	0.810195	Nicotinic acetylcholine receptor alpha6, isoform C OS=Drosophila melanogaster GN=nAChRalpha6 PE=3 SV=2
Q8IPE8	0.99829	0.364363	0.172109	Mitochondrial trifunctional protein alpha subunit, isoform B OS=Drosophila melanogaster GN=Mtpalpha PE=1 SV=1
Q8IPH0	0.993037	0.251611	0.0339347	Transglutaminase, isoform B OS=Drosophila melanogaster GN=Tg PE=1 SV=1
Q8IPI3	0.991426	0.552117	0.329077	Anion exchange protein OS=Drosophila melanogaster GN=Ndae1 PE=1 SV=2
Q8IPJ4	0.981959	0.247273	0.0674443	Sodium/hydrogen exchanger OS=Drosophila melanogaster GN=Nhe3 PE=3 SV=2
Q8IPM8	0.990295	0.655394	0.33495	Complexin OS=Drosophila melanogaster GN=cpx PE=2 SV=1
Q8IPP8	0.998945	0.219158	0.0662559	CG31548 OS=Drosophila melanogaster GN=CG31548 PE=1 SV=1
Q8IPQ2	0.9963	0.90692	0.716741	Collapsin response mediator protein OS=Drosophila melanogaster GN=CRMP PE=1 SV=2
Q8IPT9	0.987653	0.394071	0.167101	SD05439p1 OS=Drosophila melanogaster GN=CG10512-RD PE=1 SV=1
Q8IPU0	0.987653	0.394071	0.167101	Uncharacterized protein, isoform B OS=Drosophila melanogaster GN=CG10512 PE=1 SV=1
Q8IPU3	0.672304	0.724617	0.13159	CG4365, isoform C OS=Drosophila melanogaster GN=CG4365 PE=1 SV=1
Q8IPV3	0.988474	0.0856454	0.0602459	CG3164, isoform A OS=Drosophila melanogaster GN=CG3164 PE=1 SV=1
Q8IPZ3	0.983678	0.489347	0.245751	FI02982p OS=Drosophila melanogaster GN=CG17221 PE=1 SV=1
Q8IQ53	0.985964	0.611355	0.0548241	MIP16420p OS=Drosophila melanogaster GN=Uev1A PE=1 SV=1
Q8IQ56	0.992964	0.757359	0.497212	Transmembrane protein 11 homolog, mitochondrial OS=Drosophila melanogaster GN=Pmi PE=1 SV=3
Q8IQ62	0.988288	0.943582	0.663558	Still life, isoform F OS=Drosophila melanogaster GN=sif PE=1 SV=2
Q8IQ63	0.991376	0.105642	0.0679757	Msr-110, isoform C OS=Drosophila melanogaster GN=Msr-110 PE=1 SV=1
Q8IQ70	0.99709	0.925924	0.807734	GH22890p OS=Drosophila melanogaster GN=CG18769 PE=1 SV=2
Q8IQ80	0.963222	0.0261182	0.0994078	GH06117p OS=Drosophila melanogaster GN=pst PE=2 SV=2
Q8IQ82	0.963222	0.0261182	0.0994078	Pastrel, isoform E OS=Drosophila melanogaster GN=pst PE=4 SV=2
Q8IQA7	0.984052	0.191972	0.0820685	Isocitrate dehydrogenase [NADP] OS=Drosophila melanogaster GN=Idh PE=1 SV=1
Q8IQB7	0.988295	0.255414	0.031592	MIP21654p OS=Drosophila melanogaster GN=CG32032-RA PE=1 SV=1
Q8IQD3	0.969375	0.561747	0.118821	Uncharacterized protein, isoform C OS=Drosophila melanogaster GN=CG32052 PE=4 SV=4
Q8IQD5	0.953122	0.350486	0.115526	Anion exchange protein OS=Drosophila melanogaster GN=CG8177 PE=1 SV=1
Q8IQD6	0.957561	0.350486	0.115526	Anion exchange protein OS=Drosophila melanogaster GN=CG8177 PE=1 SV=1
Q8IQD7	0.998941	0.408864	0.113309	RE07428p OS=Drosophila melanogaster GN=scramb1 PE=2 SV=1
Q8IQD8	0.998941	0.408864	0.113309	Scramblase 1, isoform C OS=Drosophila melanogaster GN=scramb1 PE=4 SV=1
Q8IQG9	0.993594	0.715386	0.492024	Adenylate kinase 1, isoform B OS=Drosophila melanogaster GN=Adk1 PE=1 SV=1
Q8IQH0	0.983673	0.902771	0.572648	FI12817p OS=Drosophila melanogaster GN=Nrx-IV PE=1 SV=2
Q8IQN8	0.995853	0.104783	0.0188539	Photoreceptor dehydrogenase, isoform B OS=Drosophila melanogaster GN=Pdh PE=1 SV=1
Q8IQQ0	0.993937	0.648	0.318487	Neural conserved at 73EF, isoform F OS=Drosophila melanogaster GN=Nc73EF PE=1 SV=1
Q8IQQ3	0.95903	0.95961	0.828767	Limpet, isoform D OS=Drosophila melanogaster GN=Lmpt PE=1 SV=1
Q8IQQ9	0.994733	0.596008	0.223023	CG6512, isoform B OS=Drosophila melanogaster GN=CG6512 PE=1 SV=1
Q8IQV1	0.994358	0.53706	0.238563	PAPS synthetase, isoform D OS=Drosophila melanogaster GN=Papss PE=1 SV=1
Q8IQV4	0.970403	0.877272	0.492088	Uncharacterized protein OS=Drosophila melanogaster GN=CG32225 PE=1 SV=1
Q8IQV9	0.992405	0.958178	0.83776	Nucleoporin 205kD, isoform B OS=Drosophila melanogaster GN=Nup205 PE=1 SV=1
Q8IQW5	0.996233	0.671826	0.278286	RE23625p OS=Drosophila melanogaster GN=CG14207-RB PE=1 SV=1
Q8IQX8	0.989345	0.447911	0.11318	Histidyl-tRNA synthetase, isoform D OS=Drosophila melanogaster GN=Aats-his PE=1 SV=2
Q8IQZ1	0.995443	0.246962	0.0908137	Glutathione synthetase OS=Drosophila melanogaster GN=GSS PE=1 SV=2
Q8IR04	0.986181	0.895776	0.716026	Uncharacterized protein, isoform E OS=Drosophila melanogaster GN=CG45002 PE=1 SV=3
Q8IR16	0.979666	0.0578167	0.0277554	No on or off transient A, isoform B OS=Drosophila melanogaster GN=nonA PE=1 SV=1
Q8IR24	0.996835	0.845616	0.684477	Stunted, isoform B OS=Drosophila melanogaster GN=sun PE=1 SV=1
Q8IR37	0.983558	0.106358	0.0299432	Histone deacetylase 6 isoform C OS=Drosophila melanogaster GN=HDAC6 PE=1 SV=1
Q8IR38	0.983558	0.106358	0.0309449	Histone deacetylase 6 isoform B OS=Drosophila melanogaster GN=HDAC6 PE=1 SV=1
Q8IR72	0.985581	0.633637	0.206418	FI19011p1 OS=Drosophila melanogaster GN=CG32638-RB PE=1 SV=2
Q8IR92	0.902938	0.918242	0.558731	Uncharacterized protein, isoform A OS=Drosophila melanogaster GN=CG44422 PE=4 SV=2
Q8IRD3	0.980561	0.265013	0.0888751	Glutathione peroxidase OS=Drosophila melanogaster GN=PHGPx PE=1 SV=1
Q8IRD4	0.980561	0.265013	0.0888751	Glutathione peroxidase OS=Drosophila melanogaster GN=PHGPx PE=1 SV=1
Q8IRG3	0.991935	0.263996	0.0746995	Succinyl-CoA:3-ketoacid-coenzyme A transferase OS=Drosophila melanogaster GN=SCOT PE=1 SV=1
Q8IRH0	0.992614	0.728298	0.455067	LP21249p OS=Drosophila melanogaster GN=Psa PE=1 SV=1
Q8IRH1	0.992614	0.728298	0.455067	FI19310p1 OS=Drosophila melanogaster GN=Psa PE=1 SV=1
Q8IRI5	0.998443	0.451343	0.0854514	Trio, isoform D OS=Drosophila melanogaster GN=trio PE=1 SV=1
Q8IRQ5	0.994112	0.8761	0.676071	LP02262p OS=Drosophila melanogaster GN=l(1)G0255 PE=1 SV=1
Q8IRR0	0.995898	0.680431	0.328622	CG3566, isoform B OS=Drosophila melanogaster GN=CG3566 PE=1 SV=3
Q8MKN0	0.959768	0.733125	0.407126	Ubiquinone biosynthesis protein COQ9, mitochondrial OS=Drosophila melanogaster GN=Coq9 PE=1 SV=1
Q8MLQ5	0.995264	0.960283	0.851083	Kazachoc, isoform D OS=Drosophila melanogaster GN=kcc PE=1 SV=1
Q8MLR0	0.987535	0.456093	0.239066	FI18120p1 OS=Drosophila melanogaster GN=Pde8 PE=1 SV=1
Q8MLR1	0.987535	0.456093	0.239066	Phosphodiesterase 8, isoform D OS=Drosophila melanogaster GN=Pde8 PE=1 SV=1
Q8MLS1	0.967912	0.0677404	0.0209594	5-formyltetrahydrofolate cyclo-ligase OS=Drosophila melanogaster GN=CG34424 PE=1 SV=1
Q8MLT4	0.980659	0.560328	0.242897	Gp150, isoform D OS=Drosophila melanogaster GN=Gp150 PE=1 SV=1
Q8MLY8	0.99648	0.255669	0.0680738	40S ribosomal protein S8 OS=Drosophila melanogaster GN=RpS8 PE=1 SV=1
Q8MLZ7	0.975369	0.0622131	0.0142623	Chitinase-like protein Idgf3 OS=Drosophila melanogaster GN=Idgf3 PE=1 SV=3
Q8MM24	0.916145	0.0521981	0.0433215	Chitinase-like protein Idgf1 OS=Drosophila melanogaster GN=Idgf1 PE=1 SV=2
Q8MMD2	0.99476	0.932246	0.732749	Epidermal growth factor receptor pathway substrate clone 15, isoform B OS=Drosophila melanogaster GN=Eps-15 PE=1 SV=1
Q8MMD3	0.995468	0.932246	0.732749	Epidermal growth factor receptor pathway substrate clone 15, isoform C OS=Drosophila melanogaster GN=Eps-15 PE=1 SV=1
Q8MQS4	0.987792	0.500163	0.182377	GH06923p OS=Drosophila melanogaster GN=Reps PE=1 SV=1
Q8MRD1	0.933032	0.925615	0.45117	CG13743, isoform A OS=Drosophila melanogaster GN=CG13743 PE=2 SV=1
Q8MRM0	0.973851	0.024989	0.028687	GH16740p OS=Drosophila melanogaster GN=GstT4 PE=1 SV=1
Q8MRM6	0.997591	0.0645939	0.0415908	GH15213p OS=Drosophila melanogaster GN=CG12065 PE=1 SV=1
Q8MSI2	0.990122	0.959849	0.98387	GH15296p OS=Drosophila melanogaster GN=Scp1 PE=1 SV=1
Q8MST5	0.98953	0.783145	0.35352	Beta-Tubulin at 97EF, isoform B OS=Drosophila melanogaster GN=betaTub97EF PE=1 SV=1
Q8MSU3	0.968993	0.439308	0.0939393	Putative ferric-chelate reductase 1 homolog OS=Drosophila melanogaster GN=CG8399 PE=2 SV=1
Q8MSW0	0.955943	0.157045	0.0615659	Isoleucyl-tRNA synthetase, isoform A OS=Drosophila melanogaster GN=Aats-ile PE=1 SV=1
Q8MT18	0.993896	0.806012	0.520297	CG5028, isoform A OS=Drosophila melanogaster GN=CG5028 PE=1 SV=1
Q8MT58	0.980921	0.505323	0.222425	CG17337, isoform A OS=Drosophila melanogaster GN=CG17337 PE=1 SV=1
Q8MYS2	0.965633	0.888677	0.232888	CG12484, isoform A OS=Drosophila melanogaster GN=CG12484 PE=2 SV=1
Q8MYU6	0.993062	0.909665	0.456423	CG9368, isoform B OS=Drosophila melanogaster GN=CG9368 PE=1 SV=1
Q8MZI3	0.977157	0.0789548	0.0493859	GH10652p OS=Drosophila melanogaster GN=CG10077 PE=1 SV=1
Q8STA5	0.996715	0.566949	0.279145	CG2862, isoform A OS=Drosophila melanogaster GN=CG2862 PE=1 SV=1
Q8SWR8	0.981328	0.0176295	0.0101935	Ataxin-2 homolog OS=Drosophila melanogaster GN=Atx2 PE=1 SV=1
Q8SWS2	0.990792	0.744168	0.143851	RE29468p OS=Drosophila melanogaster GN=CG42258 PE=1 SV=1
Q8SWU7	0.967626	0.251022	0.140271	Obg-like ATPase 1 OS=Drosophila melanogaster GN=CG1354 PE=1 SV=1
Q8SWX6	0.998978	0.262755	0.075502	CG11790, isoform A OS=Drosophila melanogaster GN=CG11790 PE=1 SV=1
Q8SX57	0.998951	0.550181	0.088474	CG31549, isoform A OS=Drosophila melanogaster GN=CG11005 PE=1 SV=1
Q8SX78	0.99055	0.113908	0.0555646	CG44243, isoform A OS=Drosophila melanogaster GN=CG8446-RB PE=1 SV=1
Q8SXC2	0.982095	0.3491	0.1378	CG6950, isoform A OS=Drosophila melanogaster GN=CG6950-RC PE=1 SV=1
Q8SXD5	0.942788	0.0711611	0.00575001	GH02216p OS=Drosophila melanogaster GN=vir-1 PE=1 SV=1
Q8SXE1	0.99951	0.373688	0.172752	RH69521p OS=Drosophila melanogaster GN=CG17572 PE=2 SV=1
Q8SXM8	0.972527	0.713367	0.319656	Lysine--tRNA ligase OS=Drosophila melanogaster GN=Aats-lys PE=1 SV=1
Q8SXQ1	0.98747	0.309921	0.0818929	CG9629 OS=Drosophila melanogaster GN=CG9629 PE=1 SV=1
Q8SXR1	0.997993	0.308076	0.0960605	Neural lazarillo, isoform A OS=Drosophila melanogaster GN=NLaz PE=1 SV=1
Q8SXV4	0.995258	0.360068	0.0528223	CG7296, isoform A OS=Drosophila melanogaster GN=CG7296 PE=1 SV=1
Q8SXX1	0.991711	0.642037	0.272827	Phosphatidylinositol 5-phosphate 4-kinase, isoform A OS=Drosophila melanogaster GN=PIP4K PE=1 SV=1
Q8SXX2	0.966504	0.27655	0.0435189	Ance-3, isoform B OS=Drosophila melanogaster GN=Ance-3 PE=2 SV=1
Q8SY70	0.976954	0.0679095	0.0333247	Microsomal glutathione S-transferase-like, isoform B OS=Drosophila melanogaster GN=Mgstl PE=1 SV=1
Q8SY77	0.995898	0.680431	0.328622	CG3566, isoform C OS=Drosophila melanogaster GN=CG3566 PE=1 SV=1
Q8SY96	0.952915	0.0496439	0.0294715	NFU1 iron-sulfur cluster scaffold homolog, mitochondrial OS=Drosophila melanogaster GN=CG32500 PE=2 SV=1
Q8SYD9	0.990819	0.816593	0.442198	Endophilin B, isoform A OS=Drosophila melanogaster GN=EndoB PE=1 SV=1
Q8SYF7	0.589052	0.64913	0.482695	LP09246p OS=Drosophila melanogaster GN=CG17715 PE=1 SV=1
Q8SYG2	0.953141	0.397049	0.279142	COP9 signalosome complex subunit 3 OS=Drosophila melanogaster GN=CSN3 PE=2 SV=2
Q8SZK5	0.992098	0.140128	0.0739177	RH26533p OS=Drosophila melanogaster GN=CG31769 PE=2 SV=1
Q8SZK9	0.989667	0.652297	0.326897	C-type lectin 27kD, isoform A OS=Drosophila melanogaster GN=Clect27 PE=1 SV=1
Q8SZU0	0.998466	0.0812044	0.0408011	CG9331, isoform C OS=Drosophila melanogaster GN=CG9331 PE=1 SV=1
Q8T079	0.981199	0.618434	0.320454	Putative oxidoreductase GLYR1 homolog OS=Drosophila melanogaster GN=CG4747 PE=1 SV=1
Q8T0D3	0.985121	0.509136	0.0482374	Dek, isoform B OS=Drosophila melanogaster GN=Dek PE=1 SV=1
Q8T0I9	0.941805	0.823723	0.580011	GH27479p OS=Drosophila melanogaster GN=Tsp PE=1 SV=1
Q8T0J5	0.997766	0.194295	0.0556672	CG7675, isoform A OS=Drosophila melanogaster GN=CG7675 PE=1 SV=1
Q8T0L3	0.9911	0.545993	0.199525	GH24511p OS=Drosophila melanogaster GN=Uba1 PE=1 SV=1
Q8T0N5	0.973504	0.829683	0.554918	CG8768 OS=Drosophila melanogaster GN=CG8768 PE=1 SV=1
Q8T0U6	0.972885	0.145279	0.0158443	Serine/threonine-protein phosphatase OS=Drosophila melanogaster GN=flw PE=1 SV=1
Q8T0V2	0.996165	0.380105	0.244896	GH02495p OS=Drosophila melanogaster GN=MESK2 PE=1 SV=1
Q8T389	0.990315	0.811833	0.383963	Endophilin B OS=Drosophila melanogaster GN=EndoB PE=1 SV=1
Q8T390	0.983972	0.823838	0.413609	Endophilin-A OS=Drosophila melanogaster GN=EndoA PE=1 SV=1
Q8T3L1	0.995738	0.0917216	0.0471768	Acyl-CoA synthetase long-chain, isoform A OS=Drosophila melanogaster GN=Acsl PE=1 SV=1
Q8T3U2	0.99951	0.262979	0.0725616	40S ribosomal protein S23 OS=Drosophila melanogaster GN=RpS23 PE=1 SV=1
Q8T4C4	0.994927	0.851941	0.639693	ATP synthase subunit beta OS=Drosophila melanogaster GN=ATPsynbetaL PE=1 SV=1
Q8T4G5	0.995459	0.630744	0.223577	CG6512, isoform A OS=Drosophila melanogaster GN=CG6512 PE=1 SV=1
Q8T5S9	0.991505	0.703242	0.463719	GH12103p OS=Drosophila melanogaster GN=metro PE=1 SV=1
Q8T6B9	0.983911	0.487708	0.112538	Poly(U)-binding-splicing factor half pint OS=Drosophila melanogaster GN=pUf68 PE=1 SV=2
Q8T6I0	0.990217	0.499966	0.187103	EH domain containing protein OS=Drosophila melanogaster GN=Past1 PE=1 SV=1
Q8T8R1	0.959295	0.275779	0.0112556	CCHC-type zinc finger protein CG3800 OS=Drosophila melanogaster GN=CG3800 PE=1 SV=1
Q8T8W3	0.990217	0.499966	0.187103	AT21416p OS=Drosophila melanogaster GN=Past1 PE=1 SV=1
Q94511	0.996609	0.69812	0.320508	NADH-ubiquinone oxidoreductase 75 kDa subunit, mitochondrial OS=Drosophila melanogaster GN=ND-75 PE=2 SV=3
Q94514	0.994588	0.885864	0.701513	Cytochrome c oxidase subunit 5A, mitochondrial OS=Drosophila melanogaster GN=COX5A PE=2 SV=2
Q94516	0.997797	0.847042	0.71006	ATP synthase subunit b, mitochondrial OS=Drosophila melanogaster GN=ATPsynB PE=2 SV=2
Q94517	0.98876	0.323703	0.0751738	Histone deacetylase Rpd3 OS=Drosophila melanogaster GN=Rpd3 PE=1 SV=2
Q94518	0.997376	0.0755936	0.0283574	Nascent polypeptide-associated complex subunit alpha OS=Drosophila melanogaster GN=Nacalpha PE=1 SV=2
Q94521	0.972539	0.812365	0.404191	Dopamine N-acetyltransferase OS=Drosophila melanogaster GN=Dat PE=1 SV=1
Q94522	0.996497	0.592438	0.374967	Succinyl-CoA ligase [ADP/GDP-forming] subunit alpha, mitochondrial OS=Drosophila melanogaster GN=Scsalpha PE=2 SV=3
Q94523	0.994177	0.82609	0.498148	Succinate dehydrogenase [ubiquinone] flavoprotein subunit, mitochondrial OS=Drosophila melanogaster GN=SdhA PE=2 SV=3
Q94529	0.982	0.535239	0.193498	Probable pseudouridine-5'-phosphatase OS=Drosophila melanogaster GN=Gs1l PE=2 SV=2
Q94883	0.993908	0.407139	0.136269	DNA replication-related element factor, isoform A OS=Drosophila melanogaster GN=Dref PE=1 SV=2
Q94887	0.984892	0.878942	0.572648	Neurexin-4 OS=Drosophila melanogaster GN=Nrx-IV PE=1 SV=2
Q94899	0.997671	0.627349	0.154176	COP9 signalosome complex subunit 2 OS=Drosophila melanogaster GN=alien PE=1 SV=2
Q94900	0.975671	0.95553	0.784084	Glutamate-gated chloride channel OS=Drosophila melanogaster GN=GluClalpha PE=1 SV=2
Q94915	0.996195	0.371645	0.0573312	Rhythmically expressed gene 2 protein OS=Drosophila melanogaster GN=Reg-2 PE=2 SV=1
Q94920	0.994313	0.878701	0.686406	Voltage-dependent anion-selective channel OS=Drosophila melanogaster GN=porin PE=1 SV=3
Q95028	0.987562	0.761145	0.0491012	L-lactate dehydrogenase OS=Drosophila melanogaster GN=ImpL3 PE=2 SV=1
Q95029	0.978942	0.125426	0.0165887	Cathepsin L OS=Drosophila melanogaster GN=Cp1 PE=2 SV=2
Q95083	0.998298	0.565572	0.329191	Proteasome subunit alpha type-5 OS=Drosophila melanogaster GN=Prosalpha5 PE=2 SV=2
Q95R98	0.894293	0.615235	0.121832	Protein phosphatase methylesterase 1 OS=Drosophila melanogaster GN=CG5068 PE=1 SV=1
Q95RA9	0.987498	0.34372	0.11488	CG9796 OS=Drosophila melanogaster GN=GILT1 PE=1 SV=1
Q95RB2	0.998316	0.983976	0.98325	Cuticular protein 49Ae OS=Drosophila melanogaster GN=Cpr49Ae PE=1 SV=1
Q95RE4	0.988772	0.31869	0.0369047	LD37574p OS=Drosophila melanogaster GN=yps PE=1 SV=1
Q95RF6	0.972872	0.117727	0.0164515	LD34461p OS=Drosophila melanogaster GN=Tom20 PE=1 SV=1
Q95RI5	0.995785	0.717936	0.373575	Failed axon connections OS=Drosophila melanogaster GN=fax PE=1 SV=1
Q95RR6	0.971038	0.864166	0.500307	LD15002p OS=Drosophila melanogaster GN=Pur-alpha PE=1 SV=1
Q95SI7	0.997013	0.331073	0.146309	CG6028 OS=Drosophila melanogaster GN=CG6028 PE=1 SV=1
Q95SN8	0.996612	0.027708	0.031442	CG31200 OS=Drosophila melanogaster GN=CG17837 PE=1 SV=1
Q95SZ9	0.988316	0.0140497	0.0559918	LD32520p OS=Drosophila melanogaster GN=mub PE=1 SV=1
Q95T12	0.220417	0.130313	0.0511466	Calcium channel flower OS=Drosophila melanogaster GN=fwe PE=1 SV=1
Q95TK5	0.968908	0.808398	0.577089	CG1635 OS=Drosophila melanogaster GN=CG1635 PE=1 SV=1
Q95TL8	0.978086	0.106552	0.0401672	CG9911, isoform A OS=Drosophila melanogaster GN=CG9911 PE=1 SV=1
Q95TZ7	0.989372	0.685981	0.474145	GH19182p OS=Drosophila melanogaster GN=Zasp66 PE=1 SV=1
Q95U20	0.987741	0.645356	0.303926	GH13793p OS=Drosophila melanogaster GN=Opa1 PE=1 SV=1
Q95U34	0.991656	0.0177825	0.0350336	GH11113p OS=Drosophila melanogaster GN=Galk PE=1 SV=1
Q95U38	0.998944	0.601272	0.368745	Succinyl-CoA ligase subunit beta OS=Drosophila melanogaster GN=skap PE=1 SV=1
Q95WY3	0.994755	0.398734	0.131571	FI04781p OS=Drosophila melanogaster GN=Nop56 PE=1 SV=1
Q960D4	0.988799	0.412341	0.108917	CG4199, isoform B OS=Drosophila melanogaster GN=EG:22E5.5 PE=1 SV=1
Q960K8	0.99131	0.424855	0.173563	CG5044, isoform A OS=Drosophila melanogaster GN=CG5044 PE=1 SV=1
Q960W6	0.996018	0.0786897	0.0368903	Putative fatty acyl-CoA reductase CG8306 OS=Drosophila melanogaster GN=CG8306 PE=2 SV=1
Q960Y8	0.992952	0.0157353	0.0178821	Aluminum tubes, isoform G OS=Drosophila melanogaster GN=alt PE=1 SV=1
Q961A8	0.994231	0.53706	0.202149	LD25351p OS=Drosophila melanogaster GN=Papss PE=1 SV=1
Q961I1	0.986245	0.926883	0.726639	CG42708, isoform D OS=Drosophila melanogaster GN=GLS PE=1 SV=1
Q961L4	0.983665	0.070873	0.0333087	Death resistor Adh domain containing target, isoform C OS=Drosophila melanogaster GN=Drat PE=1 SV=1
Q961Q7	0.994789	0.245539	0.0582298	AMP deaminase, isoform C OS=Drosophila melanogaster GN=AMPdeam PE=1 SV=1
Q961Q8	0.991062	0.220993	0.0390556	CG10562 OS=Drosophila melanogaster GN=CG10562 PE=1 SV=1
Q961R8	0.992773	0.598849	0.316548	GH09263p OS=Drosophila melanogaster GN=Aats-gly PE=1 SV=1
Q961R9	0.980122	0.185591	0.0576989	CG6126 OS=Drosophila melanogaster GN=CG6126 PE=1 SV=1
Q961T9	0.730482	0.00204459	0.0203294	GH07914p OS=Drosophila melanogaster GN=BG:DS00941.11 PE=1 SV=1
Q961V3	0.993347	0.344721	0.167541	CG2246, isoform D OS=Drosophila melanogaster GN=CG2246 PE=1 SV=1
Q962I2	0.992488	0.761043	0.418025	RAL2 OS=Drosophila melanogaster GN=Rala PE=1 SV=1
Q966V0	0.971176	0.955983	0.682263	CAP, isoform R OS=Drosophila melanogaster GN=CAP PE=1 SV=1
Q967S0	0.989892	0.0244199	0.0215718	Amidophosphoribosyltransferase OS=Drosophila melanogaster GN=Prat2 PE=1 SV=1
Q9GNC8	0.998159	0.451847	0.118826	PASILLA splice variant 1 OS=Drosophila melanogaster GN=ps PE=1 SV=1
Q9GU68	0.984152	0.168576	0.0367605	Eukaryotic translation initiation factor 5A OS=Drosophila melanogaster GN=eIF-5A PE=2 SV=2
Q9GYU8	0.995442	0.685273	0.328017	Nuclear pore complex protein Nup88 OS=Drosophila melanogaster GN=mbo PE=1 SV=2
Q9I7I3	0.978686	0.0166107	0.00706719	CG31199 OS=Drosophila melanogaster GN=CG17837 PE=2 SV=2
Q9I7I8	0.992383	0.403861	0.0986705	Oxysterol-binding protein OS=Drosophila melanogaster GN=CG42668 PE=1 SV=3
Q9I7J0	0.9197	0.750158	0.4011	CG5023 OS=Drosophila melanogaster GN=CG5023 PE=1 SV=1
Q9I7K3	0.983877	0.576691	0.247873	Aminoacylase-1 OS=Drosophila melanogaster GN=CG6465 PE=1 SV=1
Q9I7L5	0.989511	0.18001	0.105545	Carboxylic ester hydrolase OS=Drosophila melanogaster GN=alpha-Est10 PE=1 SV=3
Q9I7M3	0.996216	0.0585098	0.0101284	Uncharacterized protein, isoform A OS=Drosophila melanogaster GN=CG10237 PE=1 SV=1
Q9I7N0	0.984056	0.426914	0.100873	FI23224p1 OS=Drosophila melanogaster GN=MRP PE=1 SV=2
Q9I7P8	0.672304	0.724617	0.13159	CG4365, isoform B OS=Drosophila melanogaster GN=CG4365 PE=1 SV=1
Q9I7R0	0.996375	0.541552	0.189478	GH04560p OS=Drosophila melanogaster GN=CG18815 PE=1 SV=1
Q9I7R1	0.996234	0.384948	0.256531	NADH-cytochrome b5 reductase OS=Drosophila melanogaster GN=zetaCOP PE=1 SV=2
Q9I7S8	0.996198	0.020356	0.0171003	Multifunctional protein ADE2 OS=Drosophila melanogaster GN=ade5 PE=2 SV=2
Q9I7U4	0.988989	0.947978	0.794288	Titin OS=Drosophila melanogaster GN=sls PE=1 SV=3
Q9I7V6	0.996165	0.380105	0.0938847	Misexpression suppressor of KSR 2, isoform C OS=Drosophila melanogaster GN=MESK2 PE=1 SV=2
Q9I7V7	0.993818	0.380105	0.0938847	Misexpression suppressor of KSR 2, isoform B OS=Drosophila melanogaster GN=MESK2 PE=1 SV=2
Q9NB04	0.996951	0.868449	0.124807	Patj homolog OS=Drosophila melanogaster GN=Patj PE=1 SV=2
Q9NCC3	0.98887	0.344252	0.0915599	Sorting nexin OS=Drosophila melanogaster GN=SH3PX1 PE=1 SV=1
Q9NFU0	0.971854	0.0211216	0.0671933	Fragile X mental retardation syndrome-related protein 1 OS=Drosophila melanogaster GN=Fmr1 PE=1 SV=1
Q9NFZ3	0.99951	0.91117	0.632748	Guanine nucleotide-binding protein subunit gamma-e OS=Drosophila melanogaster GN=Ggamma30A PE=1 SV=1
Q9NHE5	0.996797	0.811549	0.382554	Calcium-dependent secretion activator OS=Drosophila melanogaster GN=Cadps PE=1 SV=3
Q9NJH0	0.995944	0.421753	0.1858	Elongation factor 1-gamma OS=Drosophila melanogaster GN=Ef1gamma PE=2 SV=2
Q9NK57	0.998091	0.789609	0.643766	NIF3-like protein 1 OS=Drosophila melanogaster GN=anon-35F/36A PE=2 SV=3
Q9TVM2	0.978186	0.129075	0.0525322	Exportin-1 OS=Drosophila melanogaster GN=emb PE=1 SV=1
Q9U1L2	0.997699	0.0592582	0.0365824	CG3699 OS=Drosophila melanogaster GN=EG:BACR7A4.14 PE=1 SV=1
Q9U1M2	0.974615	0.168049	0.0547086	Transmembrane protein 120 homolog OS=Drosophila melanogaster GN=CG32795 PE=1 SV=1
Q9U3Z7	0.99548	0.705652	0.371123	NHP2-like protein 1 homolog OS=Drosophila melanogaster GN=hoip PE=2 SV=1
Q9U4F3	0.984087	0.706564	0.279404	SURF1-like protein OS=Drosophila melanogaster GN=Surf1 PE=2 SV=1
Q9U4G1	0.990874	0.828318	0.435711	BcDNA.GH11322 OS=Drosophila melanogaster GN=bdl PE=1 SV=1
Q9U4L6	0.963068	0.615842	0.332929	Mitochondrial import receptor subunit TOM40 homolog 1 OS=Drosophila melanogaster GN=Tom40 PE=2 SV=2
Q9U5L1	0.985281	0.420918	0.0472872	Signal recognition particle receptor subunit alpha homolog OS=Drosophila melanogaster GN=Gtp-bp PE=1 SV=2
Q9U6R9	0.995073	0.491224	0.0875401	GH13039p OS=Drosophila melanogaster GN=gammaSnap1 PE=1 SV=1
Q9U915	0.995244	0.564096	0.36297	Adenylate kinase OS=Drosophila melanogaster GN=Adk2 PE=1 SV=1
Q9U9Q4	0.947303	0.80861	0.0917341	Eukaryotic translation initiation factor 3 subunit H OS=Drosophila melanogaster GN=eIF-3p40 PE=2 SV=2
Q9V345	0.985121	0.531733	0.226718	COP9 signalosome complex subunit 4 OS=Drosophila melanogaster GN=CSN4 PE=1 SV=1
Q9V393	0.991142	0.36105	0.089042	Kurtz arrestin OS=Drosophila melanogaster GN=krz PE=1 SV=1
Q9V396	0.987663	0.0361763	0.0124639	Carbonic anhydrase 1 OS=Drosophila melanogaster GN=CAH1 PE=1 SV=1
Q9V397	0.99829	0.364363	0.170279	BcDNA.GH12558 OS=Drosophila melanogaster GN=Mtpalpha PE=1 SV=1
Q9V3A8	0.991351	0.105488	0.0538911	Ergic53, isoform A OS=Drosophila melanogaster GN=ergic53 PE=1 SV=1
Q9V3D2	0.932957	0.448072	0.114656	Oxygen-dependent coproporphyrinogen-III oxidase OS=Drosophila melanogaster GN=Coprox PE=1 SV=1
Q9V3D4	0.984129	0.0636587	0.0182653	Chitinase-like protein Idgf2 OS=Drosophila melanogaster GN=Idgf2 PE=1 SV=1
Q9V3D8	0.989666	0.310393	0.168437	GH27579p OS=Drosophila melanogaster GN=grsm PE=1 SV=1
Q9V3D9	0.980293	0.0118417	0.0266708	BcDNA.GM09489 OS=Drosophila melanogaster GN=Srp54k PE=1 SV=1
Q9V3E7	0.967886	0.512052	0.186368	LD24793p OS=Drosophila melanogaster GN=Ref1 PE=1 SV=1
Q9V3F8	0.980767	0.541877	0.302828	Pyrroline-5-carboxylate reductase OS=Drosophila melanogaster GN=P5cr PE=1 SV=1
Q9V3G1	0.996959	0.237206	0.0505847	60S ribosomal protein L8 OS=Drosophila melanogaster GN=RpL8 PE=1 SV=1
Q9V3G7	0.979377	0.36744	0.0887849	26S proteasome non-ATPase regulatory subunit 6 OS=Drosophila melanogaster GN=Rpn7 PE=2 SV=1
Q9V3G8	0.999151	0.998932	0.995802	RH73259p OS=Drosophila melanogaster GN=BG:DS00180.2 PE=2 SV=1
Q9V3H2	0.998958	0.46029	0.0735269	26S proteasome non-ATPase regulatory subunit 14 OS=Drosophila melanogaster GN=Rpn11 PE=1 SV=1
Q9V3I2	0.985401	0.165724	0.0462251	Drab5 OS=Drosophila melanogaster GN=Rab5 PE=1 SV=1
Q9V3J1	0.994557	0.483233	0.175871	V-type proton ATPase subunit H OS=Drosophila melanogaster GN=VhaSFD PE=2 SV=2
Q9V3J4	0.9875	0.287957	0.126566	Sec13 ortholog, isoform A OS=Drosophila melanogaster GN=Sec13 PE=1 SV=1
Q9V3K3	0.976869	0.619921	0.394113	RuvB-like helicase 2 OS=Drosophila melanogaster GN=rept PE=1 SV=1
Q9V3K7	0.94846	0.51452	0.142216	CG3793, isoform A OS=Drosophila melanogaster GN=BG:DS09217.4 PE=1 SV=1
Q9V3K9	0.994691	0.0433253	0.0231682	Carnitine palmitoyltransferase I OS=Drosophila melanogaster GN=whd PE=1 SV=1
Q9V3L7	0.994438	0.910577	0.820809	GH05862p OS=Drosophila melanogaster GN=NP15.6 PE=1 SV=1
[truncated: 1,076 more rows]
