# Supplementary material for: Ubiquitylome study identifies increased histone 2A ubiquitylation as an evolutionarily conserved aging biomarker
Source: Nat Commun. 2019 May 21;10:2191. doi: 10.1038/s41467-019-10136-w (PMC6529468; doi:10.1038/s41467-019-10136-w)
Supplement: Supplementary file 5 — Supplementary Data 2 [file 41467_2019_10136_MOESM5_ESM.xlsx]

## Sheet: Sheet1
Supplementary Data 2: Quantification of 15N% in muscle proteins.
locus	muscle_day5_15N%	muscle_day30_15N%	muscle_day60_15N%	protein description
A0A023GQA5	0.998346	0.965233	0.923426	Lethal (2) 37Cc, isoform D OS=Drosophila melanogaster GN=l(2)37Cc PE=1 SV=1
A0A075E6K7	0.998958	0.999296	0.991046	Cytochrome c oxidase subunit 1 (Fragment) OS=Drosophila melanogaster GN=COX1 PE=3 SV=1
A0A075E721	0.996063	0.968951	0.994996	NADH-ubiquinone oxidoreductase chain 4 OS=Drosophila melanogaster GN=ND4 PE=3 SV=1
A0A0B4JCT7	0.984598	0.00867436	0.00204788	Jabba, isoform F OS=Drosophila melanogaster GN=Jabba PE=1 SV=1
A0A0B4JCU8	0.993519	0.153526	0.0736274	3-hydroxyisobutyrate dehydrogenase OS=Drosophila melanogaster GN=CG15093 PE=1 SV=1
A0A0B4JCW4	0.997915	0.953154	0.895653	Succinyl-CoA ligase subunit beta OS=Drosophila melanogaster GN=skap PE=1 SV=1
A0A0B4JCY6	0.991563	0.906553	0.532591	Cheerio, isoform I OS=Drosophila melanogaster GN=cher PE=1 SV=1
A0A0B4JCZ4	0.99238	0.911849	0.59136	Syntaxin 1A, isoform B OS=Drosophila melanogaster GN=Syx1A PE=3 SV=1
A0A0B4JD11	0.987701	0.671046	0.28926	Ef1gamma, isoform C OS=Drosophila melanogaster GN=Ef1gamma PE=4 SV=1
A0A0B4K5Z8	0.990239	0.139859	0.0368712	Sec23 ortholog, isoform E OS=Drosophila melanogaster GN=Sec23 PE=1 SV=1
A0A0B4K623	0.991901	0.314028	0.0409167	Pugilist, isoform E OS=Drosophila melanogaster GN=pug PE=1 SV=1
A0A0B4K631	0.996786	0.622297	0.201463	Like-AP180, isoform F OS=Drosophila melanogaster GN=lap PE=1 SV=1
A0A0B4K6A6	0.989606	0.97835	0.952178	Na/Ca-exchange protein, isoform F OS=Drosophila melanogaster GN=Calx PE=1 SV=1
A0A0B4K6E2	0.989606	0.97835	0.952178	Na/Ca-exchange protein, isoform G OS=Drosophila melanogaster GN=Calx PE=1 SV=1
A0A0B4K6F9	0.988234	0.543914	0.329416	Extended synaptotagmin-like protein 2 ortholog, isoform C OS=Drosophila melanogaster GN=Esyt2 PE=1 SV=1
A0A0B4K6N1	0.99819	0.357783	0.157025	40S ribosomal protein S8 OS=Drosophila melanogaster GN=RpS8 PE=3 SV=1
A0A0B4K6N5	0.975329	0.818593	0.524103	Serine/threonine-protein phosphatase OS=Drosophila melanogaster GN=CanA1 PE=3 SV=1
A0A0B4K6P6	0.986794	0.968509	0.968448	Troponin C at 41C, isoform B OS=Drosophila melanogaster GN=TpnC41C PE=4 SV=1
A0A0B4K6R7	0.989606	0.97835	0.952178	Na/Ca-exchange protein, isoform D OS=Drosophila melanogaster GN=Calx PE=1 SV=1
A0A0B4K6T4	0.990239	0.139859	0.0368712	Sec23 ortholog, isoform D OS=Drosophila melanogaster GN=Sec23 PE=1 SV=1
A0A0B4K6V0	0.998502	0.976156	0.931012	Bruchpilot, isoform L OS=Drosophila melanogaster GN=brp PE=1 SV=1
A0A0B4K6V1	0.990233	0.421837	0.239369	Aralar1, isoform E OS=Drosophila melanogaster GN=aralar1 PE=1 SV=1
A0A0B4K6V2	0.996786	0.622297	0.201463	Like-AP180, isoform G OS=Drosophila melanogaster GN=lap PE=1 SV=1
A0A0B4K6V6	0.975329	0.818593	0.524103	Serine/threonine-protein phosphatase OS=Drosophila melanogaster GN=CanA1 PE=3 SV=1
A0A0B4K715	0.99273	0.988834	0.97728	Ryanodine receptor, isoform J OS=Drosophila melanogaster GN=RyR PE=1 SV=1
A0A0B4K719	0.992507	0.988567	0.976811	Ryanodine receptor, isoform I OS=Drosophila melanogaster GN=RyR PE=1 SV=1
A0A0B4K790	0.989606	0.97835	0.952178	Na/Ca-exchange protein, isoform E OS=Drosophila melanogaster GN=Calx PE=1 SV=1
A0A0B4K7A5	0.996834	0.830199	0.569687	Hu li tai shao, isoform Q OS=Drosophila melanogaster GN=hts PE=1 SV=1
A0A0B4K7C1	0.997171	0.953814	0.869999	Aspartyl beta-hydroxylase, isoform H OS=Drosophila melanogaster GN=Asph PE=1 SV=1
A0A0B4K7G1	0.999274	0.896756	0.0914167	CG5174, isoform N OS=Drosophila melanogaster GN=CG5174 PE=1 SV=1
A0A0B4K7J2	0.978936	0.424491	0.266743	Nucleoporin 358kD, isoform B OS=Drosophila melanogaster GN=Nup358 PE=1 SV=1
A0A0B4K7K9	0.97978	0.976156	0.910233	Bruchpilot, isoform J OS=Drosophila melanogaster GN=brp PE=1 SV=1
A0A0B4K7L1	0.996496	0.988792	0.96612	ATP-dependent 6-phosphofructokinase OS=Drosophila melanogaster GN=Pfk PE=1 SV=1
A0A0B4K7L3	0.994003	0.923763	0.679142	CAP, isoform X OS=Drosophila melanogaster GN=CAP PE=1 SV=1
A0A0B4K7M9	0.985421	0.654093	0.125362	Lethal (2) tumorous imaginal discs, isoform D OS=Drosophila melanogaster GN=l(2)tid PE=1 SV=1
A0A0B4K7U9	0.992861	0.988853	0.977369	Ryanodine receptor, isoform G OS=Drosophila melanogaster GN=RyR PE=1 SV=1
A0A0B4K7V8	0.998502	0.976156	0.931012	Bruchpilot, isoform K OS=Drosophila melanogaster GN=brp PE=1 SV=1
A0A0B4K7Z5	0.997217	0.356293	0.0347925	Regulatory particle non-ATPase 6, isoform C OS=Drosophila melanogaster GN=Rpn6 PE=1 SV=1
A0A0B4K837	0.992654	0.988828	0.976945	Ryanodine receptor, isoform E OS=Drosophila melanogaster GN=RyR PE=1 SV=1
A0A0B4K897	0.999274	0.896756	0.0914167	CG5174, isoform O OS=Drosophila melanogaster GN=CG5174 PE=1 SV=1
A0A0B4KEE4	0.98965	0.92114	0.578185	Klaroid, isoform A OS=Drosophila melanogaster GN=koi PE=1 SV=1
A0A0B4KEH0	0.981665	0.802234	0.526137	14-3-3zeta, isoform K OS=Drosophila melanogaster GN=14-3-3zeta PE=1 SV=1
A0A0B4KEJ7	0.948271	0.866596	0.413293	Coronin OS=Drosophila melanogaster GN=coro PE=1 SV=1
A0A0B4KEL0	0.991455	0.191746	0.132689	Aldehyde dehydrogenase OS=Drosophila melanogaster GN=Aldh-III PE=1 SV=1
A0A0B4KER6	0.998974	0.979995	0.89088	Z band alternatively spliced PDZ-motif protein 52, isoform N OS=Drosophila melanogaster GN=Zasp52 PE=1 SV=1
A0A0B4KEW6	0.992853	0.957957	0.867196	Amphiphysin, isoform B OS=Drosophila melanogaster GN=Amph PE=1 SV=1
A0A0B4KEX6	0.997476	0.762935	0.354758	Jitterbug, isoform M OS=Drosophila melanogaster GN=jbug PE=1 SV=1
A0A0B4KEY5	0.992288	0.41562	0.045209	Lethal (2) essential for life, isoform C OS=Drosophila melanogaster GN=l(2)efl PE=3 SV=1
A0A0B4KF31	0.997958	0.911633	0.547166	Asrij, isoform B OS=Drosophila melanogaster GN=asrij PE=4 SV=1
A0A0B4KF46	0.989663	0.821482	0.456836	Ubiquitin activating enzyme 1, isoform C OS=Drosophila melanogaster GN=Uba1 PE=1 SV=1
A0A0B4KF84	0.990953	0.986099	0.96763	Stretchin-Mlck, isoform S OS=Drosophila melanogaster GN=Strn-Mlck PE=1 SV=1
A0A0B4KF99	0.991455	0.191746	0.132689	Aldehyde dehydrogenase OS=Drosophila melanogaster GN=Aldh-III PE=1 SV=1
A0A0B4KFA6	0.994108	0.275445	0.107087	CD98 heavy chain, isoform D OS=Drosophila melanogaster GN=CD98hc PE=1 SV=1
A0A0B4KFE2	0.993126	0.649271	0.195186	Like-AP180, isoform I OS=Drosophila melanogaster GN=lap PE=1 SV=1
A0A0B4KFE4	0.993511	0.442299	0.357984	Acyl-CoA synthetase long-chain, isoform J OS=Drosophila melanogaster GN=Acsl PE=1 SV=1
A0A0B4KFF9	0.991566	0.762935	0.354758	Jitterbug, isoform N OS=Drosophila melanogaster GN=jbug PE=1 SV=1
A0A0B4KFK4	0.993036	0.890344	0.48487	CG12814, isoform E OS=Drosophila melanogaster GN=CG12814 PE=4 SV=1
A0A0B4KFP1	0.993036	0.890344	0.48487	CG12814, isoform D OS=Drosophila melanogaster GN=CG12814 PE=4 SV=1
A0A0B4KFR7	0.993565	0.958278	0.866907	Amphiphysin, isoform C OS=Drosophila melanogaster GN=Amph PE=1 SV=1
A0A0B4KFR8	0.998339	0.971881	0.858472	Z band alternatively spliced PDZ-motif protein 52, isoform L OS=Drosophila melanogaster GN=Zasp52 PE=1 SV=1
A0A0B4KFT0	0.997951	0.988206	0.974483	Cytochrome c oxidase subunit Va, isoform C OS=Drosophila melanogaster GN=COX5A PE=4 SV=1
A0A0B4KFT5	0.99831	0.99633	0.989505	Glutathione S transferase S1, isoform D OS=Drosophila melanogaster GN=GstS1 PE=1 SV=1
A0A0B4KFV2	0.983101	0.00925161	0.00204788	Jabba, isoform H OS=Drosophila melanogaster GN=Jabba PE=1 SV=1
A0A0B4KFY4	0.99391	0.579666	0.0973887	CG3499, isoform D OS=Drosophila melanogaster GN=CG3499 PE=1 SV=1
A0A0B4KFZ4	0.916667	0.962723	0.913361	Tetraspanin OS=Drosophila melanogaster GN=TM4SF PE=1 SV=1
A0A0B4KFZ7	0.99951	0.903902	0.750396	CG9399, isoform E OS=Drosophila melanogaster GN=CG9399 PE=1 SV=1
A0A0B4KFZ9	0.999044	0.942858	0.873521	Histone H4 OS=Drosophila melanogaster GN=His4r PE=3 SV=1
A0A0B4KG06	0.99951	0.996777	0.988599	Tropomyosin 1, isoform S OS=Drosophila melanogaster GN=Tm1 PE=1 SV=1
A0A0B4KG35	0.990266	0.984572	0.968212	Stretchin-Mlck, isoform U OS=Drosophila melanogaster GN=Strn-Mlck PE=1 SV=1
A0A0B4KG52	0.9924	0.959269	0.766463	HtrA2, isoform B OS=Drosophila melanogaster GN=HtrA2 PE=4 SV=1
A0A0B4KG68	0.995306	0.978665	0.986777	Tropomyosin 1, isoform R OS=Drosophila melanogaster GN=Tm1 PE=1 SV=1
A0A0B4KGC5	0.996445	0.118022	0.266102	Pyrroline-5-carboxylate reductase OS=Drosophila melanogaster GN=P5cr-2 PE=1 SV=1
A0A0B4KGG5	0.968317	0.67331	0.470672	Vibrator, isoform B OS=Drosophila melanogaster GN=vib PE=1 SV=1
A0A0B4KGI5	0.956714	0.913708	0.523769	Carboxylic ester hydrolase OS=Drosophila melanogaster GN=Ace PE=1 SV=1
A0A0B4KGK8	0.982144	0.636152	0.399305	Syncrip, isoform R OS=Drosophila melanogaster GN=Syp PE=1 SV=1
A0A0B4KGN2	0.998532	0.96568	0.907079	MICOS complex subunit MIC60 OS=Drosophila melanogaster GN=Mitofilin PE=3 SV=1
A0A0B4KGP8	0.99951	0.392591	0.0963217	Eukaryotic initiation factor 2gamma, isoform D OS=Drosophila melanogaster GN=eIF-2gamma PE=4 SV=1
A0A0B4KGT8	0.991649	0.914496	0.45739	Cheerio, isoform M OS=Drosophila melanogaster GN=cher PE=1 SV=1
A0A0B4KGU4	0.991188	0.0936213	0.0575022	Belle, isoform B OS=Drosophila melanogaster GN=bel PE=3 SV=1
A0A0B4KGU9	0.988234	0.543914	0.329416	Extended synaptotagmin-like protein 2 ortholog, isoform D OS=Drosophila melanogaster GN=Esyt2 PE=1 SV=1
A0A0B4KGV7	0.979764	0.88287	0.677665	CG13601, isoform B OS=Drosophila melanogaster GN=CG13601 PE=4 SV=1
A0A0B4KH03	0.97076	0.818793	0.452773	Tetraspanin OS=Drosophila melanogaster GN=Tsp96F PE=1 SV=1
A0A0B4KH21	0.982144	0.636152	0.399305	Syncrip, isoform I OS=Drosophila melanogaster GN=Syp PE=1 SV=1
A0A0B4KH24	0.982144	0.636152	0.399305	Syncrip, isoform O OS=Drosophila melanogaster GN=Syp PE=1 SV=1
A0A0B4KH25	0.996274	0.884874	0.628651	Histone H2A OS=Drosophila melanogaster GN=His2Av PE=3 SV=1
A0A0B4KH34	0.984541	0.610363	0.268715	Annexin OS=Drosophila melanogaster GN=AnxB9 PE=1 SV=1
A0A0B4KH39	0.992096	0.845225	0.402353	CASK ortholog, isoform H OS=Drosophila melanogaster GN=CASK PE=1 SV=1
A0A0B4KH43	0.993173	0.842158	0.651207	Curled, isoform H OS=Drosophila melanogaster GN=cu PE=4 SV=1
A0A0B4KHD3	0.993126	0.938306	0.895001	Mitochondrial pyruvate carrier, isoform C OS=Drosophila melanogaster GN=Mpc1 PE=1 SV=1
A0A0B4KHE9	0.997831	0.550573	0.0604498	Regulatory particle non-ATPase 2, isoform C OS=Drosophila melanogaster GN=Rpn2 PE=4 SV=1
A0A0B4KHF0	0.992861	0.0655255	0.016811	Ferritin OS=Drosophila melanogaster GN=Fer2LCH PE=1 SV=1
A0A0B4KHJ5	0.993571	0.960111	0.859409	Glycogen synthase, isoform D OS=Drosophila melanogaster GN=GlyS PE=1 SV=1
A0A0B4KHJ9	0.99951	0.99564	0.983136	Tropomyosin 2, isoform E OS=Drosophila melanogaster GN=Tm2 PE=1 SV=1
A0A0B4KHL2	0.995184	0.0589958	0.0278628	Coatomer subunit gamma OS=Drosophila melanogaster GN=gammaCOP PE=1 SV=1
A0A0B4KHS9	0.98957	0.56371	0.167289	Serine/threonine-protein phosphatase OS=Drosophila melanogaster GN=Pp1alpha-96A PE=3 SV=1
A0A0B4KHT5	0.989256	0.712433	0.402868	Syncrip, isoform J OS=Drosophila melanogaster GN=Syp PE=1 SV=1
A0A0B4KHU4	0.98152	0.265626	0.149472	CG11790, isoform C OS=Drosophila melanogaster GN=CG11790 PE=1 SV=1
A0A0B4KHW3	0.990233	0.421837	0.239369	Aralar1, isoform F OS=Drosophila melanogaster GN=aralar1 PE=1 SV=1
A0A0B4KHZ1	0.995412	0.00464567	0.0106717	Lipid storage droplet-1, isoform D OS=Drosophila melanogaster GN=Lsd-1 PE=1 SV=1
A0A0B4KI10	0.997831	0.550573	0.0604498	Regulatory particle non-ATPase 2, isoform B OS=Drosophila melanogaster GN=Rpn2 PE=4 SV=1
A0A0B4KI27	0.997496	0.0473355	0.0139092	Ferritin OS=Drosophila melanogaster GN=Fer1HCH PE=1 SV=1
A0A0B4KI38	0.991532	0.885374	0.564093	Methylthioribose-1-phosphate isomerase OS=Drosophila melanogaster GN=CG11334 PE=3 SV=1
A0A0B4LEU2	0.465741	0.0789089	0.0331659	Cyp6w1, isoform B OS=Drosophila melanogaster GN=Cyp6w1 PE=3 SV=1
A0A0B4LEY6	0.99951	0.337658	0.0891627	Nascent polypeptide associated complex protein alpha subunit, isoform D OS=Drosophila melanogaster GN=Nacalpha PE=4 SV=1
A0A0B4LF49	0.997179	0.983181	0.892534	Menage a trois, isoform D OS=Drosophila melanogaster GN=metro PE=1 SV=1
A0A0B4LF54	0.97832	0.118942	0.013916	Cytochrome P450-6a17, isoform B OS=Drosophila melanogaster GN=Cyp6a17 PE=1 SV=1
A0A0B4LF57	0.994203	0.723906	0.372951	Calmodulin, isoform C OS=Drosophila melanogaster GN=Cam PE=1 SV=1
A0A0B4LF64	0.896312	0.880171	0.866341	Troponin C at 47D, isoform B OS=Drosophila melanogaster GN=TpnC47D PE=4 SV=1
A0A0B4LF95	0.99951	0.929717	0.869482	CG42708, isoform K OS=Drosophila melanogaster GN=GLS PE=1 SV=1
A0A0B4LFB3	0.985054	0.557681	0.170154	Eukaryotic translation initiation factor 3 subunit M OS=Drosophila melanogaster GN=Tango7 PE=3 SV=1
A0A0B4LFB8	0.995636	0.616444	0.171943	Optic atrophy 1 ortholog, isoform D OS=Drosophila melanogaster GN=Opa1 PE=1 SV=1
A0A0B4LFD2	0.998243	0.482798	0.104277	Heat shock protein cognate 5, isoform B OS=Drosophila melanogaster GN=Hsc70-5 PE=3 SV=1
A0A0B4LFD9	0.99951	0.365996	0.133453	Ribosomal protein S23, isoform B OS=Drosophila melanogaster GN=RpS23 PE=3 SV=1
A0A0B4LFJ1	0.996139	0.027358	0.0176891	CG5210, isoform B OS=Drosophila melanogaster GN=CG5210 PE=3 SV=1
A0A0B4LFL3	0.990816	0.605174	0.235898	Elongation factor 1 beta, isoform C OS=Drosophila melanogaster GN=Ef1beta PE=3 SV=1
A0A0B4LFM0	0.988641	0.720336	0.302721	Calbindin 53E, isoform B OS=Drosophila melanogaster GN=Cbp53E PE=4 SV=1
A0A0B4LFP2	0.997981	0.850291	0.36673	CG12547, isoform C OS=Drosophila melanogaster GN=CG12547 PE=1 SV=1
A0A0B4LFR4	0.998257	0.491331	0.291318	Oligosaccharide transferase delta subunit, isoform B OS=Drosophila melanogaster GN=OstDelta PE=1 SV=1
A0A0B4LFW5	0.98999	0.966142	0.886946	Glycogenin, isoform E OS=Drosophila melanogaster GN=Glycogenin PE=1 SV=1
A0A0B4LFZ4	0.990281	0.482055	0.0809481	TER94, isoform E OS=Drosophila melanogaster GN=TER94 PE=1 SV=1
A0A0B4LG23	0.998572	0.720986	0.105698	Coracle, isoform G OS=Drosophila melanogaster GN=cora PE=1 SV=1
A0A0B4LG26	0.985899	0.790022	0.380374	Calpain-A, isoform D OS=Drosophila melanogaster GN=CalpA PE=1 SV=1
A0A0B4LG52	0.999227	0.3283	0.150811	Ribosomal protein S16, isoform B OS=Drosophila melanogaster GN=RpS16 PE=3 SV=1
A0A0B4LG95	0.995762	0.831525	0.542675	Lethal (2) k09913, isoform F OS=Drosophila melanogaster GN=l(2)k09913 PE=1 SV=1
A0A0B4LGA3	0.99951	0.929717	0.869482	CG42708, isoform J OS=Drosophila melanogaster GN=GLS PE=1 SV=1
A0A0B4LGB7	0.996363	0.988563	0.977799	Calcium-transporting ATPase OS=Drosophila melanogaster GN=SERCA PE=1 SV=1
A0A0B4LGC0	0.997189	0.875477	0.523621	Tripeptidyl-peptidase II, isoform F OS=Drosophila melanogaster GN=TppII PE=4 SV=1
A0A0B4LGD3	0.985754	0.955439	0.81586	Kazachoc, isoform G OS=Drosophila melanogaster GN=kcc PE=1 SV=1
A0A0B4LGF5	0.995636	0.616444	0.171943	Optic atrophy 1 ortholog, isoform C OS=Drosophila melanogaster GN=Opa1 PE=1 SV=1
A0A0B4LGH1	0.995044	0.933521	0.751721	Beta-Tubulin at 60D, isoform B OS=Drosophila melanogaster GN=betaTub60D PE=1 SV=1
A0A0B4LGI1	0.989976	0.452228	0.227191	G protein alpha s subunit, isoform E OS=Drosophila melanogaster GN=Galphas PE=1 SV=1
A0A0B4LGI5	0.996814	0.990701	0.965662	Unc-89, isoform E OS=Drosophila melanogaster GN=Unc-89 PE=1 SV=1
A0A0B4LGL0	0.998951	0.986176	0.900772	Z band alternatively spliced PDZ-motif protein 52, isoform W OS=Drosophila melanogaster GN=Zasp52 PE=1 SV=1
A0A0B4LGL5	0.994472	0.511011	0.128402	CG8399, isoform B OS=Drosophila melanogaster GN=CG8399 PE=4 SV=1
A0A0B4LGP3	0.994419	0.883879	0.84303	Epithelial membrane protein, isoform E OS=Drosophila melanogaster GN=emp PE=1 SV=1
A0A0B4LGQ1	0.974523	0.958025	0.909136	Superoxide dismutase OS=Drosophila melanogaster GN=Sod2 PE=3 SV=1
A0A0B4LGS4	0.998835	0.604668	0.290094	Vacuolar H[+]-ATPase 26kD subunit, isoform C OS=Drosophila melanogaster GN=Vha26 PE=3 SV=1
A0A0B4LGX1	0.999274	0.896756	0.0914167	CG5174, isoform P OS=Drosophila melanogaster GN=CG5174 PE=1 SV=1
A0A0B4LGZ0	0.979815	0.835946	0.573866	Unc-115a, isoform E OS=Drosophila melanogaster GN=Unc-115a PE=1 SV=1
A0A0B4LGZ5	0.947662	0.301858	0.141032	Ribosomal protein L11, isoform B OS=Drosophila melanogaster GN=RpL11 PE=1 SV=1
A0A0B4LGZ7	0.997306	0.986528	0.935703	CG45076, isoform H OS=Drosophila melanogaster GN=CG45076 PE=1 SV=1
A0A0B4LH50	0.994039	0.991175	0.97594	Actin 87E, isoform C OS=Drosophila melanogaster GN=Act87E PE=3 SV=1
A0A0B4LH53	0.992538	0.566229	0.294781	N-ethylmaleimide-sensitive factor 2, isoform B OS=Drosophila melanogaster GN=Nsf2 PE=3 SV=1
A0A0B4LH71	0.996451	0.896202	0.408645	Synapse-associated protein 47kD, isoform K OS=Drosophila melanogaster GN=Sap47 PE=1 SV=1
A0A0B4LHC9	0.991407	0.786433	0.402425	CG5554, isoform B OS=Drosophila melanogaster GN=CG5554 PE=1 SV=1
A0A0B4LHD7	0.989606	0.97835	0.952178	Na/Ca-exchange protein, isoform H OS=Drosophila melanogaster GN=Calx PE=1 SV=1
A0A0B4LHE0	0.990285	0.944008	0.811841	Kazachoc, isoform F OS=Drosophila melanogaster GN=kcc PE=1 SV=1
A0A0B4LHE7	0.993147	0.743367	0.44963	Vacuolar H[+] ATPase 13kD subunit, isoform B OS=Drosophila melanogaster GN=Vha13 PE=4 SV=1
A0A0B4LHL7	0.997935	0.986268	0.973987	ATP synthase, subunit d, isoform C OS=Drosophila melanogaster GN=ATPsynD PE=4 SV=1
A0A0B4LHS1	0.998931	0.992327	0.983362	Myosin alkali light chain 1, isoform D OS=Drosophila melanogaster GN=Mlc1 PE=1 SV=1
A0A0B4LHT3	0.982319	0.812935	0.373875	Innexin OS=Drosophila melanogaster GN=Inx3 PE=3 SV=1
A0A0B4LHV8	0.994662	0.868612	0.495872	Atlastin, isoform C OS=Drosophila melanogaster GN=atl PE=4 SV=1
A0A0B4LHX1	0.992358	0.442705	0.283929	CG2846, isoform B OS=Drosophila melanogaster GN=CG2846 PE=4 SV=1
A0A0B4LHX6	0.997783	0.857834	0.728506	Nucleoside diphosphate kinase OS=Drosophila melanogaster GN=awd PE=1 SV=1
A0A0B4LI11	0.979815	0.835946	0.573866	Unc-115a, isoform F OS=Drosophila melanogaster GN=Unc-115a PE=1 SV=1
A0A0B4LID7	0.983629	0.0288315	0.0178241	CG4538, isoform C OS=Drosophila melanogaster GN=CG4538 PE=1 SV=1
A0A0B4LIE8	0.995432	0.73854	0.418041	Alternative testis transcripts open reading frame A, isoform D OS=Drosophila melanogaster GN=att-ORFA PE=1 SV=1
A0A0B4LIJ0	0.987691	0.393936	0.0779035	Regulatory particle triple-A ATPase 2, isoform B OS=Drosophila melanogaster GN=Rpt2 PE=3 SV=1
A0A0B4LJ12	0.997783	0.857834	0.728506	Nucleoside diphosphate kinase OS=Drosophila melanogaster GN=awd PE=1 SV=1
A0A0B7P9G0	0.987731	0.924179	0.612362	Unextended, isoform E OS=Drosophila melanogaster GN=uex PE=1 SV=1
A0A0C4DHA6	0.993173	0.842158	0.651207	Curled, isoform G OS=Drosophila melanogaster GN=cu PE=4 SV=1
A0A0C4DHC8	0.991455	0.191746	0.132689	Aldehyde dehydrogenase type III, isoform Q OS=Drosophila melanogaster GN=Aldh-III PE=1 SV=1
A0A0C4DHE7	0.994791	0.992285	0.976203	Glutamate dehydrogenase OS=Drosophila melanogaster GN=Gdh PE=1 SV=1
A0A0C4DHG2	0.995813	0.203719	0.0757763	Gelsolin, isoform J OS=Drosophila melanogaster GN=Gel PE=4 SV=1
A0A0C4FEI8	0.98548	0.881745	0.688492	Granny smith, isoform F OS=Drosophila melanogaster GN=grsm PE=1 SV=1
A0A0U1RVK6	0.987593	0.718268	0.552372	Fructose-1,6-bisphosphatase, isoform F OS=Drosophila melanogaster GN=fbp PE=2 SV=1
A0AQH0	0.985765	0.773605	0.313747	Proteasome subunit beta type OS=Drosophila melanogaster GN=Prosbeta1 PE=1 SV=1
A1Z6H7	0.992737	0.979218	0.828789	Gp210 ortholog, isoform A OS=Drosophila melanogaster GN=Gp210 PE=1 SV=1
A1Z6Q0	0.986185	0.991326	0.336305	Klaroid, isoform D OS=Drosophila melanogaster GN=koi PE=1 SV=1
A1Z6V5	0.99579	0.0285057	0.0129005	FI01422p OS=Drosophila melanogaster GN=Spn43Ab PE=1 SV=1
A1Z6X6	0.995734	0.930489	0.866087	CG1707 OS=Drosophila melanogaster GN=Glo1 PE=1 SV=1
A1Z6Z3	0.991455	0.191746	0.132689	Aldehyde dehydrogenase OS=Drosophila melanogaster GN=Aldh-III PE=1 SV=1
A1Z6Z4	0.991455	0.191746	0.132689	Aldehyde dehydrogenase type III, isoform O OS=Drosophila melanogaster GN=Aldh-III PE=1 SV=2
A1Z713	0.975796	0.751094	0.42573	Vacuolar protein sorting 13, isoform A OS=Drosophila melanogaster GN=Vps13 PE=1 SV=2
A1Z729	0.998142	0.782253	0.21592	CG2064 OS=Drosophila melanogaster GN=CG2064 PE=1 SV=1
A1Z784	0.988796	0.0387937	0.0228158	Acetyl-CoA carboxylase, isoform A OS=Drosophila melanogaster GN=ACC PE=1 SV=1
A1Z7F1	0.97621	0.0383409	0.0166668	Maltase A6, isoform C OS=Drosophila melanogaster GN=Mal-A6 PE=1 SV=2
A1Z7F2	0.919532	0.0173738	0.0168282	Maltase A7, isoform A OS=Drosophila melanogaster GN=Mal-A7 PE=4 SV=1
A1Z7H2	0.993511	0.442299	0.357984	Acyl-CoA synthetase long-chain, isoform D OS=Drosophila melanogaster GN=Acsl PE=1 SV=1
A1Z7H3	0.993511	0.442299	0.357984	Acyl-CoA synthetase long-chain, isoform C OS=Drosophila melanogaster GN=Acsl PE=1 SV=1
A1Z7V1	0.97978	0.976156	0.905825	Bruchpilot, isoform D OS=Drosophila melanogaster GN=brp PE=1 SV=1
A1Z7V9	0.997384	0.927728	0.800441	CG1814, isoform A OS=Drosophila melanogaster GN=CG1814-RA PE=1 SV=1
A1Z7Z4	0.998696	0.191871	0.0474982	CG1648, isoform B OS=Drosophila melanogaster GN=CG1648 PE=1 SV=1
A1Z803	0.973038	0.257404	0.0559845	CG1665 OS=Drosophila melanogaster GN=CG1665-RA PE=1 SV=1
A1Z877	0.992724	0.982995	0.930302	LP19846p OS=Drosophila melanogaster GN=Ndg PE=1 SV=1
A1Z892	0.984773	0.149936	0.0360041	LD11278p OS=Drosophila melanogaster GN=Prx2540-1 PE=2 SV=1
A1Z8D3	0.991723	0.00565232	0.0670569	CG18003 OS=Drosophila melanogaster GN=CG18003 PE=1 SV=1
A1Z8G0	0.997179	0.983181	0.892534	Menage a trois, isoform A OS=Drosophila melanogaster GN=metro PE=1 SV=1
A1Z8L8	0.998597	0.783079	0.450031	CG7777, isoform A OS=Drosophila melanogaster GN=CG7777 PE=1 SV=1
A1Z8N1	0.997254	0.79516	0.362674	Facilitated trehalose transporter Tret1-1 OS=Drosophila melanogaster GN=Tret1-1 PE=1 SV=1
A1Z8U4	0.996548	0.799845	0.186696	T-complex chaperonin 5, isoform B OS=Drosophila melanogaster GN=Cct5 PE=1 SV=1
A1Z8U9	0.990803	0.323185	0.0878627	Ribosomal protein S11, isoform B OS=Drosophila melanogaster GN=RpS11 PE=1 SV=1
A1Z934	0.998822	0.793621	0.351452	CG8778 OS=Drosophila melanogaster GN=CG8778 PE=1 SV=1
A1Z942	0.99951	0.929717	0.869482	CG42708, isoform E OS=Drosophila melanogaster GN=GLS PE=1 SV=1
A1Z943	0.99951	0.929717	0.869482	CG42708, isoform C OS=Drosophila melanogaster GN=GLS PE=1 SV=1
A1Z944	0.99951	0.929717	0.869482	CG42708, isoform B OS=Drosophila melanogaster GN=GLS PE=1 SV=1
A1Z992	0.988408	0.929458	0.80543	1,4-Alpha-Glucan branching enzyme OS=Drosophila melanogaster GN=AGBE PE=1 SV=1
A1Z9E3	0.997497	0.951784	0.854314	Elongation factor Tu OS=Drosophila melanogaster GN=EfTuM PE=1 SV=1
A1Z9J0	0.994814	0.949582	0.806319	Short stop, isoform E OS=Drosophila melanogaster GN=shot PE=1 SV=1
A1Z9J2	0.995157	0.951572	0.808645	Short stop, isoform C OS=Drosophila melanogaster GN=shot PE=1 SV=1
A1Z9J3	0.995329	0.955183	0.80864	Short stop, isoform H OS=Drosophila melanogaster GN=shot PE=1 SV=1
A1Z9M5	0.989582	0.808434	0.609166	CG30069 OS=Drosophila melanogaster GN=CG30069 PE=1 SV=1
A1Z9M6	0.99951	0.970768	0.754683	Vesicular GABA transporter OS=Drosophila melanogaster GN=VGAT PE=1 SV=1
A1Z9N0	0.99783	0.616696	0.171943	Optic atrophy 1 ortholog, isoform A OS=Drosophila melanogaster GN=Opa1 PE=1 SV=1
A1Z9U2	0.941883	0.864632	0.320716	CG12858, isoform A OS=Drosophila melanogaster GN=CG12858 PE=1 SV=1
A1Z9W2	0.997383	0.219197	0.763411	CG33506 OS=Drosophila melanogaster GN=CG33506-RA PE=1 SV=1
A1ZA47	0.998944	0.986176	0.900772	PDZ and LIM domain protein Zasp OS=Drosophila melanogaster GN=Zasp52 PE=1 SV=2
A1ZA72	0.990697	0.984572	0.97014	Stretchin-Mlck, isoform V OS=Drosophila melanogaster GN=Strn-Mlck PE=1 SV=2
A1ZA73	0.9975	0.994477	0.989127	Stretchin-Mlck, isoform R OS=Drosophila melanogaster GN=Strn-Mlck PE=1 SV=2
A1ZAA5	0.996549	0.444676	0.291808	Glutamate oxaloacetate transaminase 1, isoform B OS=Drosophila melanogaster GN=Got1 PE=1 SV=1
A1ZAA9	0.774287	0.946657	0.86707	CG10731, isoform B OS=Drosophila melanogaster GN=CG10731 PE=1 SV=1
A1ZAH8	0.992684	0.459199	0.158768	Ribosomal protein S15, isoform B OS=Drosophila melanogaster GN=RpS15 PE=1 SV=1
A1ZAI8	0.990211	0.989186	0.990263	CG15617 OS=Drosophila melanogaster GN=CG15617-RA PE=1 SV=1
A1ZAU4	0.995051	0.249522	0.0535364	CG4847, isoform D OS=Drosophila melanogaster GN=CG4847-RD PE=1 SV=1
A1ZAY4	0.989856	0.98094	0.954176	CG4984, isoform A OS=Drosophila melanogaster GN=CG4975-RB PE=1 SV=1
A1ZB68	0.977378	0.0371713	0.0198155	FI01423p OS=Drosophila melanogaster GN=GstE3 PE=1 SV=1
A1ZB77	0.999274	0.896756	0.0914167	CG5174, isoform J OS=Drosophila melanogaster GN=CG5174 PE=1 SV=1
A1ZB80	0.999274	0.896756	0.0914167	CG5174, isoform A OS=Drosophila melanogaster GN=CG5174-RA PE=1 SV=1
A1ZB83	0.999274	0.896756	0.0914167	CG5174, isoform B OS=Drosophila melanogaster GN=CG5174 PE=1 SV=1
A1ZBJ2	0.996474	0.745092	0.574536	CG7461, isoform B OS=Drosophila melanogaster GN=CG7461 PE=1 SV=2
A1ZBL5	0.998253	0.420465	0.0550903	Par-1, isoform V OS=Drosophila melanogaster GN=par-1 PE=1 SV=2
A1ZBL9	0.997201	0.420465	0.0550903	Par-1, isoform X OS=Drosophila melanogaster GN=par-1 PE=1 SV=2
A2RVI0	0.994552	0.960561	0.848412	CG42319, isoform D OS=Drosophila melanogaster GN=CG17041 PE=1 SV=1
A4UZI6	0.995127	0.563937	0.221797	Rho1, isoform C OS=Drosophila melanogaster GN=Rho1 PE=1 SV=1
A4UZL5	0.997559	0.995798	0.98898	Glutathione S transferase S1, isoform C OS=Drosophila melanogaster GN=GstS1 PE=1 SV=1
A4UZR3	0.991942	0.927041	0.775004	Trehalase OS=Drosophila melanogaster GN=Treh PE=1 SV=1
A4UZZ4	0.996628	0.982943	0.944903	Alpha-1,4 glucan phosphorylase OS=Drosophila melanogaster GN=GlyP PE=1 SV=1
A4V0B5	0.994644	0.888757	0.596761	Nervana 2, isoform F OS=Drosophila melanogaster GN=nrv2 PE=1 SV=1
A4V0N4	0.9941	0.538068	0.252396	MIP16230p OS=Drosophila melanogaster GN=Vha68-2 PE=1 SV=1
A4V0U4	0.991328	0.794712	0.485355	Uncharacterized protein, isoform C OS=Drosophila melanogaster GN=CG10602 PE=4 SV=1
A4V1N8	0.9995	0.996966	0.982604	FI03688p OS=Drosophila melanogaster GN=Prm PE=1 SV=1
A4V1N9	0.99951	0.995576	0.981332	Paramyosin, isoform D OS=Drosophila melanogaster GN=Prm PE=1 SV=1
A4V2B8	0.988243	0.588779	0.107844	Casein kinase IIalpha, isoform C OS=Drosophila melanogaster GN=CkIIalpha PE=1 SV=1
A4V2J1	0.993019	0.988739	0.938766	Muscle LIM protein at 84B, isoform B OS=Drosophila melanogaster GN=Mlp84B PE=1 SV=1
A4V303	0.994395	0.865168	0.586764	T-complex protein 1 subunit gamma OS=Drosophila melanogaster GN=Cctgamma PE=1 SV=1
A4V383	0.996033	0.985763	0.95893	NADH:ubiquinone reductase 42kD subunit, isoform B OS=Drosophila melanogaster GN=ND-42 PE=1 SV=1
A4V391	0.992889	0.887121	0.389712	Tcp1-like, isoform B OS=Drosophila melanogaster GN=T-cp1 PE=1 SV=1
A4V3Q6	0.99807	0.487322	0.127902	Elongation factor 1-alpha OS=Drosophila melanogaster GN=Ef1alpha100E PE=1 SV=1
A4V3W1	0.99551	0.563909	0.161053	Shaggy, isoform J OS=Drosophila melanogaster GN=sgg PE=1 SV=1
A4V3W2	0.99551	0.563909	0.161053	Shaggy, isoform C OS=Drosophila melanogaster GN=sgg PE=1 SV=1
A4V448	0.971572	0.00147476	0.00369421	Glutamate-cysteine ligase catalytic subunit, isoform B OS=Drosophila melanogaster GN=Gclc PE=1 SV=1
A4V449	0.997964	0.965246	0.832781	NADH dehydrogenase (Ubiquinone) 75 kDa subunit, isoform B OS=Drosophila melanogaster GN=ND-75 PE=1 SV=1
A4V4A5	0.976512	0.685873	0.354002	Ran, isoform B OS=Drosophila melanogaster GN=Ran PE=1 SV=1
A4V4I0	0.987209	0.921473	0.693347	G protein beta-subunit 13F, isoform B OS=Drosophila melanogaster GN=Gbeta13F PE=1 SV=1
A4V4U5	0.994182	0.939319	0.809202	Sluggish A, isoform F OS=Drosophila melanogaster GN=slgA PE=1 SV=1
A8DY67	0.988796	0.0387937	0.0228158	Acetyl-CoA carboxylase, isoform E OS=Drosophila melanogaster GN=ACC PE=1 SV=2
A8DY79	0.97978	0.976156	0.905825	Bruchpilot, isoform G OS=Drosophila melanogaster GN=brp PE=1 SV=2
A8DY87	0.994985	0.924982	0.77206	cAMP-dependent protein kinase R2, isoform D OS=Drosophila melanogaster GN=Pka-R2 PE=1 SV=1
A8DY88	0.994985	0.924982	0.77206	cAMP-dependent protein kinase R2, isoform E OS=Drosophila melanogaster GN=Pka-R2 PE=1 SV=1
A8DYI6	0.991592	0.959408	0.917248	Prohibitin 2, isoform E OS=Drosophila melanogaster GN=Phb2 PE=1 SV=1
A8DYJ3	0.985899	0.790022	0.380374	Calpain-A, isoform C OS=Drosophila melanogaster GN=CalpA PE=1 SV=1
A8DYL2	0.967632	0.939987	0.925058	CG34370, isoform G OS=Drosophila melanogaster GN=CG34370 PE=4 SV=1
A8DYP0	0.996804	0.990463	0.968195	Unc-89, isoform C OS=Drosophila melanogaster GN=Unc-89 PE=1 SV=1
A8DZ06	0.975709	0.924326	0.404459	CG4587, isoform J OS=Drosophila melanogaster GN=CG4587 PE=1 SV=2
A8DZ29	0.988775	0.0351499	0.046859	Eukaryotic translation initiation factor 4G, isoform B OS=Drosophila melanogaster GN=eIF4G PE=1 SV=1
A8JNJ6	0.986882	0.137115	0.0655139	Karst, isoform E OS=Drosophila melanogaster GN=kst PE=1 SV=2
A8JNL4	0.994324	0.903857	0.446398	Still life, isoform N OS=Drosophila melanogaster GN=sif PE=1 SV=2
A8JNL6	0.994324	0.903857	0.446398	Still life, isoform I OS=Drosophila melanogaster GN=sif PE=1 SV=2
A8JNN1	0.976941	0.638526	0.124447	Ectoderm-expressed 4, isoform D OS=Drosophila melanogaster GN=Ect4 PE=1 SV=1
A8JNN2	0.976941	0.638526	0.124447	Ectoderm-expressed 4, isoform G OS=Drosophila melanogaster GN=Ect4 PE=1 SV=1
A8JNN3	0.953307	0.638526	0.124447	Ectoderm-expressed 4, isoform H OS=Drosophila melanogaster GN=Ect4 PE=1 SV=1
A8JNP2	0.997294	0.975754	0.922475	Arginine kinase, isoform E OS=Drosophila melanogaster GN=Argk PE=1 SV=1
A8JNU6	0.996324	0.866016	0.587718	Neural conserved at 73EF, isoform I OS=Drosophila melanogaster GN=Nc73EF PE=1 SV=1
A8JQU1	0.994161	0.923466	0.881985	CG1208, isoform C OS=Drosophila melanogaster GN=CG1208 PE=1 SV=1
A8JQV2	0.995706	0.992451	0.922024	CG17816, isoform E OS=Drosophila melanogaster GN=CG17816 PE=1 SV=1
A8JQX3	0.993173	0.842158	0.651207	Curled, isoform D OS=Drosophila melanogaster GN=cu PE=4 SV=1
A8JRB8	0.995378	0.974154	0.920026	CG5028, isoform C OS=Drosophila melanogaster GN=CG5028-RC PE=1 SV=1
A8JRC1	0.995378	0.971917	0.920026	CG5028, isoform D OS=Drosophila melanogaster GN=CG5028 PE=1 SV=1
A8JRH3	0.994727	0.936735	0.752859	FI20012p1 OS=Drosophila melanogaster GN=tmod PE=1 SV=1
A8JUQ2	0.986778	0.372395	0.0618856	CG7378, isoform B OS=Drosophila melanogaster GN=CG7378 PE=1 SV=1
A8JUT4	0.55157	0.630577	0.364824	Nuclear transport factor-2, isoform B OS=Drosophila melanogaster GN=Ntf-2 PE=1 SV=1
A8JV00	0.99951	0.717167	0.137469	Uncharacterized protein, isoform H OS=Drosophila melanogaster GN=CG34417 PE=1 SV=1
A8JV19	0.990688	0.586403	0.358355	CG4829, isoform E OS=Drosophila melanogaster GN=CG4829 PE=1 SV=1
A8JV22	0.980741	0.355458	0.452636	AT08049p OS=Drosophila melanogaster GN=CG1440-RC PE=1 SV=1
A8JV25	0.990688	0.586403	0.358355	CG4829, isoform D OS=Drosophila melanogaster GN=CG4829 PE=1 SV=1
A8Y535	0.978014	0.980339	0.958764	Cytochrome b-c1 complex subunit 6 OS=Drosophila melanogaster GN=UQCR-11 PE=1 SV=2
A8Y560	0.998284	0.398772	0.183425	Ribosomal protein L15 OS=Drosophila melanogaster GN=RpL15 PE=1 SV=2
B5RIM9	0.996602	0.975606	0.972567	Glycerol-3-phosphate dehydrogenase [NAD(+)] OS=Drosophila melanogaster GN=Gpdh PE=1 SV=1
B5RIR1	0.996801	0.907392	0.818113	FI04125p OS=Drosophila melanogaster GN=nrv1 PE=1 SV=1
B5RIU6	0.950051	0.717438	0.313269	AT06279p OS=Drosophila melanogaster GN=EndoA PE=1 SV=1
B5RIV0	0.9928	0.0158245	0.0253698	Bubblegum, isoform C OS=Drosophila melanogaster GN=bgm PE=1 SV=1
B6E0P7	0.990492	0.96806	0.976301	Cytochrome c oxidase subunit 3 OS=Drosophila melanogaster GN=COX3 PE=2 SV=1
B6E0R2	0.954018	0.959113	0.975759	NADH-ubiquinone oxidoreductase chain 5 OS=Drosophila melanogaster GN=ND5 PE=3 SV=1
B6E0T5	0.998988	0.994685	0.993765	ATP synthase subunit a OS=Drosophila melanogaster GN=ATP6 PE=4 SV=1
B6IDY5	0.927645	0.0122143	0.0139754	CYP6G1 OS=Drosophila melanogaster GN=Cyp6g1 PE=1 SV=1
B7YZF0	0.997179	0.983181	0.892534	Menage a trois, isoform C OS=Drosophila melanogaster GN=metro PE=1 SV=1
B7YZG6	0.994751	0.949577	0.803448	Short stop, isoform M OS=Drosophila melanogaster GN=shot PE=1 SV=1
B7YZI0	0.998799	0.527677	0.1995	Vacuolar H[+] ATPase 44kD subunit, isoform F OS=Drosophila melanogaster GN=Vha44 PE=1 SV=1
B7YZK4	0.984598	0.00522701	0.00204788	Jabba, isoform E OS=Drosophila melanogaster GN=Jabba PE=1 SV=1
B7YZK5	0.984598	0.00867436	0.00204788	Jabba, isoform C OS=Drosophila melanogaster GN=Jabba PE=1 SV=1
B7YZK6	0.983101	0.00925161	0.00204788	Jabba, isoform D OS=Drosophila melanogaster GN=Jabba PE=1 SV=1
B7YZL3	0.990894	0.923244	0.796334	CG10737, isoform T OS=Drosophila melanogaster GN=CG10737 PE=1 SV=1
B7YZL5	0.993727	0.922858	0.765796	CG10737, isoform N OS=Drosophila melanogaster GN=CG10737 PE=1 SV=1
B7YZL8	0.990894	0.923244	0.796334	CG10737, isoform P OS=Drosophila melanogaster GN=CG10737 PE=1 SV=1
B7YZP9	0.99234	0.989558	0.984808	Muscle LIM protein at 60A, isoform B OS=Drosophila melanogaster GN=Mlp60A PE=1 SV=1
B7YZQ7	0.996383	0.672638	0.482016	Nucleosome remodeling factor-38kD, isoform B OS=Drosophila melanogaster GN=Nurf-38 PE=1 SV=1
B7Z001	0.995898	0.00892184	0.0199929	Fatty acid synthase 1, isoform C OS=Drosophila melanogaster GN=FASN1 PE=1 SV=2
B7Z0B2	0.999311	0.974235	0.796191	Uncharacterized protein, isoform E OS=Drosophila melanogaster GN=CG10359 PE=1 SV=1
B7Z0B3	0.999311	0.974235	0.796191	Uncharacterized protein, isoform G OS=Drosophila melanogaster GN=CG10359 PE=1 SV=1
B7Z0E0	0.986957	0.34513	0.231704	Isocitrate dehydrogenase [NADP] OS=Drosophila melanogaster GN=Idh PE=1 SV=2
B7Z0U7	0.993126	0.649271	0.195186	Like-AP180, isoform C OS=Drosophila melanogaster GN=lap PE=1 SV=2
B7Z0X1	0.993178	0.180118	0.0866307	Serine hydroxymethyltransferase OS=Drosophila melanogaster GN=CG3011 PE=1 SV=1
B7Z100	0.99934	0.999444	0.99951	FI16622p1 OS=Drosophila melanogaster GN=CG42323-RC PE=2 SV=1
B7Z103	0.999256	0.999444	0.994105	Uncharacterized protein, isoform E OS=Drosophila melanogaster GN=CG42323 PE=4 SV=1
B7Z134	0.993566	0.910934	0.713708	CG7766, isoform D OS=Drosophila melanogaster GN=CG7766 PE=1 SV=1
B7Z155	0.998072	0.913018	0.369403	CG4928, isoform B OS=Drosophila melanogaster GN=CG4928 PE=1 SV=1
B8A405	0.997496	0.0473355	0.0139092	Ferritin OS=Drosophila melanogaster GN=Fer1HCH PE=1 SV=1
B9EQU5	0.99096	0.974487	0.906672	CG45076, isoform E OS=Drosophila melanogaster GN=fau-RA PE=1 SV=1
B9EQV5	0.998482	0.992941	0.979321	MIP03205p OS=Drosophila melanogaster GN=up PE=1 SV=1
C0PDF4	0.993359	0.599994	0.241672	MIP06482p OS=Drosophila melanogaster GN=CG18815-RA PE=1 SV=1
C0PPK5	0.993173	0.842158	0.651207	Curled, isoform F OS=Drosophila melanogaster GN=cu PE=2 SV=1
C4NYP8	0.997519	0.840187	0.417634	Hsc70-interacting protein 1 OS=Drosophila melanogaster GN=HIP PE=1 SV=2
C6KI54	0.997656	0.988495	0.978469	Cytochrome c oxidase subunit 2 OS=Drosophila melanogaster GN=COII PE=1 SV=1
C6SUW3	0.99951	0.359599	0.132311	LD13662p OS=Drosophila melanogaster GN=RpS9 PE=1 SV=1
C6TP87	0.998436	0.405541	0.0960403	Elongation factor 1-alpha OS=Drosophila melanogaster GN=Ef1alpha48D PE=1 SV=1
C7LA75	0.995694	0.507411	0.108128	Heat shock protein cognate 4, isoform G OS=Drosophila melanogaster GN=Hsc70-4 PE=1 SV=1
C7LAE4	0.96618	0.369335	0.113517	LP18603p OS=Drosophila melanogaster GN=Rm62 PE=1 SV=1
C7LAH9	0.945856	0.254754	0.0256054	Moesin, isoform K OS=Drosophila melanogaster GN=Moe PE=1 SV=1
C8VV14	0.998841	0.951561	0.846743	Fructose-bisphosphate aldolase OS=Drosophila melanogaster GN=Ald PE=1 SV=1
C9QP21	0.992235	0.0202166	0.0231633	Carboxylic ester hydrolase OS=Drosophila melanogaster GN=Est-6 PE=1 SV=1
C9QP42	0.998024	0.470459	0.147375	Eukaryotic initiation factor 4a, isoform E OS=Drosophila melanogaster GN=eIF-4a PE=1 SV=1
C9QPE7	0.961806	0.592126	0.023524	Trehalose 6-phosphate phosphatase OS=Drosophila melanogaster GN=CG5171-RC PE=1 SV=1
D0Z756	0.988577	0.737945	0.354561	CG14762, isoform B OS=Drosophila melanogaster GN=CG14762-RA PE=1 SV=1
D1YSG0	0.996195	0.992185	0.981383	Bent, isoform F OS=Drosophila melanogaster GN=bt PE=1 SV=1
D1YSG7	0.995862	0.950534	0.698807	Calcium/calmodulin-dependent protein kinase II, isoform I OS=Drosophila melanogaster GN=CaMKII PE=1 SV=1
D1YSG8	0.996105	0.938988	0.698807	Calcium/calmodulin-dependent protein kinase II, isoform J OS=Drosophila melanogaster GN=CaMKII PE=1 SV=1
D1Z397	0.997171	0.953814	0.869999	Aspartyl beta-hydroxylase, isoform J OS=Drosophila melanogaster GN=Asph PE=1 SV=1
D1Z3A1	0.998429	0.322212	0.0647192	MIP15344p OS=Drosophila melanogaster GN=RpL28 PE=1 SV=1
D1Z3A2	0.919863	0.944247	0.951041	ATP synthase-coupling factor 6, mitochondrial OS=Drosophila melanogaster GN=ATPsynCF6 PE=1 SV=1
D3DMU9	0.998597	0.783079	0.450031	CG7777, isoform C OS=Drosophila melanogaster GN=CG7777-RB PE=1 SV=1
D3DMW7	0.988223	0.126755	0.0346439	MIP16962p OS=Drosophila melanogaster GN=RhoL PE=1 SV=1
D3DN23	0.984985	0.654093	0.125362	GH23452p OS=Drosophila melanogaster GN=l(2)tid PE=1 SV=1
D5AEK7	0.995857	0.578086	0.457546	CG4729, isoform E OS=Drosophila melanogaster GN=CG4729 PE=1 SV=1
E1JGL5	0.999274	0.896756	0.0914167	CG5174, isoform L OS=Drosophila melanogaster GN=CG5174 PE=1 SV=1
E1JGM9	0.997201	0.420465	0.0550903	Par-1, isoform S OS=Drosophila melanogaster GN=par-1 PE=1 SV=1
E1JGP3	0.997961	0.982474	0.917769	RIC-3, isoform H OS=Drosophila melanogaster GN=RIC-3 PE=1 SV=1
E1JGY6	0.993854	0.99233	0.985624	Lethal (2) 01289, isoform F OS=Drosophila melanogaster GN=l(2)01289 PE=1 SV=1
E1JGY7	0.99406	0.993031	0.986911	Lethal (2) 01289, isoform G OS=Drosophila melanogaster GN=l(2)01289 PE=1 SV=1
E1JGZ9	0.979161	0.571322	0.0776942	Proteasome subunit alpha type OS=Drosophila melanogaster GN=CG30382 PE=1 SV=1
E1JH47	0.99951	0.929717	0.869482	CG42708, isoform I OS=Drosophila melanogaster GN=GLS PE=1 SV=1
E1JH55	0.456675	0.0590358	0.861141	Aquaporin, isoform B OS=Drosophila melanogaster GN=AQP PE=4 SV=1
E1JH63	0.994751	0.949577	0.803448	Short stop, isoform O OS=Drosophila melanogaster GN=shot PE=1 SV=1
E1JHA4	0.988696	0.0142524	0.0335422	Heterogeneous nuclear ribonucleoprotein at 27C, isoform D OS=Drosophila melanogaster GN=Hrb27C PE=1 SV=1
E1JHE4	0.997401	0.0538249	0.041524	Fatty acid (Long chain) transport protein, isoform F OS=Drosophila melanogaster GN=Fatp PE=1 SV=3
E1JHJ5	0.997284	0.996678	0.99343	Myosin heavy chain, isoform P OS=Drosophila melanogaster GN=Mhc PE=1 SV=1
E1JHJ9	0.997876	0.840774	0.538492	Cytoplasmic linker protein 190, isoform M OS=Drosophila melanogaster GN=CLIP-190 PE=1 SV=2
E1JHK0	0.998662	0.840774	0.538492	Cytoplasmic linker protein 190, isoform N OS=Drosophila melanogaster GN=CLIP-190 PE=1 SV=1
E1JHN2	0.97127	0.868611	0.529665	CG9249, isoform B OS=Drosophila melanogaster GN=CG9249 PE=3 SV=1
E1JHQ1	0.993127	0.528023	0.267651	Glutamine synthetase OS=Drosophila melanogaster GN=Gs1 PE=1 SV=1
E1JHR5	0.99815	0.973692	0.938099	Enolase, isoform F OS=Drosophila melanogaster GN=Eno PE=1 SV=1
E1JHT6	0.996445	0.973909	0.889701	Reticulon-like protein OS=Drosophila melanogaster GN=Rtnl1 PE=1 SV=1
E1JI91	0.992768	0.863913	0.722384	FI18837p1 OS=Drosophila melanogaster GN=UGP PE=1 SV=1
E1JIJ5	0.996202	0.650968	0.310154	Vacuolar H[+]-ATPase 55kD subunit, isoform C OS=Drosophila melanogaster GN=Vha55 PE=1 SV=1
E1JIJ8	0.956714	0.913708	0.523769	Carboxylic ester hydrolase OS=Drosophila melanogaster GN=Ace PE=1 SV=1
E1JIS7	0.992096	0.845225	0.402353	CASK ortholog, isoform F OS=Drosophila melanogaster GN=CASK PE=1 SV=1
E1JIZ4	0.994422	0.981626	0.94597	Malic enzyme OS=Drosophila melanogaster GN=Men-b PE=1 SV=1
E1JIZ5	0.994422	0.981626	0.94597	Malic enzyme OS=Drosophila melanogaster GN=Men-b PE=1 SV=1
E1JJ68	0.96618	0.369335	0.113517	Rm62, isoform H OS=Drosophila melanogaster GN=Rm62 PE=1 SV=1
E1JJ78	0.993126	0.649271	0.195186	Like-AP180, isoform D OS=Drosophila melanogaster GN=lap PE=1 SV=1
E1JJA4	0.997315	0.816473	0.406332	Shibire, isoform L OS=Drosophila melanogaster GN=shi PE=1 SV=1
E1JJF3	0.992937	0.782965	0.528521	Innexin OS=Drosophila melanogaster GN=Inx2 PE=1 SV=1
E1JJF8	0.991899	0.900873	0.572954	Neuroglian, isoform E OS=Drosophila melanogaster GN=Nrg PE=1 SV=1
E1JJF9	0.991899	0.900873	0.572954	Neuroglian, isoform D OS=Drosophila melanogaster GN=Nrg PE=1 SV=1
E1JJH5	0.998656	0.988425	0.918447	Discs large 1, isoform M OS=Drosophila melanogaster GN=dlg1 PE=1 SV=1
E1JJI5	0.939251	0.180835	0.060172	Casein kinase ialpha, isoform D OS=Drosophila melanogaster GN=CkIalpha PE=1 SV=1
E1JJM0	0.996512	0.621172	0.367593	FI20063p1 OS=Drosophila melanogaster GN=Imp PE=1 SV=1
E1JJP0	0.998955	0.993503	0.977111	Upheld, isoform H OS=Drosophila melanogaster GN=up PE=1 SV=1
E2QCF1	0.992664	0.262005	0.0912297	ATP-citrate synthase OS=Drosophila melanogaster GN=ATPCL PE=1 SV=1
E2QCN9	0.980392	0.917413	0.874148	GS1-like, isoform B OS=Drosophila melanogaster GN=Gs1l PE=1 SV=1
E2QCP0	0.997546	0.887498	0.692067	Histone H3 OS=Drosophila melanogaster GN=His3.3A PE=1 SV=2
E2QCY2	0.985494	0.786782	0.646735	CG3961, isoform D OS=Drosophila melanogaster GN=CG3961-RD PE=1 SV=1
E2QCY9	0.995465	0.901901	0.560125	Synapsin, isoform D OS=Drosophila melanogaster GN=Syn PE=1 SV=1
E2QD00	0.984846	0.952953	0.917656	Jagunal, isoform B OS=Drosophila melanogaster GN=jagn PE=1 SV=1
E2QD63	0.997519	0.840187	0.417634	Hsc/Hsp70-interacting protein related, isoform B OS=Drosophila melanogaster GN=HIP-R PE=4 SV=1
E2QD73	0.99857	0.856142	0.362949	Dunce, isoform J OS=Drosophila melanogaster GN=dnc PE=1 SV=1
E4NKJ3	0.999035	0.995032	0.987418	GH04081p OS=Drosophila melanogaster GN=wupA PE=1 SV=1
E6EK15	0.995649	0.963515	0.869907	Calcium-transporting ATPase OS=Drosophila melanogaster GN=PMCA PE=1 SV=1
E6EK18	0.997026	0.962657	0.869907	Calcium-transporting ATPase OS=Drosophila melanogaster GN=PMCA PE=1 SV=1
E6PBV6	0.984394	0.85162	0.598652	Obg-like ATPase 1 OS=Drosophila melanogaster GN=CG1354-RA PE=1 SV=1
E8NH13	0.998609	0.987323	0.91524	Discs large 1, isoform P OS=Drosophila melanogaster GN=dlg1 PE=1 SV=1
F0JAN1	0.995921	0.0580312	0.0259285	Ade5, isoform B OS=Drosophila melanogaster GN=ade5 PE=1 SV=1
F2FB46	0.997155	0.808329	0.384954	Flotillin 2, isoform K OS=Drosophila melanogaster GN=Flo2 PE=1 SV=1
F3YDF1	0.99391	0.579666	0.0973887	CG3499, isoform C OS=Drosophila melanogaster GN=CG3499-RC PE=1 SV=1
F3YDH0	0.995003	0.393347	0.142797	Heat shock 70-kDa protein cognate 3, isoform E OS=Drosophila melanogaster GN=Hsc70-3 PE=1 SV=1
G3JX28	0.998298	0.971881	0.858472	Z band alternatively spliced PDZ-motif protein 52, isoform S OS=Drosophila melanogaster GN=Zasp52 PE=1 SV=1
G3JX30	0.998426	0.972623	0.866386	Z band alternatively spliced PDZ-motif protein 52, isoform U OS=Drosophila melanogaster GN=Zasp52 PE=1 SV=1
G3M3A2	0.983932	0.363927	0.111177	Ribosomal protein S3, isoform B OS=Drosophila melanogaster GN=RpS3 PE=1 SV=1
H1UUD2	0.997496	0.0473355	0.0139092	Ferritin OS=Drosophila melanogaster GN=Fer1HCH PE=1 SV=1
H1UUF3	0.997646	0.881711	0.484981	FI18174p1 OS=Drosophila melanogaster GN=Pka-R1 PE=1 SV=1
H5V895	0.973521	0.786951	0.232849	Serine/threonine-protein phosphatase OS=Drosophila melanogaster GN=flw PE=1 SV=1
H5V8B8	0.998337	0.748489	0.404611	MIP33436p1 OS=Drosophila melanogaster GN=Pp2A-29B PE=1 SV=1
H8F4T3	0.988808	0.0247191	0.0327711	MIP34848p1 OS=Drosophila melanogaster GN=smp-30 PE=1 SV=1
H8F4T6	0.996238	0.918955	0.69296	CG16935, isoform B OS=Drosophila melanogaster GN=CG16935-RA PE=1 SV=1
H9XVM8	0.997566	0.981053	0.864768	CG1674, isoform K OS=Drosophila melanogaster GN=CG1674 PE=1 SV=1
H9XVM9	0.997566	0.981053	0.864768	CG1674, isoform L OS=Drosophila melanogaster GN=CG1674 PE=1 SV=1
I0DHK3	0.971494	0.664195	0.243824	Proteasome subunit alpha type OS=Drosophila melanogaster GN=Prosalpha6 PE=2 SV=1
J7K3P9	0.998597	0.783079	0.450031	AQP7777 transcript variant D OS=Drosophila melanogaster GN=CG7777 PE=1 SV=1
L0MN91	0.996181	0.992149	0.981698	Bent, isoform I OS=Drosophila melanogaster GN=bt PE=1 SV=1
L0MNA8	0.983171	0.30027	0.0760208	ADP ribosylation factor at 102F, isoform B OS=Drosophila melanogaster GN=Arf102F PE=3 SV=1
L0MPS3	0.99684	0.0233408	0.00869283	Retinoid-and fatty acid-binding glycoprotein, isoform B OS=Drosophila melanogaster GN=Rfabg PE=1 SV=1
L0MPZ1	0.996267	0.992182	0.981698	Bent, isoform H OS=Drosophila melanogaster GN=bt PE=1 SV=1
L0MQ04	0.997904	0.984068	0.959566	ATP synthase subunit beta OS=Drosophila melanogaster GN=ATPsynbeta PE=1 SV=1
M9MQH9	0.999016	0.744393	0.389908	Protein phosphatase 2A at 29B, isoform C OS=Drosophila melanogaster GN=Pp2A-29B PE=1 SV=1
M9MRD0	0.996147	0.950286	0.499316	Ubiquitin carboxyl-terminal hydrolase OS=Drosophila melanogaster GN=Uch PE=3 SV=1
M9MRD1	0.99342	0.976915	0.912917	Muscle-specific protein 300 kDa, isoform D OS=Drosophila melanogaster GN=Msp300 PE=1 SV=1
M9MRD4	0.994428	0.976992	0.915784	Muscle-specific protein 300 kDa, isoform B OS=Drosophila melanogaster GN=Msp300 PE=1 SV=1
M9MRF2	0.999051	0.309697	0.0713033	Ribosomal protein L37A, isoform C OS=Drosophila melanogaster GN=RpL37A PE=3 SV=1
M9MRJ4	0.995862	0.97061	0.892298	Muscle-specific protein 300 kDa, isoform G OS=Drosophila melanogaster GN=Msp300 PE=1 SV=1
M9MRQ9	0.998739	0.951844	0.907719	Succinyl coenzyme A synthetase alpha subunit, isoform B OS=Drosophila melanogaster GN=Scsalpha PE=3 SV=1
M9MRS7	0.970897	0.0692773	0.0338605	Myosin 31DF, isoform C OS=Drosophila melanogaster GN=Myo31DF PE=4 SV=1
M9MRT6	0.993017	0.606061	0.300872	Rap1 GTPase, isoform B OS=Drosophila melanogaster GN=Rap1 PE=1 SV=1
M9MRX0	0.992012	0.96185	0.834099	Limpet, isoform J OS=Drosophila melanogaster GN=Lmpt PE=1 SV=1
M9MRX4	0.996549	0.974198	0.909912	Ankyrin 2, isoform U OS=Drosophila melanogaster GN=Ank2 PE=1 SV=1
M9MRY3	0.997646	0.881711	0.484981	Protein kinase, cAMP-dependent, regulatory subunit type 1, isoform AA OS=Drosophila melanogaster GN=Pka-R1 PE=1 SV=1
M9MS06	0.997719	0.9952	0.984847	Alpha actinin, isoform D OS=Drosophila melanogaster GN=Actn PE=1 SV=1
M9MS19	0.996274	0.974494	0.92197	Ankyrin 2, isoform P OS=Drosophila melanogaster GN=Ank2 PE=1 SV=1
M9MS37	0.997646	0.881711	0.484981	Protein kinase, cAMP-dependent, regulatory subunit type 1, isoform Z OS=Drosophila melanogaster GN=Pka-R1 PE=1 SV=1
M9MS72	0.997646	0.881711	0.484981	Protein kinase, cAMP-dependent, regulatory subunit type 1, isoform X OS=Drosophila melanogaster GN=Pka-R1 PE=1 SV=1
M9MS76	0.997646	0.881711	0.484981	Protein kinase, cAMP-dependent, regulatory subunit type 1, isoform V OS=Drosophila melanogaster GN=Pka-R1 PE=1 SV=1
M9MSF5	0.99246	0.967306	0.770632	CG9572, isoform D OS=Drosophila melanogaster GN=CG9572 PE=4 SV=2
M9MSK4	0.99951	0.924976	0.690026	Sh3beta, isoform D OS=Drosophila melanogaster GN=Sh3beta PE=4 SV=1
M9MSK6	0.996274	0.974494	0.92197	Ankyrin 2, isoform Q OS=Drosophila melanogaster GN=Ank2 PE=1 SV=1
M9MSL3	0.982728	0.56206	0.199962	Hsc70Cb, isoform G OS=Drosophila melanogaster GN=Hsc70Cb PE=1 SV=1
M9NCR4	0.989783	0.979899	0.926421	Dumpy, isoform J OS=Drosophila melanogaster GN=dpy PE=4 SV=1
M9NCS3	0.998046	0.98253	0.901391	Uncharacterized protein, isoform B OS=Drosophila melanogaster GN=CG18304 PE=1 SV=1
M9NCS7	0.989871	0.99951	0.394578	CG8086, isoform G OS=Drosophila melanogaster GN=CG8086 PE=1 SV=1
M9NCS8	0.998373	0.158304	0.016453	Glutactin, isoform D OS=Drosophila melanogaster GN=Glt PE=4 SV=1
M9NCT1	0.990835	0.991499	0.957153	Uncharacterized protein, isoform C OS=Drosophila melanogaster GN=SmydA-3 PE=4 SV=1
M9NCU7	0.997307	0.996834	0.99343	Myosin heavy chain, isoform S OS=Drosophila melanogaster GN=Mhc PE=1 SV=1
M9ND19	0.975491	0.484006	0.51829	UDP-galactose 4'-epimerase, isoform B OS=Drosophila melanogaster GN=Gale PE=1 SV=1
M9ND95	0.997221	0.996631	0.993355	Myosin heavy chain, isoform U OS=Drosophila melanogaster GN=Mhc PE=1 SV=1
M9NDC7	0.975128	0.866437	0.618332	Cytoplasmic dynein light chain 2, isoform C OS=Drosophila melanogaster GN=Cdlc2 PE=4 SV=1
M9NDI6	0.998337	0.748489	0.404611	Protein phosphatase 2A at 29B, isoform D OS=Drosophila melanogaster GN=Pp2A-29B PE=1 SV=1
M9NDM6	0.994121	0.969155	0.927466	Paramyosin, isoform E OS=Drosophila melanogaster GN=Prm PE=1 SV=1
M9NDP1	0.975128	0.866437	0.618332	Cut up, isoform E OS=Drosophila melanogaster GN=ctp PE=4 SV=1
M9NDU6	0.978795	0.531959	0.195987	Casein kinase II beta subunit, isoform I OS=Drosophila melanogaster GN=CkIIbeta PE=1 SV=1
M9NDU8	0.983204	0.988859	0.900831	Uncharacterized protein, isoform D OS=Drosophila melanogaster GN=CG32174 PE=3 SV=1
M9NE01	0.989634	0.884557	0.598204	Serine/threonine-protein phosphatase OS=Drosophila melanogaster GN=Pp2B-14D PE=3 SV=1
M9NE05	0.982894	0.97713	0.918759	Neuromusculin, isoform E OS=Drosophila melanogaster GN=nrm PE=4 SV=1
M9NE45	0.976941	0.638526	0.124447	Ectoderm-expressed 4, isoform I OS=Drosophila melanogaster GN=Ect4 PE=1 SV=1
M9NE56	0.994427	0.954105	0.731551	Terribly reduced optic lobes, isoform AK OS=Drosophila melanogaster GN=trol PE=1 SV=1
M9NE59	0.996575	0.987308	0.912997	Uncharacterized protein, isoform G OS=Drosophila melanogaster GN=CG43078 PE=1 SV=1
M9NE66	0.938495	0.919361	0.577558	Nervous wreck, isoform B OS=Drosophila melanogaster GN=nwk PE=1 SV=1
M9NE68	0.988813	0.953207	0.316026	Heat shock protein 23, isoform B OS=Drosophila melanogaster GN=Hsp23 PE=3 SV=1
M9NE73	0.983154	0.639786	0.324368	Calpain-B, isoform B OS=Drosophila melanogaster GN=CalpB PE=4 SV=1
M9NE82	0.989783	0.983599	0.918405	Dumpy, isoform M OS=Drosophila melanogaster GN=dpy PE=4 SV=1
M9NE89	0.997112	0.952061	0.712926	Lamin, isoform B OS=Drosophila melanogaster GN=Lam PE=4 SV=1
M9NEC3	0.989871	0.99951	0.394578	CG8086, isoform H OS=Drosophila melanogaster GN=CG8086 PE=1 SV=1
M9NEE8	0.9979	0.68605	0.251623	Rab8, isoform B OS=Drosophila melanogaster GN=Rab8 PE=1 SV=1
M9NEJ8	0.982894	0.97713	0.917907	FI21256p1 OS=Drosophila melanogaster GN=nrm PE=2 SV=1
M9NEL1	0.987444	0.874301	0.585938	Serine/threonine-protein phosphatase OS=Drosophila melanogaster GN=CanA-14F PE=3 SV=1
M9NEP1	0.997238	0.996665	0.993335	Myosin heavy chain, isoform T OS=Drosophila melanogaster GN=Mhc PE=1 SV=1
M9NEQ9	0.994111	0.270952	0.0882271	Ribosomal protein S10b, isoform D OS=Drosophila melanogaster GN=RpS10b PE=1 SV=1
M9NER8	0.989783	0.979899	0.926421	Dumpy, isoform I OS=Drosophila melanogaster GN=dpy PE=4 SV=1
M9NEU5	0.97628	0.90782	0.193342	Profilin OS=Drosophila melanogaster GN=chic PE=3 SV=1
M9NEX3	0.997056	0.627857	0.403484	CG3566, isoform D OS=Drosophila melanogaster GN=CG3566 PE=1 SV=1
M9NEZ5	0.991899	0.900873	0.572954	Neuroglian, isoform G OS=Drosophila melanogaster GN=Nrg PE=1 SV=1
M9NF14	0.996512	0.621172	0.367593	IGF-II mRNA-binding protein, isoform L OS=Drosophila melanogaster GN=Imp PE=1 SV=1
M9NF46	0.997334	0.99681	0.993437	Myosin heavy chain, isoform R OS=Drosophila melanogaster GN=Mhc PE=1 SV=1
M9NF47	0.99639	0.984463	0.912513	Uncharacterized protein, isoform J OS=Drosophila melanogaster GN=CG43078 PE=1 SV=1
M9NF56	0.938495	0.919361	0.577558	Nervous wreck, isoform F OS=Drosophila melanogaster GN=nwk PE=1 SV=1
M9NFC0	0.999217	0.992157	0.958118	Wings up A, isoform I OS=Drosophila melanogaster GN=wupA PE=1 SV=1
M9NFF8	0.981804	0.412628	0.120122	Cdc42, isoform C OS=Drosophila melanogaster GN=Cdc42 PE=3 SV=1
M9NFH8	0.992525	0.360553	0.0649371	CG9674, isoform F OS=Drosophila melanogaster GN=CG9674 PE=1 SV=1
M9NFJ2	0.994541	0.938815	0.810078	Sluggish A, isoform I OS=Drosophila melanogaster GN=slgA PE=1 SV=1
M9NFP2	0.953307	0.638526	0.128867	Ectoderm-expressed 4, isoform J OS=Drosophila melanogaster GN=Ect4 PE=1 SV=1
M9NFP8	0.99639	0.984463	0.912513	Uncharacterized protein, isoform H OS=Drosophila melanogaster GN=CG43078 PE=1 SV=1
M9NFQ1	0.938495	0.919361	0.577558	Nervous wreck, isoform C OS=Drosophila melanogaster GN=nwk PE=1 SV=1
M9NG39	0.994176	0.124521	0.00775323	Protein on ecdysone puffs, isoform D OS=Drosophila melanogaster GN=Pep PE=1 SV=1
M9NG50	0.945856	0.254754	0.0256054	Moesin, isoform L OS=Drosophila melanogaster GN=Moe PE=1 SV=1
M9NGD9	0.978085	0.972047	0.917907	Neuromusculin, isoform H OS=Drosophila melanogaster GN=nrm PE=4 SV=1
M9NGG5	0.995972	0.915626	0.551215	Futsch, isoform F OS=Drosophila melanogaster GN=futsch PE=1 SV=1
M9NGK3	0.994959	0.952468	0.735736	Terribly reduced optic lobes, isoform AL OS=Drosophila melanogaster GN=trol PE=1 SV=2
M9NH07	0.996295	0.99253	0.97684	Upheld, isoform N OS=Drosophila melanogaster GN=up PE=1 SV=1
M9NH88	0.998971	0.981364	0.897154	Wings up A, isoform J OS=Drosophila melanogaster GN=wupA PE=1 SV=1
M9NHG9	0.993876	0.935252	0.807214	Sluggish A, isoform N OS=Drosophila melanogaster GN=slgA PE=1 SV=1
M9PB30	0.989783	0.979899	0.926421	Dumpy, isoform Q OS=Drosophila melanogaster GN=dpy PE=1 SV=1
M9PB31	0.989783	0.979899	0.926421	Dumpy, isoform V OS=Drosophila melanogaster GN=dpy PE=4 SV=1
M9PB32	0.989783	0.979899	0.926421	Dumpy, isoform AA OS=Drosophila melanogaster GN=dpy PE=4 SV=1
M9PB71	0.989871	0.99951	0.394578	CG8086, isoform I OS=Drosophila melanogaster GN=CG8086 PE=1 SV=1
M9PB84	0.996603	0.332761	0.171837	Ribosomal protein S2, isoform B OS=Drosophila melanogaster GN=RpS2 PE=3 SV=1
M9PB90	0.973837	0.646354	0.30593	Cullin-associated and neddylation-dissociated 1, isoform B OS=Drosophila melanogaster GN=Cand1 PE=1 SV=1
M9PBC0	0.985224	0.958514	0.99951	Ca[2+]-channel protein alpha[[1]] subunit D, isoform H OS=Drosophila melanogaster GN=Ca-alpha1D PE=3 SV=1
M9PBF6	0.972915	0.947687	0.693061	Dynamin associated protein 160, isoform G OS=Drosophila melanogaster GN=Dap160 PE=1 SV=1
M9PBH7	0.99212	0.671458	0.384359	Rac1, isoform B OS=Drosophila melanogaster GN=Rac1 PE=3 SV=1
M9PBJ1	0.99686	0.972336	0.850401	Zormin, isoform J OS=Drosophila melanogaster GN=zormin PE=1 SV=1
M9PBK5	0.998736	0.304506	0.121439	Ribosomal protein LP1, isoform B OS=Drosophila melanogaster GN=RpLP1 PE=3 SV=1
M9PBL3	0.985413	0.140227	0.0160949	Heat shock protein 83, isoform B OS=Drosophila melanogaster GN=Hsp83 PE=3 SV=1
M9PBL6	0.986882	0.137115	0.0655139	Karst, isoform G OS=Drosophila melanogaster GN=kst PE=1 SV=1
M9PBN2	0.99951	0.873327	0.641498	Neural lazarillo, isoform B OS=Drosophila melanogaster GN=NLaz PE=1 SV=1
M9PBN7	0.923923	0.913084	0.360555	Capping protein beta, isoform B OS=Drosophila melanogaster GN=cpb PE=4 SV=1
M9PBQ0	0.987776	0.670961	0.301159	Dynein heavy chain 64C, isoform D OS=Drosophila melanogaster GN=Dhc64C PE=1 SV=1
M9PBQ3	0.987777	0.7016	0.3407	Dynein heavy chain 64C, isoform I OS=Drosophila melanogaster GN=Dhc64C PE=1 SV=1
M9PBQ4	0.989256	0.948477	0.796878	Apoptosis inducing factor, isoform C OS=Drosophila melanogaster GN=AIF PE=1 SV=1
M9PBU2	0.997128	0.764463	0.460977	Rac2, isoform B OS=Drosophila melanogaster GN=Rac2 PE=3 SV=1
M9PBV2	0.992991	0.756009	0.481301	NTPase, isoform F OS=Drosophila melanogaster GN=NTPase PE=1 SV=1
M9PBZ0	0.989783	0.979899	0.926421	Dumpy, isoform R OS=Drosophila melanogaster GN=dpy PE=4 SV=1
M9PC41	0.989783	0.979899	0.926421	Dumpy, isoform O OS=Drosophila melanogaster GN=dpy PE=4 SV=1
M9PC43	0.996747	0.975606	0.969647	Glycerol-3-phosphate dehydrogenase [NAD(+)] OS=Drosophila melanogaster GN=Gpdh PE=1 SV=1
M9PC45	0.989783	0.979899	0.926421	Dumpy, isoform T OS=Drosophila melanogaster GN=dpy PE=4 SV=1
M9PC84	0.99342	0.976915	0.912917	Muscle-specific protein 300 kDa, isoform L OS=Drosophila melanogaster GN=Msp300 PE=1 SV=1
M9PCC1	0.995183	0.293084	0.0504232	Receptor of activated protein kinase C 1, isoform C OS=Drosophila melanogaster GN=Rack1 PE=4 SV=1
M9PCE0	0.996427	0.983011	0.956118	Phosphoglycerate kinase OS=Drosophila melanogaster GN=Pgk PE=3 SV=1
M9PCE3	0.999111	0.98253	0.901391	Uncharacterized protein, isoform D OS=Drosophila melanogaster GN=CG18304 PE=1 SV=1
M9PCE8	0.955875	0.0223163	0.022858	Angiotensin-converting enzyme-related, isoform B OS=Drosophila melanogaster GN=Acer PE=3 SV=1
M9PCI5	0.979939	0.920249	0.778864	CG8475, isoform C OS=Drosophila melanogaster GN=CG8475 PE=4 SV=1
M9PCJ4	0.989871	0.99951	0.394578	CG8086, isoform M OS=Drosophila melanogaster GN=CG8086 PE=1 SV=1
M9PCJ6	0.989783	0.983599	0.918405	Dumpy, isoform S OS=Drosophila melanogaster GN=dpy PE=4 SV=1
M9PCM8	0.993561	0.97656	0.911787	Muscle-specific protein 300 kDa, isoform K OS=Drosophila melanogaster GN=Msp300 PE=1 SV=1
M9PCQ1	0.992286	0.108888	0.0553747	NADPH--cytochrome P450 reductase OS=Drosophila melanogaster GN=Cpr PE=1 SV=1
M9PCS5	0.998046	0.98253	0.901391	Uncharacterized protein, isoform C OS=Drosophila melanogaster GN=CG18304 PE=1 SV=1
M9PCX4	0.986526	0.812845	0.635378	CG3961, isoform E OS=Drosophila melanogaster GN=CG3961 PE=1 SV=1
M9PD04	0.985224	0.958514	0.99951	Ca[2+]-channel protein alpha[[1]] subunit D, isoform I OS=Drosophila melanogaster GN=Ca-alpha1D PE=3 SV=1
M9PD14	0.998433	0.996244	0.994043	Flightin, isoform B OS=Drosophila melanogaster GN=fln PE=4 SV=1
M9PD18	0.991019	0.81439	0.401332	Vacuolar H[+] ATPase 68kD subunit 1, isoform B OS=Drosophila melanogaster GN=Vha68-1 PE=1 SV=1
M9PD26	0.997547	0.0310527	0.0147887	Cytochrome b5-related, isoform B OS=Drosophila melanogaster GN=Cyt-b5-r PE=4 SV=1
M9PD27	0.983859	0.0830044	0.111643	Eukaryotic release factor 1, isoform H OS=Drosophila melanogaster GN=eRF1 PE=1 SV=1
M9PD73	0.948884	0.0589472	0.0263895	Thioester-containing protein 4, isoform B OS=Drosophila melanogaster GN=Tep4 PE=1 SV=1
M9PD75	0.996674	0.971742	0.917613	Porin, isoform D OS=Drosophila melanogaster GN=porin PE=4 SV=1
M9PD78	0.985224	0.958514	0.99951	Ca[2+]-channel protein alpha[[1]] subunit D, isoform F OS=Drosophila melanogaster GN=Ca-alpha1D PE=3 SV=1
M9PDB4	0.991859	0.865575	0.570533	Cytoplasmic linker protein 190, isoform Q OS=Drosophila melanogaster GN=CLIP-190 PE=1 SV=1
M9PDC7	0.976752	0.947687	0.693061	Dynamin associated protein 160, isoform H OS=Drosophila melanogaster GN=Dap160 PE=1 SV=1
M9PDF6	0.948884	0.0589472	0.0263895	Thioester-containing protein 4, isoform D OS=Drosophila melanogaster GN=Tep4 PE=1 SV=1
M9PDI1	0.985224	0.958514	0.988213	Ca[2+]-channel protein alpha[[1]] subunit D, isoform E OS=Drosophila melanogaster GN=Ca-alpha1D PE=3 SV=1
M9PDI5	0.985224	0.958514	0.99951	Ca[2+]-channel protein alpha[[1]] subunit D, isoform J OS=Drosophila melanogaster GN=Ca-alpha1D PE=3 SV=1
M9PDK5	0.99688	0.492166	0.131041	Vacuolar H[+]-ATPase SFD subunit, isoform E OS=Drosophila melanogaster GN=VhaSFD PE=4 SV=1
M9PDQ0	0.992599	0.851111	0.620367	Alpha spectrin, isoform D OS=Drosophila melanogaster GN=alpha-Spec PE=4 SV=1
M9PDR0	0.948884	0.0589472	0.0263895	Thioester-containing protein 4, isoform C OS=Drosophila melanogaster GN=Tep4 PE=1 SV=1
M9PDW8	0.997741	0.717167	0.156236	Uncharacterized protein, isoform T OS=Drosophila melanogaster GN=CG34417 PE=1 SV=1
M9PDX8	0.986584	0.94444	0.800056	Nervana 3, isoform E OS=Drosophila melanogaster GN=nrv3 PE=1 SV=1
M9PDZ6	0.997198	0.975467	0.884402	Sallimus, isoform Q OS=Drosophila melanogaster GN=sls PE=4 SV=1
M9PE03	0.997162	0.973192	0.850428	Zormin, isoform E OS=Drosophila melanogaster GN=zormin PE=1 SV=1
M9PE19	0.991468	0.0441928	0.0218503	Uncharacterized protein, isoform H OS=Drosophila melanogaster GN=CG16758 PE=1 SV=1
M9PE30	0.991592	0.126319	0.0363055	Transgelin OS=Drosophila melanogaster GN=Chd64 PE=1 SV=1
M9PE73	0.987776	0.670961	0.301159	Dynein heavy chain 64C, isoform E OS=Drosophila melanogaster GN=Dhc64C PE=1 SV=1
M9PE98	0.994324	0.903857	0.446398	Still life, isoform M OS=Drosophila melanogaster GN=sif PE=1 SV=1
M9PEA0	0.997171	0.974176	0.884402	Sallimus, isoform P OS=Drosophila melanogaster GN=sls PE=4 SV=1
M9PEC8	0.987777	0.7016	0.3407	Dynein heavy chain 64C, isoform G OS=Drosophila melanogaster GN=Dhc64C PE=1 SV=1
M9PEH5	0.989783	0.979899	0.926421	Dumpy, isoform P OS=Drosophila melanogaster GN=dpy PE=4 SV=1
M9PEI1	0.989783	0.979899	0.926421	Dumpy, isoform U OS=Drosophila melanogaster GN=dpy PE=4 SV=1
M9PEJ9	0.987021	0.965251	0.505303	CG5989, isoform B OS=Drosophila melanogaster GN=CG5989 PE=1 SV=1
M9PEL1	0.988938	0.774376	0.324355	Ras opposite, isoform B OS=Drosophila melanogaster GN=Rop PE=4 SV=1
M9PEN4	0.987777	0.7016	0.3407	Dynein heavy chain 64C, isoform F OS=Drosophila melanogaster GN=Dhc64C PE=1 SV=1
M9PEP5	0.996228	0.676905	0.463892	CG6767, isoform F OS=Drosophila melanogaster GN=CG6767 PE=1 SV=1
M9PET0	0.996602	0.975606	0.972567	Glycerol-3-phosphate dehydrogenase [NAD(+)] OS=Drosophila melanogaster GN=Gpdh PE=1 SV=1
M9PEU1	0.974552	0.752474	0.323135	Uncharacterized protein, isoform G OS=Drosophila melanogaster GN=CG43693 PE=1 SV=1
M9PEW1	0.993359	0.599994	0.241672	Uncharacterized protein, isoform E OS=Drosophila melanogaster GN=CG18815 PE=1 SV=1
M9PEY1	0.996228	0.676905	0.463892	CG6767, isoform C OS=Drosophila melanogaster GN=CG6767 PE=1 SV=1
M9PF10	0.987021	0.965251	0.505303	CG5989, isoform C OS=Drosophila melanogaster GN=CG5989 PE=1 SV=1
M9PF16	0.993345	0.852768	0.611671	Beta spectrin, isoform B OS=Drosophila melanogaster GN=beta-Spec PE=4 SV=1
M9PF46	0.996228	0.676905	0.463892	CG6767, isoform G OS=Drosophila melanogaster GN=CG6767 PE=1 SV=1
M9PF57	0.997294	0.945318	0.676649	Uncharacterized protein, isoform M OS=Drosophila melanogaster GN=CG43897 PE=1 SV=1
M9PF71	0.989871	0.99951	0.394578	CG8086, isoform O OS=Drosophila melanogaster GN=CG8086 PE=1 SV=1
M9PF96	0.992314	0.846081	0.850499	Pmp70, isoform C OS=Drosophila melanogaster GN=Pmp70 PE=1 SV=1
M9PFQ2	0.972328	0.0157716	0.00710507	Virus-induced RNA 1, isoform G OS=Drosophila melanogaster GN=vir-1 PE=1 SV=1
M9PFR9	0.983859	0.0830044	0.111643	Eukaryotic release factor 1, isoform I OS=Drosophila melanogaster GN=eRF1 PE=1 SV=1
M9PFX4	0.990914	0.996514	0.882402	Cuticular protein 76Bd, isoform C OS=Drosophila melanogaster GN=Cpr76Bd PE=4 SV=1
M9PFZ6	0.995917	0.992927	0.981846	Actin 79B, isoform B OS=Drosophila melanogaster GN=Act79B PE=3 SV=1
M9PG22	0.993665	0.291421	0.072505	ADP ribosylation factor at 79F, isoform J OS=Drosophila melanogaster GN=Arf79F PE=3 SV=1
M9PG47	0.993817	0.325105	0.223718	Ribosomal protein S26, isoform D OS=Drosophila melanogaster GN=RpS26 PE=4 SV=1
M9PG62	0.985036	0.6361	0.523196	Regulatory particle non-ATPase 3, isoform B OS=Drosophila melanogaster GN=Rpn3 PE=1 SV=1
M9PG76	0.999204	0.312522	0.124171	60S acidic ribosomal protein P0 OS=Drosophila melanogaster GN=RpLP0 PE=3 SV=1
M9PGA2	0.982894	0.97713	0.918759	Neuromusculin, isoform I OS=Drosophila melanogaster GN=nrm PE=4 SV=1
M9PGA7	0.997725	0.99521	0.984828	Alpha actinin, isoform G OS=Drosophila melanogaster GN=Actn PE=1 SV=1
M9PGC4	0.993814	0.54388	0.152668	Shaggy, isoform P OS=Drosophila melanogaster GN=sgg PE=1 SV=1
M9PGD7	0.993706	0.964572	0.85099	Uncharacterized protein, isoform B OS=Drosophila melanogaster GN=CG10802 PE=1 SV=1
M9PGL7	0.996633	0.887631	0.657034	Translocase of outer membrane 40, isoform C OS=Drosophila melanogaster GN=Tom40 PE=4 SV=1
M9PGT0	0.99951	0.717167	0.156236	Uncharacterized protein, isoform R OS=Drosophila melanogaster GN=CG34417 PE=1 SV=1
M9PGV6	0.992599	0.851111	0.620367	Alpha spectrin, isoform B OS=Drosophila melanogaster GN=alpha-Spec PE=4 SV=1
M9PGV7	0.993814	0.54388	0.152668	Shaggy, isoform Q OS=Drosophila melanogaster GN=sgg PE=1 SV=1
M9PGX7	0.998788	0.277949	0.116664	Succinyl-CoA:3-ketoacid-coenzyme A transferase OS=Drosophila melanogaster GN=SCOT PE=1 SV=1
M9PGY4	0.997201	0.97504	0.884714	Sallimus, isoform R OS=Drosophila melanogaster GN=sls PE=4 SV=1
M9PH10	0.995842	0.802847	0.295044	Comatose, isoform B OS=Drosophila melanogaster GN=comt PE=1 SV=1
M9PH99	0.994085	0.853158	0.470659	Glutamic acid decarboxylase 1, isoform D OS=Drosophila melanogaster GN=Gad1 PE=3 SV=1
M9PHD2	0.778408	0.715604	0.351304	CG1311, isoform B OS=Drosophila melanogaster GN=CG1311 PE=4 SV=1
M9PHG2	0.945856	0.254754	0.0256054	Moesin, isoform M OS=Drosophila melanogaster GN=Moe PE=1 SV=1
M9PHG8	0.987776	0.670961	0.301159	Dynein heavy chain 64C, isoform H OS=Drosophila melanogaster GN=Dhc64C PE=1 SV=1
M9PHH0	0.994453	0.67013	0.558806	C12.2, isoform B OS=Drosophila melanogaster GN=c12.2 PE=1 SV=1
M9PHI5	0.996053	0.903857	0.446398	Still life, isoform J OS=Drosophila melanogaster GN=sif PE=1 SV=1
M9PHJ0	0.998393	0.993093	0.975142	Upheld, isoform P OS=Drosophila melanogaster GN=up PE=1 SV=1
M9PHK8	0.998716	0.987888	0.912059	Discs large 1, isoform R OS=Drosophila melanogaster GN=dlg1 PE=1 SV=1
M9PHL7	0.99951	0.712992	0.323552	Flotillin 2, isoform J OS=Drosophila melanogaster GN=Flo2 PE=1 SV=1
M9PHM6	0.998172	0.226389	0.138036	Ribosomal protein L18, isoform B OS=Drosophila melanogaster GN=RpL18 PE=4 SV=1
M9PHR5	0.976941	0.638526	0.124447	Ectoderm-expressed 4, isoform K OS=Drosophila melanogaster GN=Ect4 PE=1 SV=1
M9PHT0	0.99951	0.712992	0.323552	Flotillin 2, isoform I OS=Drosophila melanogaster GN=Flo2 PE=1 SV=1
M9PHT9	0.99639	0.984463	0.912513	Uncharacterized protein, isoform L OS=Drosophila melanogaster GN=CG43078 PE=1 SV=1
M9PHV4	0.994513	0.903911	0.515233	Uncharacterized protein, isoform F OS=Drosophila melanogaster GN=CG42354 PE=1 SV=1
M9PHW7	0.996228	0.676905	0.463892	CG6767, isoform D OS=Drosophila melanogaster GN=CG6767 PE=1 SV=1
M9PI70	0.996928	0.991305	0.983217	PHCl, isoform N OS=Drosophila melanogaster GN=pHCl PE=4 SV=1
M9PI82	0.957202	0.643111	0.374997	Mo25, isoform B OS=Drosophila melanogaster GN=Mo25 PE=4 SV=1
M9PI96	0.992927	0.0226599	0.0398557	Uncharacterized protein, isoform E OS=Drosophila melanogaster GN=CG18135 PE=1 SV=1
M9PIM0	0.994298	0.279624	0.103393	Ribosomal protein L10, isoform E OS=Drosophila melanogaster GN=RpL10 PE=4 SV=1
M9PIS3	0.988279	0.105635	0.0602501	6-phosphogluconate dehydrogenase, decarboxylating OS=Drosophila melanogaster GN=Pgd PE=3 SV=1
M9PJI4	0.998609	0.987323	0.91524	Discs large 1, isoform T OS=Drosophila melanogaster GN=dlg1 PE=1 SV=1
M9PJN8	0.997171	0.981623	0.962675	Glyceraldehyde-3-phosphate dehydrogenase OS=Drosophila melanogaster GN=Gapdh2 PE=3 SV=1
M9PJP0	0.97749	0.65996	0.463708	Nipsnap, isoform F OS=Drosophila melanogaster GN=Nipsnap PE=4 SV=2
M9PJQ5	0.998836	0.981364	0.897154	Wings up A, isoform K OS=Drosophila melanogaster GN=wupA PE=1 SV=1
O01666	0.999211	0.983781	0.969594	ATP synthase subunit gamma, mitochondrial OS=Drosophila melanogaster GN=ATPsyngamma PE=2 SV=2
O02649	0.998636	0.710541	0.428507	60 kDa heat shock protein, mitochondrial OS=Drosophila melanogaster GN=Hsp60 PE=1 SV=3
O15971	0.976753	0.523994	0.301846	LD39986p OS=Drosophila melanogaster GN=Rab10 PE=1 SV=1
O16129	0.998693	0.113155	0.0372912	Probable phenylalanine--tRNA ligase, mitochondrial OS=Drosophila melanogaster GN=Aats-phe-m PE=2 SV=3
O16158	0.934904	0.855755	0.459827	Calcium-binding protein OS=Drosophila melanogaster GN=Scp2 PE=1 SV=1
O16797	0.997264	0.417612	0.148286	60S ribosomal protein L3 OS=Drosophila melanogaster GN=RpL3 PE=1 SV=3
O17444	0.996275	0.912478	0.62294	Vesicular acetylcholine transporter OS=Drosophila melanogaster GN=VAChT PE=2 SV=2
O17445	0.998284	0.398772	0.183425	60S ribosomal protein L15 OS=Drosophila melanogaster GN=RpL15 PE=1 SV=1
O18332	0.994535	0.290281	0.0859059	FI01544p OS=Drosophila melanogaster GN=Rab1 PE=1 SV=1
O18333	0.996051	0.383344	0.0823924	GH01619p OS=Drosophila melanogaster GN=Rab2 PE=1 SV=1
O18335	0.99412	0.465842	0.183451	Drab11 OS=Drosophila melanogaster GN=Rab11 PE=1 SV=1
O18338	0.9979	0.68605	0.251623	LD44762p OS=Drosophila melanogaster GN=Rab8 PE=1 SV=1
O18373	0.992863	0.708886	0.341984	Selenide, water dikinase OS=Drosophila melanogaster GN=SelD PE=2 SV=1
O18404	0.999297	0.5103	0.326673	3-hydroxyacyl-CoA dehydrogenase type-2 OS=Drosophila melanogaster GN=scu PE=1 SV=1
O18413	0.983581	0.568319	0.0976038	26S protease regulatory subunit 8 OS=Drosophila melanogaster GN=Rpt6 PE=1 SV=2
O18640	0.995183	0.293084	0.0504232	Guanine nucleotide-binding protein subunit beta-like protein OS=Drosophila melanogaster GN=Rack1 PE=1 SV=2
O46037	0.997955	0.955776	0.825749	Vinculin OS=Drosophila melanogaster GN=Vinc PE=1 SV=1
O46052	0.996332	0.384419	0.0969404	CG3630, isoform A OS=Drosophila melanogaster GN=EG:152A3.3 PE=1 SV=2
O46067	0.992668	0.352088	0.188348	CG2918, isoform A OS=Drosophila melanogaster GN=EG:25E8.1 PE=1 SV=1
O61231	0.994298	0.279624	0.103393	60S ribosomal protein L10 OS=Drosophila melanogaster GN=RpL10 PE=1 SV=1
O61380	0.988775	0.0351499	0.046859	Eukaryotic translation initiation factor 4G, isoform A OS=Drosophila melanogaster GN=eIF4G PE=1 SV=3
O61491	0.99398	0.670336	0.339706	Flotillin-1 OS=Drosophila melanogaster GN=Flo1 PE=2 SV=1
O61492	0.997155	0.808329	0.384954	Flotillin-2 OS=Drosophila melanogaster GN=Flo2 PE=2 SV=3
O62530	0.988853	0.872238	0.606	Adaptor protein complex 2, mu subunit, isoform A OS=Drosophila melanogaster GN=AP-2mu PE=1 SV=1
O62619	0.996751	0.961801	0.918657	Pyruvate kinase OS=Drosophila melanogaster GN=PyK PE=2 SV=2
O76137	0.916667	0.962723	0.913361	Tetraspanin OS=Drosophila melanogaster GN=TM4SF PE=1 SV=1
O76206	0.992358	0.442705	0.283929	Putative riboflavin kinase OS=Drosophila melanogaster GN=anon-84Ea PE=2 SV=1
O76742	0.9705	0.109015	0.0217895	CG5915 protein OS=Drosophila melanogaster GN=Rab7 PE=1 SV=1
O77062	0.994778	0.635328	0.375704	Amino acid transporter OS=Drosophila melanogaster GN=Eaat1 PE=1 SV=1
O77134	0.99951	0.984041	0.97279	9 kD basic protein OS=Drosophila melanogaster GN=ATPsynE PE=1 SV=1
O77266	0.992221	0.394201	0.0704928	CG4199, isoform A OS=Drosophila melanogaster GN=CG4199 PE=1 SV=3
O77410	0.965199	0.337093	0.217396	Eukaryotic translation initiation factor 3 subunit E OS=Drosophila melanogaster GN=eIF3-S6 PE=2 SV=1
O77430	0.998317	0.903427	0.709159	EG:115C2.4 protein OS=Drosophila melanogaster GN=SkpA PE=1 SV=1
O77434	0.998998	0.55509	0.238633	EG:34F3.8 protein OS=Drosophila melanogaster GN=Sec22 PE=1 SV=2
O77460	0.996383	0.672638	0.482016	Inorganic pyrophosphatase OS=Drosophila melanogaster GN=Nurf-38 PE=1 SV=3
O96299	0.993581	0.694697	0.452365	LD47736p OS=Drosophila melanogaster GN=Sodh-2 PE=1 SV=1
O96553	0.991901	0.314028	0.0409167	C-1-tetrahydrofolate synthase, cytoplasmic OS=Drosophila melanogaster GN=pug PE=1 SV=4
O96692	0.956366	0.831435	0.422465	RE63021p OS=Drosophila melanogaster GN=Rap2l PE=1 SV=1
O96827	0.990816	0.605174	0.235898	Probable elongation factor 1-beta OS=Drosophila melanogaster GN=Ef1beta PE=1 SV=3
O96860	0.975128	0.866437	0.618332	Dynein light chain 2, cytoplasmic OS=Drosophila melanogaster GN=Cdlc2 PE=3 SV=1
O97066	0.947451	0.45021	0.302363	Signal peptidase complex catalytic subunit SEC11 OS=Drosophila melanogaster GN=twr PE=1 SV=1
O97125	0.973913	0.496197	0.13001	Heat shock protein 68 OS=Drosophila melanogaster GN=Hsp68 PE=1 SV=1
O97418	0.998815	0.915054	0.715699	EG:152A3.7 protein OS=Drosophila melanogaster GN=ND-B14.5A PE=1 SV=1
O97477	0.990516	0.0339967	0.00991201	Inositol-3-phosphate synthase OS=Drosophila melanogaster GN=Inos PE=1 SV=1
O97479	0.992771	0.114305	0.0164909	FI05212p OS=Drosophila melanogaster GN=Sodh-1 PE=1 SV=1
P00334	0.999018	0.702159	0.641576	Alcohol dehydrogenase OS=Drosophila melanogaster GN=Adh PE=1 SV=2
P00399	0.998958	0.999296	0.991046	Cytochrome c oxidase subunit 1 OS=Drosophila melanogaster GN=mt:CoI PE=2 SV=2
P00408	0.998129	0.988495	0.978469	Cytochrome c oxidase subunit 2 OS=Drosophila melanogaster GN=mt:CoII PE=3 SV=1
P00417	0.990492	0.96806	0.976301	Cytochrome c oxidase subunit 3 OS=Drosophila melanogaster GN=mt:CoIII PE=3 SV=1
P00850	0.998988	0.994685	0.993765	ATP synthase subunit a OS=Drosophila melanogaster GN=mt:ATPase6 PE=3 SV=3
P02255	0.99933	0.942574	0.793421	Histone H1 OS=Drosophila melanogaster GN=His1 PE=1 SV=1
P02283	0.935461	0.912845	0.747724	Histone H2B OS=Drosophila melanogaster GN=His2B PE=1 SV=2
P02299	0.995508	0.985667	0.976346	Histone H3 OS=Drosophila melanogaster GN=His3 PE=1 SV=4
P02516	0.988813	0.953207	0.316026	Heat shock protein 23 OS=Drosophila melanogaster GN=Hsp23 PE=2 SV=2
P02572	0.998542	0.991808	0.975481	Actin-42A OS=Drosophila melanogaster GN=Act42A PE=1 SV=3
P02574	0.995917	0.992927	0.98192	Actin, larval muscle OS=Drosophila melanogaster GN=Act79B PE=1 SV=2
P02828	0.985413	0.140227	0.0160949	Heat shock protein 83 OS=Drosophila melanogaster GN=Hsp83 PE=1 SV=1
P04359	0.984821	0.273253	0.104358	60S ribosomal protein L32 OS=Drosophila melanogaster GN=RpL32 PE=1 SV=3
P04388	0.998915	0.91615	0.614119	Ras-like protein 2 OS=Drosophila melanogaster GN=Ras64B PE=1 SV=2
P05303	0.99807	0.487322	0.127902	Elongation factor 1-alpha 2 OS=Drosophila melanogaster GN=Ef1alpha100E PE=2 SV=2
P05661	0.997208	0.996737	0.993424	Myosin heavy chain, muscle OS=Drosophila melanogaster GN=Mhc PE=1 SV=4
P06603	0.992824	0.904924	0.670862	Tubulin alpha-1 chain OS=Drosophila melanogaster GN=alphaTub84B PE=2 SV=1
P06604	0.989724	0.899476	0.674034	Tubulin alpha-2 chain OS=Drosophila melanogaster GN=alphaTub85E PE=1 SV=1
P06742	0.998931	0.992327	0.983362	Myosin light chain alkali OS=Drosophila melanogaster GN=Mlc1 PE=1 SV=4
P07140	0.968745	0.913708	0.523769	Acetylcholinesterase OS=Drosophila melanogaster GN=Ace PE=1 SV=1
P07190	0.985403	0.0478004	0.0310522	Maltase A1 OS=Drosophila melanogaster GN=Mal-A1 PE=2 SV=2
P07486	0.997516	0.988912	0.97588	Glyceraldehyde-3-phosphate dehydrogenase 1 OS=Drosophila melanogaster GN=Gapdh1 PE=2 SV=2
P07487	0.997171	0.981623	0.962675	Glyceraldehyde-3-phosphate dehydrogenase 2 OS=Drosophila melanogaster GN=Gapdh2 PE=1 SV=2
P07764	0.998841	0.951561	0.852748	Fructose-bisphosphate aldolase OS=Drosophila melanogaster GN=Ald PE=1 SV=5
P08120	0.969293	0.94337	0.763778	Collagen alpha-1(IV) chain OS=Drosophila melanogaster GN=Cg25C PE=2 SV=3
P08144	0.96805	0.0371365	0.0209742	Alpha-amylase A OS=Drosophila melanogaster GN=Amy-p PE=2 SV=1
P08171	0.992235	0.0202166	0.0231633	Esterase-6 OS=Drosophila melanogaster GN=Est-6 PE=1 SV=2
P08181	0.988243	0.588779	0.107844	Casein kinase II subunit alpha OS=Drosophila melanogaster GN=CkIIalpha PE=1 SV=2
P08570	0.998736	0.304506	0.121439	60S acidic ribosomal protein P1 OS=Drosophila melanogaster GN=RpLP1 PE=1 SV=2
P08645	0.993017	0.606061	0.300872	Ras-like protein 3 OS=Drosophila melanogaster GN=R PE=2 SV=2
P08646	0.991887	0.72393	0.282943	Ras-like protein 1 OS=Drosophila melanogaster GN=Ras85D PE=1 SV=2
P08736	0.998436	0.405541	0.0960403	Elongation factor 1-alpha 1 OS=Drosophila melanogaster GN=Ef1alpha48D PE=1 SV=2
P08841	0.995044	0.933521	0.750934	Tubulin beta-3 chain OS=Drosophila melanogaster GN=betaTub60D PE=2 SV=2
P08879	0.997783	0.857834	0.728506	Nucleoside diphosphate kinase OS=Drosophila melanogaster GN=awd PE=1 SV=3
P08928	0.997112	0.952061	0.712926	Lamin Dm0 OS=Drosophila melanogaster GN=Lam PE=1 SV=4
P08985	0.996274	0.884874	0.628651	Histone H2A.v OS=Drosophila melanogaster GN=His2Av PE=1 SV=2
P09180	0.999331	0.29838	0.131542	60S ribosomal protein L4 OS=Drosophila melanogaster GN=RpL4 PE=1 SV=2
P09491	0.99951	0.996059	0.984013	Tropomyosin-2 OS=Drosophila melanogaster GN=Tm2 PE=2 SV=1
P10674	0.997753	0.886768	0.601397	Fasciclin-1 OS=Drosophila melanogaster GN=Fas1 PE=1 SV=1
P10981	0.994039	0.991175	0.97594	Actin-87E OS=Drosophila melanogaster GN=Act87E PE=1 SV=1
P10987	0.998303	0.991936	0.975433	Actin-5C OS=Drosophila melanogaster GN=Act5C PE=1 SV=4
P11046	0.993964	0.989717	0.953327	Laminin subunit beta-1 OS=Drosophila melanogaster GN=LanB1 PE=1 SV=4
P11147	0.995694	0.507411	0.108128	Heat shock 70 kDa protein cognate 4 OS=Drosophila melanogaster GN=Hsc70-4 PE=1 SV=3
P11584	0.991242	0.941725	0.758502	Integrin beta-PS OS=Drosophila melanogaster GN=mys PE=1 SV=3
P11996	0.987227	0.0396427	0.032445	Larval serum protein 1 beta chain OS=Drosophila melanogaster GN=Lsp1beta PE=2 SV=3
P12080	0.996395	0.962183	0.835259	Integrin alpha-PS2 OS=Drosophila melanogaster GN=if PE=1 SV=2
P12252	0.99857	0.856142	0.362949	cAMP-specific 3',5'-cyclic phosphodiesterase OS=Drosophila melanogaster GN=dnc PE=1 SV=4
P12370	0.99194	0.871538	0.647343	cAMP-dependent protein kinase catalytic subunit OS=Drosophila melanogaster GN=Pka-C1 PE=1 SV=3
P12613	0.992889	0.887121	0.389712	T-complex protein 1 subunit alpha OS=Drosophila melanogaster GN=T-cp1 PE=2 SV=2
P12646	0.969984	0.0923811	0.0976997	Glucose-6-phosphate 1-dehydrogenase OS=Drosophila melanogaster GN=Zw PE=1 SV=2
P12881	0.971494	0.664195	0.243824	Proteasome subunit alpha type-1 OS=Drosophila melanogaster GN=Prosalpha6 PE=1 SV=1
P12982	0.985043	0.572251	0.168692	Serine/threonine-protein phosphatase alpha-2 isoform OS=Drosophila melanogaster GN=Pp1-87B PE=1 SV=1
P13008	0.993817	0.325105	0.223718	40S ribosomal protein S26 OS=Drosophila melanogaster GN=RpS26 PE=1 SV=1
P13060	0.993944	0.273366	0.0344936	Elongation factor 2 OS=Drosophila melanogaster GN=EF2 PE=1 SV=4
P13607	0.996734	0.921485	0.748151	Sodium/potassium-transporting ATPase subunit alpha OS=Drosophila melanogaster GN=Atpalpha PE=1 SV=3
P13706	0.996602	0.975606	0.972567	Glycerol-3-phosphate dehydrogenase [NAD(+)], cytoplasmic OS=Drosophila melanogaster GN=Gpdh PE=1 SV=3
P14130	0.996486	0.262691	0.13072	40S ribosomal protein S14 OS=Drosophila melanogaster GN=RpS14a PE=1 SV=1
P14318	0.970767	0.450811	0.0820492	Muscle-specific protein 20 OS=Drosophila melanogaster GN=Mp20 PE=2 SV=2
P15007	0.99815	0.973692	0.938099	Enolase OS=Drosophila melanogaster GN=Eno PE=1 SV=2
P15215	0.995128	0.988637	0.945466	Laminin subunit gamma-1 OS=Drosophila melanogaster GN=LanB2 PE=2 SV=2
P15357	0.99951	0.974868	0.906931	Ubiquitin-40S ribosomal protein S27a OS=Drosophila melanogaster GN=RpS27A PE=1 SV=2
P16378	0.962719	0.924226	0.642649	G protein alpha o subunit OS=Drosophila melanogaster GN=Galphao PE=1 SV=1
P16905	0.997646	0.881711	0.484981	cAMP-dependent protein kinase type I regulatory subunit OS=Drosophila melanogaster GN=Pka-R1 PE=2 SV=2
P17210	0.994271	0.475734	0.120264	Kinesin heavy chain OS=Drosophila melanogaster GN=Khc PE=1 SV=2
P17336	0.99438	0.192019	0.0902543	Catalase OS=Drosophila melanogaster GN=Cat PE=1 SV=2
P17704	0.997205	0.34173	0.113991	40S ribosomal protein S17 OS=Drosophila melanogaster GN=RpS17 PE=1 SV=2
P18053	0.979359	0.84753	0.295129	Proteasome subunit alpha type-4 OS=Drosophila melanogaster GN=Prosalpha3 PE=1 SV=2
P18431	0.99551	0.563909	0.161053	Protein kinase shaggy OS=Drosophila melanogaster GN=sgg PE=1 SV=3
P18432	0.99737	0.995944	0.989052	Myosin regulatory light chain 2 OS=Drosophila melanogaster GN=Mlc2 PE=1 SV=2
P18929	0.999144	0.990025	0.974076	NADH-ubiquinone oxidoreductase chain 1 OS=Drosophila melanogaster GN=mt:ND1 PE=3 SV=2
P18931	0.996076	0.968951	0.994996	NADH-ubiquinone oxidoreductase chain 4 OS=Drosophila melanogaster GN=mt:ND4 PE=3 SV=2
P18932	0.954018	0.959113	0.975759	NADH-ubiquinone oxidoreductase chain 5 OS=Drosophila melanogaster GN=mt:ND5 PE=3 SV=4
P19109	0.96618	0.369335	0.113517	ATP-dependent RNA helicase p62 OS=Drosophila melanogaster GN=Rm62 PE=1 SV=3
P19351	0.998393	0.993093	0.975142	Troponin T, skeletal muscle OS=Drosophila melanogaster GN=up PE=1 SV=3
P19889	0.999204	0.312522	0.124171	60S acidic ribosomal protein P0 OS=Drosophila melanogaster GN=RpLP0 PE=1 SV=1
P19967	0.997547	0.0310527	0.0147887	Cytochrome b5-related protein OS=Drosophila melanogaster GN=Cyt-b5-r PE=2 SV=2
P20228	0.994085	0.853158	0.470659	Glutamate decarboxylase OS=Drosophila melanogaster GN=Gad1 PE=2 SV=2
P20241	0.991899	0.900873	0.572954	Neuroglian OS=Drosophila melanogaster GN=Nrg PE=1 SV=2
P20432	0.966117	0.430095	0.132875	Glutathione S-transferase D1 OS=Drosophila melanogaster GN=GstD1 PE=1 SV=1
P20477	0.993127	0.528023	0.267651	Glutamine synthetase 1, mitochondrial OS=Drosophila melanogaster GN=Gs1 PE=2 SV=3
P20478	0.988254	0.466179	0.178615	Glutamine synthetase 2 cytoplasmic OS=Drosophila melanogaster GN=Gs2 PE=2 SV=3
P21187	0.998227	0.0838463	0.0224242	Polyadenylate-binding protein OS=Drosophila melanogaster GN=pAbp PE=1 SV=3
P21521	0.992328	0.816124	0.48452	Synaptotagmin 1 OS=Drosophila melanogaster GN=Syt1 PE=1 SV=3
P21914	0.996079	0.883776	0.63518	Succinate dehydrogenase [ubiquinone] iron-sulfur subunit, mitochondrial OS=Drosophila melanogaster GN=SdhB PE=2 SV=2
P22464	0.984541	0.610363	0.268715	Annexin B9 OS=Drosophila melanogaster GN=AnxB9 PE=2 SV=2
P22465	0.975927	0.352569	0.0742032	Annexin B10 OS=Drosophila melanogaster GN=AnxB10 PE=2 SV=3
P22700	0.996363	0.988309	0.977703	Calcium-transporting ATPase sarcoplasmic/endoplasmic reticulum type OS=Drosophila melanogaster GN=Ca-P60A PE=1 SV=2
P22769	0.976612	0.720603	0.257486	Proteasome subunit alpha type-7-1 OS=Drosophila melanogaster GN=Prosalpha4 PE=1 SV=2
P22817	0.986436	0.838139	0.475671	Insulin-degrading enzyme OS=Drosophila melanogaster GN=Ide PE=1 SV=4
P23226	0.99951	0.456477	0.0220418	205 kDa microtubule-associated protein OS=Drosophila melanogaster GN=Map205 PE=1 SV=2
P23696	0.980757	0.738263	0.299004	Serine/threonine-protein phosphatase PP2A OS=Drosophila melanogaster GN=mts PE=2 SV=1
P23779	0.995209	0.0295854	0.0794774	Cystatin-like protein OS=Drosophila melanogaster GN=Cys PE=2 SV=2
P24156	0.998346	0.965233	0.923426	Protein l(2)37Cc OS=Drosophila melanogaster GN=l(2)37Cc PE=2 SV=2
P25007	0.988535	0.783356	0.561628	Peptidyl-prolyl cis-trans isomerase OS=Drosophila melanogaster GN=Cyp1 PE=1 SV=2
P25161	0.985036	0.6361	0.523196	Probable 26S proteasome non-ATPase regulatory subunit 3 OS=Drosophila melanogaster GN=Rpn3 PE=2 SV=1
P25228	0.997019	0.918794	0.568605	Ras-related protein Rab-3 OS=Drosophila melanogaster GN=Rab3 PE=1 SV=1
P25843	0.97628	0.90782	0.193342	Profilin OS=Drosophila melanogaster GN=chic PE=1 SV=1
P26308	0.987209	0.921473	0.693347	Guanine nucleotide-binding protein subunit beta-1 OS=Drosophila melanogaster GN=Gbeta13F PE=1 SV=1
P28668	0.997982	0.341947	0.0550793	Bifunctional glutamate/proline--tRNA ligase OS=Drosophila melanogaster GN=Aats-glupro PE=1 SV=2
P29310	0.981665	0.802234	0.526137	14-3-3 protein zeta OS=Drosophila melanogaster GN=14-3-3zeta PE=1 SV=1
P29327	0.990748	0.314593	0.637115	40S ribosomal protein S6 OS=Drosophila melanogaster GN=RpS6 PE=1 SV=1
P29413	0.95947	0.365594	0.170891	Calreticulin OS=Drosophila melanogaster GN=Crc PE=1 SV=2
P29613	0.997206	0.974898	0.945173	Triosephosphate isomerase OS=Drosophila melanogaster GN=Tpi PE=1 SV=3
P29742	0.991874	0.389878	0.10587	Clathrin heavy chain OS=Drosophila melanogaster GN=Chc PE=1 SV=1
P29843	0.99701	0.641712	0.147871	Heat shock 70 kDa protein cognate 1 OS=Drosophila melanogaster GN=Hsc70-1 PE=1 SV=1
P29844	0.995003	0.393347	0.142797	Heat shock 70 kDa protein cognate 3 OS=Drosophila melanogaster GN=Hsc70-3 PE=2 SV=2
P29845	0.998243	0.482798	0.104277	Heat shock 70 kDa protein cognate 5 OS=Drosophila melanogaster GN=Hsc70-5 PE=1 SV=2
P31007	0.998855	0.985222	0.915659	Disks large 1 tumor suppressor protein OS=Drosophila melanogaster GN=dlg1 PE=1 SV=2
P31009	0.996603	0.332761	0.171837	40S ribosomal protein S2 OS=Drosophila melanogaster GN=RpS2 PE=1 SV=2
P31409	0.995978	0.650968	0.310154	V-type proton ATPase subunit B OS=Drosophila melanogaster GN=Vha55 PE=2 SV=1
P32100	0.997958	0.312366	0.140159	60S ribosomal protein L7 OS=Drosophila melanogaster GN=RpL7 PE=1 SV=2
P32392	0.992447	0.739979	0.237077	Actin-related protein 3 OS=Drosophila melanogaster GN=Arp3 PE=2 SV=3
P32748	0.999061	0.52321	0.154025	Dihydroorotate dehydrogenase (quinone), mitochondrial OS=Drosophila melanogaster GN=Dhod PE=2 SV=2
P33270	0.729016	0.20571	0.672224	Cytochrome P450 6a2 OS=Drosophila melanogaster GN=Cyp6a2 PE=2 SV=2
P33438	0.998373	0.158304	0.016453	Glutactin OS=Drosophila melanogaster GN=Glt PE=1 SV=2
P35122	0.996147	0.950286	0.499316	Ubiquitin carboxyl-terminal hydrolase OS=Drosophila melanogaster GN=Uch PE=2 SV=2
P35381	0.996999	0.982096	0.962627	ATP synthase subunit alpha, mitochondrial OS=Drosophila melanogaster GN=blw PE=1 SV=2
P35415	0.9995	0.996966	0.982604	Paramyosin, long form OS=Drosophila melanogaster GN=Prm PE=1 SV=1
P35416	0.99951	0.995576	0.981332	Paramyosin, short form OS=Drosophila melanogaster GN=Prm PE=2 SV=2
P35421	0.968653	0.160139	0.0433055	Phosphoribosylformylglycinamidine synthase OS=Drosophila melanogaster GN=ade2 PE=1 SV=2
P35554	0.998433	0.996244	0.994043	Flightin OS=Drosophila melanogaster GN=fln PE=2 SV=1
P36179	0.999016	0.744393	0.389908	Serine/threonine-protein phosphatase PP2A 65 kDa regulatory subunit OS=Drosophila melanogaster GN=Pp2A-29B PE=2 SV=4
P36188	0.998931	0.995032	0.987418	Troponin I OS=Drosophila melanogaster GN=wupA PE=2 SV=3
P36241	0.997771	0.357488	0.118425	60S ribosomal protein L19 OS=Drosophila melanogaster GN=RpL19 PE=1 SV=2
P36951	0.992296	0.197925	0.122892	Putative hydroxypyruvate isomerase OS=Drosophila melanogaster GN=Gip PE=2 SV=1
P37276	0.987777	0.7016	0.3407	Dynein heavy chain, cytoplasmic OS=Drosophila melanogaster GN=Dhc64C PE=2 SV=2
P38040	0.998383	0.613236	0.456923	Guanine nucleotide-binding protein subunit gamma-1 OS=Drosophila melanogaster GN=Ggamma1 PE=2 SV=1
P38979	0.995484	0.373468	0.148834	40S ribosomal protein SA OS=Drosophila melanogaster GN=sta PE=1 SV=2
P40301	0.668227	0.516206	0.339191	Proteasome subunit alpha type-2 OS=Drosophila melanogaster GN=Prosalpha2 PE=1 SV=1
P40304	0.997244	0.557658	0.185896	Proteasome subunit beta type-1 OS=Drosophila melanogaster GN=Prosbeta6 PE=2 SV=2
P40792	0.99212	0.671458	0.384359	Ras-related protein Rac1 OS=Drosophila melanogaster GN=Rac1 PE=1 SV=2
P40793	0.981804	0.412628	0.120122	Cdc42 homolog OS=Drosophila melanogaster GN=Cdc42 PE=1 SV=1
P40945	0.983171	0.30027	0.0760208	ADP-ribosylation factor 2 OS=Drosophila melanogaster GN=Arf102F PE=2 SV=2
P41042	0.998851	0.346009	0.149878	40S ribosomal protein S4 OS=Drosophila melanogaster GN=RpS4 PE=1 SV=2
P41043	0.997559	0.995798	0.98898	Glutathione S-transferase S1 OS=Drosophila melanogaster GN=GstS1 PE=1 SV=2
P41044	0.988641	0.720336	0.302721	Calbindin-32 OS=Drosophila melanogaster GN=Cbp53E PE=2 SV=1
P41073	0.994176	0.124521	0.00775323	Zinc finger protein on ecdysone puffs OS=Drosophila melanogaster GN=Pep PE=1 SV=1
P41094	0.999008	0.260517	0.11486	40S ribosomal protein S18 OS=Drosophila melanogaster GN=RpS18 PE=1 SV=1
P42325	0.916187	0.635978	0.378436	Neurocalcin homolog OS=Drosophila melanogaster GN=Nca PE=1 SV=2
P45594	0.996017	0.831877	0.593716	Cofilin/actin-depolymerizing factor homolog OS=Drosophila melanogaster GN=tsr PE=1 SV=1
P45889	0.982464	0.851738	0.371588	Actin-related protein 1 OS=Drosophila melanogaster GN=Arp1 PE=2 SV=2
P46150	0.945856	0.254754	0.0256054	Moesin/ezrin/radixin homolog 1 OS=Drosophila melanogaster GN=Moe PE=1 SV=2
P46222	0.947662	0.301858	0.141032	60S ribosomal protein L11 OS=Drosophila melanogaster GN=RpL11 PE=1 SV=2
P46415	0.994102	0.613167	0.500449	Alcohol dehydrogenase class-3 OS=Drosophila melanogaster GN=Fdh PE=1 SV=3
P46461	0.995842	0.802847	0.295044	Vesicle-fusing ATPase 1 OS=Drosophila melanogaster GN=comt PE=2 SV=1
P47947	0.986794	0.968509	0.968448	Troponin C, isoform 1 OS=Drosophila melanogaster GN=TpnC41C PE=2 SV=2
P47948	0.896312	0.880171	0.866341	Troponin C, isoform 2 OS=Drosophila melanogaster GN=TpnC47D PE=2 SV=2
P47949	0.985813	0.918408	0.739115	Troponin C, isoform 3 OS=Drosophila melanogaster GN=TpnC73F PE=2 SV=2
P48148	0.995127	0.563937	0.221797	Ras-like GTP-binding protein Rho1 OS=Drosophila melanogaster GN=Rho1 PE=1 SV=1
P48159	0.99938	0.283554	0.122144	60S ribosomal protein L23 OS=Drosophila melanogaster GN=RpL23 PE=1 SV=2
P48456	0.975329	0.818593	0.524103	Serine/threonine-protein phosphatase 2B catalytic subunit 1 OS=Drosophila melanogaster GN=CanA1 PE=2 SV=2
P48461	0.98957	0.56371	0.167289	Serine/threonine-protein phosphatase alpha-1 isoform OS=Drosophila melanogaster GN=Pp1alpha-96A PE=1 SV=1
P48462	0.973521	0.786951	0.232849	Serine/threonine-protein phosphatase beta isoform OS=Drosophila melanogaster GN=flw PE=1 SV=1
P48554	0.997128	0.764463	0.460977	Ras-related protein Rac2 OS=Drosophila melanogaster GN=Rac2 PE=1 SV=1
P48588	0.999504	0.382381	0.166514	40S ribosomal protein S25 OS=Drosophila melanogaster GN=RpS25 PE=1 SV=3
P48601	0.987691	0.393936	0.0779035	26S protease regulatory subunit 4 OS=Drosophila melanogaster GN=Rpt2 PE=1 SV=2
P48602	0.991019	0.792596	0.401332	V-type proton ATPase catalytic subunit A isoform 1 OS=Drosophila melanogaster GN=Vha68-1 PE=2 SV=2
P48603	0.923923	0.913084	0.360555	F-actin-capping protein subunit beta OS=Drosophila melanogaster GN=cpb PE=2 SV=1
P48605	0.994395	0.865168	0.586764	T-complex protein 1 subunit gamma OS=Drosophila melanogaster GN=Cctgamma PE=2 SV=2
P48809	0.988696	0.0142524	0.0335422	Heterogeneous nuclear ribonucleoprotein 27C OS=Drosophila melanogaster GN=Hrb27C PE=1 SV=2
P49455	0.998682	0.997049	0.991333	Tropomyosin-1, isoforms 33/34 OS=Drosophila melanogaster GN=Tm1 PE=2 SV=2
P50882	0.998762	0.293481	0.116673	60S ribosomal protein L9 OS=Drosophila melanogaster GN=RpL9 PE=1 SV=2
P50887	0.962402	0.117818	0.0354383	60S ribosomal protein L22 OS=Drosophila melanogaster GN=RpL22 PE=1 SV=2
P52029	0.996453	0.95692	0.910281	Glucose-6-phosphate isomerase OS=Drosophila melanogaster GN=Pgi PE=2 SV=2
P53501	0.993707	0.991107	0.97562	Actin-57B OS=Drosophila melanogaster GN=Act57B PE=1 SV=1
P54351	0.992538	0.566229	0.294781	Vesicle-fusing ATPase 2 OS=Drosophila melanogaster GN=Nsf2 PE=2 SV=2
P54367	0.939251	0.180835	0.060172	Casein kinase I isoform alpha OS=Drosophila melanogaster GN=CkIalpha PE=1 SV=1
P54385	0.993358	0.991897	0.976936	Glutamate dehydrogenase, mitochondrial OS=Drosophila melanogaster GN=Gdh PE=1 SV=2
P54399	0.982034	0.134804	0.0556382	Protein disulfide-isomerase OS=Drosophila melanogaster GN=Pdi PE=2 SV=1
P54611	0.998835	0.604668	0.280042	V-type proton ATPase subunit E OS=Drosophila melanogaster GN=Vha26 PE=2 SV=1
P55828	0.999427	0.389079	0.161685	40S ribosomal protein S20 OS=Drosophila melanogaster GN=RpS20 PE=1 SV=1
P55830	0.989259	0.306677	0.121131	40S ribosomal protein S3a OS=Drosophila melanogaster GN=RpS3A PE=1 SV=4
P55841	0.99951	0.319625	0.139342	60S ribosomal protein L14 OS=Drosophila melanogaster GN=RpL14 PE=1 SV=1
P55935	0.99951	0.359599	0.132311	40S ribosomal protein S9 OS=Drosophila melanogaster GN=RpS9 PE=1 SV=2
P61209	0.993665	0.291421	0.072505	ADP-ribosylation factor 1 OS=Drosophila melanogaster GN=Arf79F PE=2 SV=2
P61851	0.990755	0.634508	0.453331	Superoxide dismutase [Cu-Zn] OS=Drosophila melanogaster GN=Sod PE=1 SV=2
P62152	0.994203	0.723906	0.372951	Calmodulin OS=Drosophila melanogaster GN=Cam PE=1 SV=2
P80455	0.999297	0.476138	0.0939802	40S ribosomal protein S12 OS=Drosophila melanogaster GN=RpS12 PE=1 SV=2
P81641	0.96805	0.0371365	0.0209742	Alpha-amylase B OS=Drosophila melanogaster GN=Amy-d PE=3 SV=3
P81900	0.994925	0.923609	0.77206	cAMP-dependent protein kinase type II regulatory subunit OS=Drosophila melanogaster GN=Pka-R2 PE=1 SV=2
P82147	0.992288	0.41562	0.045209	Protein lethal(2)essential for life OS=Drosophila melanogaster GN=l(2)efl PE=1 SV=1
P82890	0.930244	0.439589	0.360779	Low molecular weight phosphotyrosine protein phosphatase 1 OS=Drosophila melanogaster GN=primo-1 PE=2 SV=1
P83094	0.99041	0.703056	0.35639	Stromal interaction molecule homolog OS=Drosophila melanogaster GN=Stim PE=1 SV=1
P83967	0.993832	0.992641	0.982823	Actin, indirect flight muscle OS=Drosophila melanogaster GN=Act88F PE=1 SV=1
P84029	0.994476	0.986538	0.967241	Cytochrome c-2 OS=Drosophila melanogaster GN=Cyt-c-p PE=1 SV=2
P84040	0.999044	0.942858	0.873521	Histone H4 OS=Drosophila melanogaster GN=His4 PE=1 SV=2
P84051	0.998952	0.948071	0.750962	Histone H2A OS=Drosophila melanogaster GN=His2A PE=1 SV=2
P84249	0.997546	0.887498	0.692067	Histone H3.3 OS=Drosophila melanogaster GN=His3.3A PE=1 SV=2
P91621	0.994324	0.903857	0.446398	Protein still life, isoform SIF type 1 OS=Drosophila melanogaster GN=sif PE=2 SV=2
P91891	0.957202	0.643111	0.374997	Protein Mo25 OS=Drosophila melanogaster GN=Mo25 PE=2 SV=2
P91926	0.984727	0.804934	0.373037	AP-2 complex subunit alpha OS=Drosophila melanogaster GN=AP-2alpha PE=1 SV=1
P91927	0.998408	0.54086	0.291798	LETM1 and EF-hand domain-containing protein anon-60Da, mitochondrial OS=Drosophila melanogaster GN=Letm1 PE=2 SV=2
P91929	0.996473	0.986422	0.95893	NADH dehydrogenase [ubiquinone] 1 alpha subcomplex subunit 10, mitochondrial OS=Drosophila melanogaster GN=ND-42 PE=2 SV=2
P91938	0.995204	0.800911	0.432974	Thioredoxin reductase 1, mitochondrial OS=Drosophila melanogaster GN=Trxr-1 PE=1 SV=2
P91941	0.941413	0.996638	0.99951	Adult cuticle protein 65Aa OS=Drosophila melanogaster GN=Acp65Aa PE=1 SV=2
P92177	0.994688	0.610483	0.43391	14-3-3 protein epsilon OS=Drosophila melanogaster GN=14-3-3epsilon PE=1 SV=2
Q00168	0.995862	0.950534	0.698807	Calcium/calmodulin-dependent protein kinase type II alpha chain OS=Drosophila melanogaster GN=CaMKII PE=1 SV=1
Q00174	0.993612	0.989063	0.944212	Laminin subunit alpha OS=Drosophila melanogaster GN=LanA PE=1 SV=2
Q00637	0.974523	0.958025	0.909136	Superoxide dismutase [Mn], mitochondrial OS=Drosophila melanogaster GN=Sod2 PE=2 SV=3
Q00748	0.980967	0.75276	0.325887	Multidrug resistance protein homolog 65 OS=Drosophila melanogaster GN=Mdr65 PE=1 SV=2
Q00963	0.993552	0.854429	0.610891	Spectrin beta chain OS=Drosophila melanogaster GN=beta-Spec PE=1 SV=2
Q01604	0.996427	0.983011	0.956118	Phosphoglycerate kinase OS=Drosophila melanogaster GN=Pgk PE=2 SV=2
Q02748	0.998024	0.470459	0.147375	Eukaryotic initiation factor 4A OS=Drosophila melanogaster GN=eIF-4a PE=1 SV=3
Q03427	0.986884	0.671613	0.463571	Lamin-C OS=Drosophila melanogaster GN=LamC PE=1 SV=2
Q04499	0.99433	0.935086	0.80882	Proline dehydrogenase 1, mitochondrial OS=Drosophila melanogaster GN=slgA PE=1 SV=2
Q05825	0.997904	0.984068	0.962882	ATP synthase subunit beta, mitochondrial OS=Drosophila melanogaster GN=ATPsynbeta PE=1 SV=3
Q06559	0.983932	0.363927	0.111177	40S ribosomal protein S3 OS=Drosophila melanogaster GN=RpS3 PE=1 SV=1
Q07171	0.995813	0.203719	0.0757763	Gelsolin OS=Drosophila melanogaster GN=Gel PE=1 SV=2
Q07327	0.988938	0.774376	0.324355	Protein ROP OS=Drosophila melanogaster GN=Rop PE=2 SV=2
Q0E8B8	0.982894	0.97713	0.917907	Neuromusculin, isoform B OS=Drosophila melanogaster GN=nrm PE=4 SV=1
Q0E8E8	0.991615	0.680343	0.491322	MIP08013p1 OS=Drosophila melanogaster GN=Mpcp PE=1 SV=1
Q0E8F2	0.966319	0.671296	0.588794	FI05451p OS=Drosophila melanogaster GN=CG32103-RB PE=1 SV=1
Q0E8H7	0.839468	0.339681	0.440666	FI19426p1 OS=Drosophila melanogaster GN=SP1173 PE=2 SV=1
Q0E8J3	0.99686	0.972336	0.850401	Zormin, isoform I OS=Drosophila melanogaster GN=zormin PE=1 SV=2
Q0E8R1	0.972328	0.0157716	0.00616312	FI07211p OS=Drosophila melanogaster GN=vir-1 PE=1 SV=1
Q0E8X7	0.990663	0.980145	0.966174	CG30415, isoform A OS=Drosophila melanogaster GN=CG30415 PE=1 SV=1
Q0E919	0.993727	0.922858	0.765796	CG10737, isoform C OS=Drosophila melanogaster GN=CG10737-RC PE=1 SV=1
Q0E980	0.997407	0.933566	0.621007	CG8547, isoform C OS=Drosophila melanogaster GN=CG8547 PE=1 SV=2
Q0E9A1	0.99951	0.929717	0.869482	CG42708, isoform F OS=Drosophila melanogaster GN=GLS PE=1 SV=1
Q0E9F9	0.0952878	0.328623	0.969594	CG2915, isoform A OS=Drosophila melanogaster GN=CG2915-RB PE=1 SV=1
Q0E9N2	0.993405	0.991144	0.985517	Lethal (2) 01289, isoform K OS=Drosophila melanogaster GN=l(2)01289 PE=1 SV=3
Q0KHU2	0.99781	0.621172	0.367593	IGF-II mRNA-binding protein, isoform K OS=Drosophila melanogaster GN=Imp PE=1 SV=2
Q0KHW6	0.993814	0.54388	0.152668	Shaggy, isoform R OS=Drosophila melanogaster GN=sgg PE=1 SV=2
Q0KHZ6	0.999387	0.680744	0.493156	CG7834, isoform A OS=Drosophila melanogaster GN=CG7834 PE=1 SV=1
Q0KHZ9	0.996358	0.508442	0.276799	Calnexin 99A, isoform E OS=Drosophila melanogaster GN=Cnx99A PE=1 SV=2
Q0KI92	0.993036	0.890344	0.48487	CG12814, isoform B OS=Drosophila melanogaster GN=CG12814 PE=4 SV=1
Q0KIA8	0.996668	0.902941	0.785614	CG1041, isoform B OS=Drosophila melanogaster GN=CRAT PE=1 SV=1
Q0KIE7	0.998935	0.5648	0.16092	Ankyrin, isoform B OS=Drosophila melanogaster GN=Ank PE=1 SV=1
Q11002	0.985899	0.790022	0.380374	Calpain-A OS=Drosophila melanogaster GN=CalpA PE=1 SV=2
Q1RL12	0.994958	0.895251	0.598234	IP16413p OS=Drosophila melanogaster GN=nrv2 PE=1 SV=1
Q1RL13	0.99951	0.929717	0.869482	CG42708, isoform H OS=Drosophila melanogaster GN=GLS PE=1 SV=1
Q1WWC9	0.972915	0.947687	0.693061	Dynamin associated protein 160, isoform C OS=Drosophila melanogaster GN=Dap160 PE=1 SV=1
Q23978	0.970897	0.0692773	0.0313643	Myosin-IA OS=Drosophila melanogaster GN=Myo31DF PE=2 SV=1
Q23979	0.990114	0.063803	0.0383599	Myosin-IB OS=Drosophila melanogaster GN=Myo61F PE=1 SV=3
Q23983	0.980254	0.411739	0.0682683	Alpha-soluble NSF attachment protein OS=Drosophila melanogaster GN=alphaSnap PE=1 SV=1
Q23997	0.996139	0.027358	0.0176891	Chitinase-like protein CG5210 OS=Drosophila melanogaster GN=CG5210 PE=1 SV=2
Q24046	0.996801	0.907392	0.818113	Sodium/potassium-transporting ATPase subunit beta-1 OS=Drosophila melanogaster GN=nrv1 PE=1 SV=2
Q24048	0.994644	0.888757	0.596761	Sodium/potassium-transporting ATPase subunit beta-2 OS=Drosophila melanogaster GN=nrv2 PE=1 SV=2
Q24062	0.987652	0.897206	0.748969	Black, isoform A OS=Drosophila melanogaster GN=b PE=1 SV=1
Q24114	0.98658	0.0650231	0.0824249	Division abnormally delayed protein OS=Drosophila melanogaster GN=dally PE=1 SV=1
Q24117	0.975128	0.866437	0.618332	Dynein light chain 1, cytoplasmic OS=Drosophila melanogaster GN=ctp PE=1 SV=1
Q24186	0.970844	0.303762	0.162705	40S ribosomal protein S5a OS=Drosophila melanogaster GN=RpS5a PE=1 SV=1
Q24192	0.988223	0.126755	0.0346439	Ras-like GTP-binding protein RhoL OS=Drosophila melanogaster GN=RhoL PE=2 SV=1
Q24208	0.99951	0.392591	0.0963217	Eukaryotic translation initiation factor 2 subunit 3 OS=Drosophila melanogaster GN=eIF-2gamma PE=2 SV=1
Q24210	0.992096	0.845225	0.402353	Peripheral plasma membrane protein CASK OS=Drosophila melanogaster GN=CASK PE=1 SV=4
Q24212	0.996948	0.842439	0.412541	Protein stoned-B OS=Drosophila melanogaster GN=stnB PE=1 SV=4
Q24251	0.997935	0.986268	0.973987	ATP synthase subunit d, mitochondrial OS=Drosophila melanogaster GN=ATPsynD PE=2 SV=2
Q24253	0.984199	0.846411	0.502477	AP complex subunit beta OS=Drosophila melanogaster GN=AP-1-2beta PE=1 SV=1
Q24270	0.985224	0.958514	0.988213	Voltage-dependent calcium channel type D subunit alpha-1 OS=Drosophila melanogaster GN=Ca-alpha1D PE=1 SV=2
Q24319	0.996693	0.497243	0.249925	Dolichyl-diphosphooligosaccharide--protein glycosyltransferase 48 kDa subunit OS=Drosophila melanogaster GN=Ost48 PE=2 SV=2
Q24400	0.993019	0.988739	0.938766	Muscle LIM protein Mlp84B OS=Drosophila melanogaster GN=Mlp84B PE=1 SV=1
Q24407	0.919863	0.944247	0.951041	ATP synthase-coupling factor 6, mitochondrial OS=Drosophila melanogaster GN=ATPsynCf6 PE=3 SV=1
Q24439	0.99951	0.990475	0.974278	ATP synthase subunit O, mitochondrial OS=Drosophila melanogaster GN=ATPsynO PE=2 SV=2
Q24546	0.995465	0.901901	0.560125	Synapsin OS=Drosophila melanogaster GN=Syn PE=1 SV=2
Q24547	0.99238	0.911849	0.59136	Syntaxin-1A OS=Drosophila melanogaster GN=Syx1A PE=1 SV=1
Q24560	0.99483	0.941618	0.761425	Tubulin beta-1 chain OS=Drosophila melanogaster GN=betaTub56D PE=1 SV=2
Q26365	0.995268	0.983727	0.968187	ADP,ATP carrier protein OS=Drosophila melanogaster GN=sesB PE=2 SV=4
Q26416	0.99938	0.999344	0.999347	Adult cuticle protein 1 OS=Drosophila melanogaster GN=Acp1 PE=2 SV=1
Q27237	0.985421	0.654093	0.125362	Protein tumorous imaginal discs, mitochondrial OS=Drosophila melanogaster GN=l(2)tid PE=1 SV=2
Q27268	0.992804	0.598429	0.117893	ATP-dependent RNA helicase WM6 OS=Drosophila melanogaster GN=Hel25E PE=1 SV=1
Q27331	0.9941	0.538068	0.252396	V-type proton ATPase catalytic subunit A isoform 2 OS=Drosophila melanogaster GN=Vha68-2 PE=1 SV=2
Q27580	0.979911	0.771233	0.502313	Adenosylhomocysteinase OS=Drosophila melanogaster GN=Ahcy13 PE=2 SV=2
Q27594	0.966997	0.110397	0.0138203	Cytochrome P450 6a9 OS=Drosophila melanogaster GN=Cyp6a9 PE=2 SV=3
Q27597	0.992286	0.108888	0.0553747	NADPH--cytochrome P450 reductase OS=Drosophila melanogaster GN=Cpr PE=2 SV=2
Q27869	0.988043	0.858695	0.552629	Protein-L-isoaspartate(D-aspartate) O-methyltransferase OS=Drosophila melanogaster GN=Pcmt PE=1 SV=2
Q27889	0.988695	0.884557	0.598204	Serine/threonine-protein phosphatase 2B catalytic subunit 2 OS=Drosophila melanogaster GN=Pp2B-14D PE=1 SV=2
Q2QBM1	0.995084	0.265633	0.156369	Malic enzyme OS=Drosophila melanogaster GN=Men PE=1 SV=1
Q32KD4	0.609492	0.453681	0.167894	Argonaute-1, isoform A OS=Drosophila melanogaster GN=AGO1 PE=1 SV=1
Q3YMU0	0.988889	0.213941	0.138654	Protein disulfide-isomerase (Fragment) OS=Drosophila melanogaster GN=ERp60 PE=1 SV=1
Q3ZAP4	0.993173	0.842158	0.651207	Curled, isoform E OS=Drosophila melanogaster GN=cu PE=2 SV=1
Q4AB54	0.99933	0.942574	0.793421	Histone H1 OS=Drosophila melanogaster GN=His1:CG33861 PE=3 SV=1
Q4AB57	0.998952	0.948071	0.750962	Histone H2A OS=Drosophila melanogaster GN=His2A:CG33859 PE=3 SV=1
Q4ABD8	0.99933	0.942574	0.793421	Histone H1 OS=Drosophila melanogaster GN=His1:CG33807 PE=3 SV=1
Q4ABE3	0.99933	0.942574	0.778897	Histone H1 OS=Drosophila melanogaster GN=His1:CG33801 PE=3 SV=1
Q4LDP7	0.99388	0.437289	0.369714	NADH-cytochrome b5 reductase OS=Drosophila melanogaster GN=CG5946-RB PE=1 SV=1
Q500Y7	0.99951	0.955066	0.881514	CG14482, isoform A OS=Drosophila melanogaster GN=UQCR-6.4 PE=1 SV=1
Q53XG2	0.98658	0.0650231	0.0824249	Division abnormally delayed, isoform B OS=Drosophila melanogaster GN=dally PE=1 SV=1
Q53YH3	0.95947	0.365594	0.170891	Calreticulin, isoform B OS=Drosophila melanogaster GN=Calr PE=1 SV=1
Q59DW8	0.991804	0.810851	0.379557	Gilgamesh, isoform E OS=Drosophila melanogaster GN=gish PE=1 SV=1
Q59E09	0.984625	0.0543349	0.0239117	Acetyl-coenzyme A synthetase OS=Drosophila melanogaster GN=AcCoAS PE=1 SV=2
Q59E30	0.990006	0.513765	0.0655155	Failed axon connections, isoform C OS=Drosophila melanogaster GN=fax PE=1 SV=1
Q59E58	0.986217	0.439272	0.0890326	Zipper, isoform C OS=Drosophila melanogaster GN=zip PE=1 SV=1
Q59E59	0.986217	0.439272	0.0890326	Zipper, isoform D OS=Drosophila melanogaster GN=zip PE=1 SV=1
Q59E65	0.996814	0.990212	0.966282	Unc-89, isoform D OS=Drosophila melanogaster GN=Unc-89 PE=1 SV=3
Q5BIA9	0.990617	0.362557	0.0838993	CG8613 OS=Drosophila melanogaster GN=CG8613 PE=1 SV=1
Q5BIE4	0.987873	0.0589816	0.0446461	CG15096, isoform A OS=Drosophila melanogaster GN=CG15096 PE=1 SV=1
Q5U117	0.988404	0.8946	0.445181	Enigma OS=Drosophila melanogaster GN=Egm PE=1 SV=1
Q6AWN0	0.997337	0.159121	0.0139694	1,2-dihydroxy-3-keto-5-methylthiopentene dioxygenase OS=Drosophila melanogaster GN=Adi1 PE=2 SV=2
Q6IDD9	0.953307	0.638526	0.124447	Sterile alpha and TIR motif-containing protein 1 OS=Drosophila melanogaster GN=Ect4 PE=2 SV=1
Q6IDE0	0.993566	0.910934	0.713708	CG7766, isoform C OS=Drosophila melanogaster GN=CG7766 PE=1 SV=1
Q6IDF5	0.992206	0.993224	0.987237	CG12859 OS=Drosophila melanogaster GN=ND-B15 PE=1 SV=1
Q6IHY5	0.999096	0.980646	0.972063	HDC00331 OS=Drosophila melanogaster GN=CG34172 PE=1 SV=1
Q6NLA3	0.983887	0.852376	0.48078	V-type proton ATPase subunit a OS=Drosophila melanogaster GN=Vha100-1 PE=1 SV=1
Q6NN28	0.99951	0.99686	0.989384	RE21974p OS=Drosophila melanogaster GN=Tm1 PE=1 SV=1
Q6NP72	0.997602	0.969847	0.903135	CG13220, isoform A OS=Drosophila melanogaster GN=CG13220 PE=1 SV=1
Q6NPA6	0.997201	0.420465	0.0550903	Par-1, isoform L OS=Drosophila melanogaster GN=par-1 PE=1 SV=1
Q76NQ0	0.993	0.543742	0.254545	Dolichyl-diphosphooligosaccharide--protein glycosyltransferase subunit 1 OS=Drosophila melanogaster GN=CG33303 PE=1 SV=1
Q76NR6	0.997057	0.0957564	0.0678074	Regucalcin, isoform D OS=Drosophila melanogaster GN=regucalcin PE=1 SV=1
Q7JQH9	0.985654	0.402064	0.282275	LD31742p OS=Drosophila melanogaster GN=whd PE=1 SV=1
Q7JQK6	0.99951	0.929717	0.869482	CG42708, isoform A OS=Drosophila melanogaster GN=GLS PE=1 SV=1
Q7JR58	0.98898	0.446869	0.246333	CG6543, isoform A OS=Drosophila melanogaster GN=CG6543 PE=1 SV=1
Q7JR75	0.99436	0.928695	0.662888	CAP, isoform C OS=Drosophila melanogaster GN=CAP PE=1 SV=1
Q7JRA7	0.987873	0.0589816	0.0446461	CG15096, isoform B OS=Drosophila melanogaster GN=CG15096 PE=1 SV=1
Q7JRC3	0.98635	0.019909	0.0170627	Juvenile hormone epoxide hydrolase 1 OS=Drosophila melanogaster GN=Jheh1 PE=1 SV=1
Q7JS69	0.986584	0.94444	0.800056	FI04632p OS=Drosophila melanogaster GN=nrv3 PE=1 SV=1
Q7JUS1	0.99818	0.959115	0.881264	AT09608p OS=Drosophila melanogaster GN=CG30491;CG30495 PE=1 SV=1
Q7JUS9	0.991953	0.992077	0.987639	CG9090, isoform A OS=Drosophila melanogaster GN=CG9090-RA PE=1 SV=1
Q7JV09	0.995379	0.991941	0.930053	GH28348p OS=Drosophila melanogaster GN=jp PE=2 SV=1
Q7JV23	0.988796	0.0387937	0.0228158	Acetyl-CoA carboxylase, isoform B OS=Drosophila melanogaster GN=ACC PE=1 SV=1
Q7JVI3	0.985054	0.557681	0.170154	Eukaryotic translation initiation factor 3 subunit M OS=Drosophila melanogaster GN=Tango7 PE=2 SV=1
Q7JVI6	0.997701	0.990659	0.955765	Glutathione S transferase E13, isoform A OS=Drosophila melanogaster GN=GstE13 PE=1 SV=1
Q7JVN6	0.996798	0.10253	0.0033925	CG1213, isoform A OS=Drosophila melanogaster GN=CG1213 PE=1 SV=1
Q7JVX3	0.986033	0.0338447	0.043482	CG4408, isoform B OS=Drosophila melanogaster GN=CG4408 PE=1 SV=1
Q7JW00	0.998564	0.990239	0.975748	Cytochrome c oxidase subunit VIIc, isoform A OS=Drosophila melanogaster GN=COX7C PE=2 SV=1
Q7JW48	0.960776	0.0106234	0.0104637	CG10911 OS=Drosophila melanogaster GN=CG10911 PE=2 SV=1
Q7JWD3	0.98471	0.769444	0.289999	ATPase ASNA1 homolog OS=Drosophila melanogaster GN=CG1598 PE=2 SV=1
Q7JWF1	0.996996	0.72831	0.399444	Electron transfer flavoprotein-ubiquinone oxidoreductase, isoform A OS=Drosophila melanogaster GN=Etf-QO PE=1 SV=1
Q7JWQ7	0.986606	0.968452	0.853804	RE01730p OS=Drosophila melanogaster GN=Swim PE=1 SV=1
Q7JWX3	0.994336	0.126584	0.0648048	GH10112p OS=Drosophila melanogaster GN=nec PE=1 SV=1
Q7JX87	0.982309	0.142694	0.0272031	Peroxiredoxin 2540-2 OS=Drosophila melanogaster GN=Prx2540-2 PE=1 SV=1
Q7JXB5	0.995656	0.728899	0.565735	CG10924, isoform A OS=Drosophila melanogaster GN=CG10924 PE=1 SV=1
Q7JXB9	0.969915	0.985817	0.976142	Endonuclease G OS=Drosophila melanogaster GN=EndoG PE=1 SV=1
Q7JXC4	0.994399	0.963913	0.907783	CG6459 protein OS=Drosophila melanogaster GN=P32 PE=1 SV=1
Q7JXZ2	0.99096	0.827282	0.529729	Eip55E, isoform A OS=Drosophila melanogaster GN=Eip55E PE=1 SV=1
Q7JY99	0.992771	0.87161	0.916545	CG8298, isoform A OS=Drosophila melanogaster GN=CG8298 PE=1 SV=1
Q7JYH3	0.996364	0.982198	0.956156	CG9350 OS=Drosophila melanogaster GN=ND-B14.7 PE=1 SV=1
Q7JYW9	0.943576	0.0260067	0.0125577	Hexokinase OS=Drosophila melanogaster GN=Hex-C PE=1 SV=1
Q7JZD3	0.985146	0.544253	0.07736	Eb1, isoform A OS=Drosophila melanogaster GN=Eb1 PE=1 SV=1
Q7JZK1	0.996755	0.925734	0.79057	CG7712, isoform A OS=Drosophila melanogaster GN=ND-B14 PE=1 SV=1
Q7JZR5	0.992236	0.984617	0.930971	CG6796 OS=Drosophila melanogaster GN=CG6796 PE=1 SV=1
Q7JZW2	0.992684	0.459199	0.158768	RE08270p OS=Drosophila melanogaster GN=RpS15 PE=1 SV=1
Q7K0B6	0.946311	0.455442	0.306041	Glutathione S transferase T1 OS=Drosophila melanogaster GN=GstT1 PE=1 SV=1
Q7K0W1	0.974324	0.792899	0.478996	CG8531 OS=Drosophila melanogaster GN=CG8531 PE=1 SV=1
Q7K110	0.998257	0.491331	0.291318	LD18774p OS=Drosophila melanogaster GN=OstDelta PE=1 SV=1
Q7K127	0.985886	0.35121	0.0597416	CG7997, isoform A OS=Drosophila melanogaster GN=CG7997 PE=1 SV=1
Q7K172	0.998075	0.778919	0.598105	LD04933p OS=Drosophila melanogaster GN=ste24a PE=1 SV=1
Q7K188	0.60231	0.945244	0.834451	CG6329, isoform A OS=Drosophila melanogaster GN=CG6329 PE=2 SV=1
Q7K1C0	0.930598	0.964336	0.955244	GH23780p OS=Drosophila melanogaster GN=ND-15 PE=1 SV=1
Q7K1I4	0.970695	0.201539	0.0451826	Tetraspanin OS=Drosophila melanogaster GN=Tsp42Ea PE=1 SV=1
Q7K1U0	0.947534	0.477149	0.111661	Activity-regulated cytoskeleton associated protein 1 OS=Drosophila melanogaster GN=Arc1 PE=1 SV=1
Q7K1V5	0.984846	0.952953	0.917656	Protein jagunal OS=Drosophila melanogaster GN=jagn PE=1 SV=1
Q7K1W4	0.898327	0.485508	0.442362	Juvenile hormone epoxide hydrolase 3 OS=Drosophila melanogaster GN=Jheh3 PE=1 SV=1
Q7K221	0.996549	0.444676	0.291808	Glutamate oxaloacetate transaminase 1, isoform A OS=Drosophila melanogaster GN=Got1 PE=1 SV=1
Q7K274	0.995762	0.831525	0.542675	LD15586p OS=Drosophila melanogaster GN=l(2)k09913 PE=1 SV=1
Q7K2E1	0.978669	0.12923	0.110173	CG8839, isoform A OS=Drosophila melanogaster GN=CG8839 PE=1 SV=1
Q7K2L7	0.978598	0.521785	0.304674	CG17765 OS=Drosophila melanogaster GN=CG17765 PE=1 SV=1
Q7K2P3	0.998696	0.191871	0.0474982	CG1648, isoform A OS=Drosophila melanogaster GN=CG1648 PE=1 SV=1
Q7K2W6	0.996473	0.1473	0.0704714	GH04080p OS=Drosophila melanogaster GN=PPO1 PE=1 SV=1
Q7K2X5	0.988577	0.737945	0.354561	CG14762, isoform A OS=Drosophila melanogaster GN=CG14762 PE=1 SV=1
Q7K332	0.979997	0.90955	0.838613	CG30159, isoform A OS=Drosophila melanogaster GN=CG3364 PE=1 SV=1
Q7K3D4	0.993224	0.300228	0.174958	CG5482, isoform A OS=Drosophila melanogaster GN=CG5482 PE=1 SV=1
Q7K3E2	0.999088	0.0454337	0.0332206	CG5080, isoform A OS=Drosophila melanogaster GN=CG5080 PE=1 SV=1
Q7K3J0	0.986092	0.770176	0.143122	CG8258 OS=Drosophila melanogaster GN=CG8258 PE=1 SV=1
Q7K3N4	0.983518	0.952018	0.911532	CG8888 OS=Drosophila melanogaster GN=CG8888 PE=1 SV=1
Q7K3P6	0.899815	0.00928386	0.0245213	CG6484 OS=Drosophila melanogaster GN=CG6484 PE=1 SV=1
Q7K3V6	0.985861	0.938182	0.741871	AT01345p OS=Drosophila melanogaster GN=CG12736 PE=1 SV=1
Q7K3W2	0.990069	0.89543	0.543781	CG8728 OS=Drosophila melanogaster GN=CG8728-RA PE=1 SV=1
Q7K485	0.985222	0.0318133	0.014969	CathD OS=Drosophila melanogaster GN=cathD PE=1 SV=1
Q7K4T8	0.99033	0.970391	0.922349	CG8520, isoform A OS=Drosophila melanogaster GN=CG8520 PE=1 SV=1
Q7K511	0.998214	0.0386079	0.0152676	CG3835, isoform A OS=Drosophila melanogaster GN=D2hgdh PE=1 SV=1
Q7K569	0.997175	0.986875	0.966513	Glycerol-3-phosphate dehydrogenase OS=Drosophila melanogaster GN=Gpo-1 PE=1 SV=1
Q7K5K3	0.997749	0.987356	0.972334	CG11876, isoform A OS=Drosophila melanogaster GN=CG11876 PE=1 SV=1
Q7K5N8	0.995051	0.249522	0.0535364	CG4847, isoform A OS=Drosophila melanogaster GN=CG4847 PE=1 SV=1
Q7K7G0	0.998012	0.0750542	0.0119158	Coat protein (Coatomer) delta, isoform B OS=Drosophila melanogaster GN=deltaCOP PE=1 SV=1
Q7K860	0.998254	0.99515	0.988639	FI07231p OS=Drosophila melanogaster GN=TpnC4 PE=1 SV=1
Q7K8X7	0.998282	0.0323712	0.0659067	Glutathione S transferase E9 OS=Drosophila melanogaster GN=GstE9 PE=1 SV=1
Q7KB18	0.996	0.0919547	0.0474614	FI02870p OS=Drosophila melanogaster GN=Jheh2 PE=1 SV=1
Q7KJ69	0.977297	0.909164	0.977227	IP02725p OS=Drosophila melanogaster GN=SkpB PE=1 SV=1
Q7KJ73	0.981108	0.211941	0.037484	Tetraspanin OS=Drosophila melanogaster GN=Tsp42Ee PE=1 SV=1
Q7KKI0	0.996548	0.799845	0.186696	GM12270p OS=Drosophila melanogaster GN=Cct5 PE=1 SV=1
Q7KLE5	0.992853	0.957957	0.867196	Amphiphysin OS=Drosophila melanogaster GN=Amph PE=1 SV=1
Q7KLV9	0.997217	0.356293	0.0347925	26S proteasome non-ATPase regulatory subunit 11 OS=Drosophila melanogaster GN=Rpn6 PE=1 SV=1
Q7KML2	0.989596	0.0400152	0.0550612	Probable peroxisomal acyl-coenzyme A oxidase 1 OS=Drosophila melanogaster GN=CG5009 PE=1 SV=1
Q7KMM4	0.972817	0.0484692	0.020375	BcDNA.GH04962 OS=Drosophila melanogaster GN=GCS2alpha PE=1 SV=1
Q7KMP8	0.981833	0.621226	0.0990437	26S proteasome regulatory complex subunit p39A OS=Drosophila melanogaster GN=Rpn9 PE=1 SV=1
Q7KMQ0	0.954868	0.323952	0.0477052	26S proteasome regulatory complex subunit p48B OS=Drosophila melanogaster GN=Rpt1 PE=1 SV=1
Q7KN62	0.991179	0.470832	0.0809481	Transitional endoplasmic reticulum ATPase TER94 OS=Drosophila melanogaster GN=TER94 PE=1 SV=1
Q7KN75	0.99951	0.0197451	0.0491221	Dodeca-satellite-binding protein 1, isoform A OS=Drosophila melanogaster GN=Dp1 PE=1 SV=1
Q7KN85	0.992739	0.262005	0.102362	ATP-citrate synthase OS=Drosophila melanogaster GN=ATPCL PE=1 SV=1
Q7KN94	0.999138	0.70398	0.464639	Walrus, isoform A OS=Drosophila melanogaster GN=wal PE=1 SV=1
Q7KN97	0.997653	0.71994	0.558722	Pyruvate carboxylase OS=Drosophila melanogaster GN=PCB PE=1 SV=1
Q7KQP6	0.996201	0.992159	0.981599	Bent, isoform C OS=Drosophila melanogaster GN=bt PE=1 SV=1
Q7KRU8	0.993862	0.0473355	0.0143564	Ferritin OS=Drosophila melanogaster GN=Fer1HCH PE=1 SV=1
Q7KS16	0.988234	0.543914	0.329416	Extended synaptotagmin-like protein 2 ortholog, isoform B OS=Drosophila melanogaster GN=Esyt2 PE=1 SV=1
Q7KSB5	0.962026	0.838824	0.684658	CG4390, isoform B OS=Drosophila melanogaster GN=CG4390 PE=1 SV=1
Q7KSC4	0.993126	0.938306	0.895001	Mitochondrial pyruvate carrier 1 OS=Drosophila melanogaster GN=Mpc1 PE=3 SV=1
Q7KSD3	0.992548	0.887065	0.625434	Frayed, isoform A OS=Drosophila melanogaster GN=fray PE=1 SV=1
Q7KSQ0	0.992864	0.289156	0.117277	LD46175p OS=Drosophila melanogaster GN=sea PE=1 SV=1
Q7KSW3	0.997649	0.734398	0.531847	CG31472, isoform B OS=Drosophila melanogaster GN=sgll PE=1 SV=1
Q7KT11	0.998051	0.119565	0.0675553	CG9331, isoform B OS=Drosophila melanogaster GN=CG9331 PE=1 SV=1
Q7KT48	0.998662	0.840774	0.538492	Cytoplasmic linker protein 190, isoform P OS=Drosophila melanogaster GN=CLIP-190 PE=1 SV=3
Q7KTC7	0.987968	0.816759	0.568061	Multidrug-Resistance like protein 1, isoform C OS=Drosophila melanogaster GN=MRP PE=1 SV=1
Q7KTG2	0.997904	0.0265392	0.050255	Apolipoprotein lipid transfer particle OS=Drosophila melanogaster GN=Apoltp PE=1 SV=2
Q7KTI5	0.967613	0.99951	0.394578	CG8086, isoform L OS=Drosophila melanogaster GN=CG8086 PE=1 SV=3
Q7KTJ7	0.991854	0.909699	0.806338	Basigin, isoform G OS=Drosophila melanogaster GN=Bsg PE=1 SV=1
Q7KTW5	0.992817	0.440293	0.137171	CG9391, isoform A OS=Drosophila melanogaster GN=CG9391 PE=1 SV=1
Q7KU78	0.943759	0.142217	0.0510037	Uncharacterized protein, isoform C OS=Drosophila melanogaster GN=CG10077 PE=1 SV=1
Q7KUB0	0.986957	0.34513	0.231704	Isocitrate dehydrogenase [NADP] OS=Drosophila melanogaster GN=Idh PE=1 SV=1
Q7KUB1	0.986957	0.34513	0.231704	Isocitrate dehydrogenase [NADP] OS=Drosophila melanogaster GN=Idh PE=1 SV=1
Q7KUC2	0.989854	0.191353	0.0643774	FI04467p OS=Drosophila melanogaster GN=Pdxk PE=1 SV=1
Q7KUQ6	0.987226	0.966321	0.838071	Limpet, isoform K OS=Drosophila melanogaster GN=Lmpt PE=1 SV=2
Q7KUT2	0.995647	0.545557	0.0979658	Lon protease homolog, mitochondrial OS=Drosophila melanogaster GN=Lon PE=1 SV=1
Q7KUW2	0.991037	0.261383	0.13165	RH50433p OS=Drosophila melanogaster GN=CG32549-RF PE=1 SV=1
Q7KUX2	0.990688	0.586403	0.358355	CG4829, isoform B OS=Drosophila melanogaster GN=CG4829 PE=1 SV=1
Q7KV27	0.993507	0.70412	0.576194	CG1640, isoform A OS=Drosophila melanogaster GN=CG1640 PE=1 SV=1
Q7KV69	0.986882	0.137115	0.0655139	Karst, isoform B OS=Drosophila melanogaster GN=kst PE=1 SV=1
Q7KV70	0.986882	0.137115	0.0655139	Karst, isoform C OS=Drosophila melanogaster GN=kst PE=1 SV=1
Q7KV94	0.991468	0.0441928	0.0218503	GH04180p OS=Drosophila melanogaster GN=CG16758 PE=1 SV=1
Q7KVB1	0.996766	0.881827	0.62117	ABCB7, isoform B OS=Drosophila melanogaster GN=ABCB7 PE=1 SV=1
Q7KVF1	0.994419	0.883879	0.84303	Epithelial membrane protein, isoform A OS=Drosophila melanogaster GN=emp PE=1 SV=1
Q7KVH7	0.984985	0.654093	0.125362	Lethal (2) tumorous imaginal discs, isoform C OS=Drosophila melanogaster GN=l(2)tid PE=1 SV=1
Q7KVI9	0.970987	0.558086	0.400758	CG9812, isoform B OS=Drosophila melanogaster GN=CG9812 PE=4 SV=1
Q7KVL7	0.985918	0.835654	0.44617	Vacuolar protein sorting-associated protein 35 OS=Drosophila melanogaster GN=Vps35 PE=1 SV=2
Q7KVX1	0.995309	0.979927	0.941778	Pyruvate dehydrogenase E1 component subunit alpha OS=Drosophila melanogaster GN=l(1)G0334 PE=1 SV=1
Q7KVX5	0.9983	0.712362	0.41674	VAMP-associated protein of 33kDa ortholog A, isoform A OS=Drosophila melanogaster GN=Vap-33A PE=1 SV=1
Q7KW39	0.991532	0.498652	0.0463514	Probable methylmalonate-semialdehyde dehydrogenase [acylating], mitochondrial OS=Drosophila melanogaster GN=CG17896 PE=2 SV=1
Q7KY01	0.456675	0.0590358	0.861141	Aquaporin OS=Drosophila melanogaster GN=AQP PE=2 SV=1
Q7KY08	0.609492	0.453681	0.167894	Argonaute protein OS=Drosophila melanogaster GN=AGO1 PE=1 SV=1
Q7YTZ0	0.971178	0.560502	0.161321	CG7888, isoform A OS=Drosophila melanogaster GN=CG7888 PE=1 SV=1
Q7YU24	0.957669	0.066755	0.0396721	Transmembrane GTPase Marf OS=Drosophila melanogaster GN=Marf PE=1 SV=1
Q868Z9	0.993526	0.298639	0.070661	Papilin OS=Drosophila melanogaster GN=Ppn PE=1 SV=2
Q86B44	0.99449	0.612363	0.224528	Glutathione synthetase OS=Drosophila melanogaster GN=GSS PE=1 SV=2
Q86B93	0.987036	0.898156	0.631183	CG33098, isoform D OS=Drosophila melanogaster GN=CG33098 PE=1 SV=1
Q86BI9	0.992927	0.0226599	0.0398557	Uncharacterized protein, isoform D OS=Drosophila melanogaster GN=CG18135 PE=1 SV=1
Q86BJ0	0.992927	0.0226599	0.0398557	Uncharacterized protein, isoform C OS=Drosophila melanogaster GN=CG18135 PE=1 SV=1
Q86BN8	0.983966	0.783333	0.6585	Phosphatidylglycerophosphatase and protein-tyrosine phosphatase 1 OS=Drosophila melanogaster GN=Plip PE=2 SV=1
Q86BP1	0.980852	0.656956	0.380546	CG5044, isoform B OS=Drosophila melanogaster GN=CG5044-RB PE=1 SV=1
Q86BQ4	0.993828	0.836852	0.568691	CG2862, isoform B OS=Drosophila melanogaster GN=CG2862 PE=1 SV=1
Q86BS7	0.992573	0.979845	0.945704	CG9485, isoform C OS=Drosophila melanogaster GN=CG9485 PE=1 SV=1
Q86DS1	0.997519	0.840187	0.417634	Hsc70-interacting protein 2 OS=Drosophila melanogaster GN=HIP-R PE=1 SV=2
Q86PD3	0.981241	0.695632	0.224021	CG30022 OS=Drosophila melanogaster GN=CG30022;CG30023 PE=1 SV=1
Q86PF4	0.986716	0.087603	0.0295826	CG10126, isoform B OS=Drosophila melanogaster GN=CG10126-RB PE=1 SV=2
Q8I0D4	0.999297	0.991471	0.961295	CG9297, isoform B OS=Drosophila melanogaster GN=CG9297 PE=1 SV=1
Q8I0G5	0.995184	0.0589958	0.0278628	Coatomer subunit gamma OS=Drosophila melanogaster GN=gammaCOP PE=2 SV=1
Q8I725	0.997103	0.834895	0.491743	CG1236 OS=Drosophila melanogaster GN=CG1236 PE=1 SV=2
Q8I930	0.998809	0.431852	0.0621971	GH14147p OS=Drosophila melanogaster GN=hoe1 PE=1 SV=1
Q8IMC1	0.996602	0.973573	0.879044	Transporter OS=Drosophila melanogaster GN=Gat PE=1 SV=2
Q8IMF5	0.99951	0.456477	0.0220418	Microtubule-associated protein 205, isoform B OS=Drosophila melanogaster GN=Map205 PE=1 SV=1
Q8IMI7	0.993301	0.278522	0.127741	Ribosomal protein S7, isoform E OS=Drosophila melanogaster GN=RpS7 PE=1 SV=2
Q8IML4	0.983887	0.852376	0.48078	V-type proton ATPase subunit a OS=Drosophila melanogaster GN=Vha100-1 PE=1 SV=1
Q8IML5	0.96811	0.852376	0.48078	V-type proton ATPase subunit a OS=Drosophila melanogaster GN=Vha100-1 PE=1 SV=1
Q8IMQ8	0.979739	0.800856	0.275637	CG6330, isoform B OS=Drosophila melanogaster GN=CG6330-RB PE=1 SV=1
Q8IN43	0.99945	0.00900385	0.00504747	Protein Turandot C OS=Drosophila melanogaster GN=TotC PE=1 SV=1
Q8IN44	0.99951	0.05481	0.0269838	Protein Turandot A OS=Drosophila melanogaster GN=TotA PE=1 SV=1
Q8IN49	0.989085	0.8521	0.418613	CG31195 OS=Drosophila melanogaster GN=CG31195-RA PE=1 SV=2
Q8INA9	0.997753	0.886768	0.601397	Fasciclin 1, isoform C OS=Drosophila melanogaster GN=Fas1 PE=1 SV=1
Q8INH5	0.917175	0.712317	0.450221	CG32473, isoform B OS=Drosophila melanogaster GN=CG32473-RB PE=1 SV=1
Q8INH6	0.917175	0.712317	0.450221	CG32473, isoform C OS=Drosophila melanogaster GN=CG32473-RC PE=1 SV=1
Q8INP8	0.980892	0.890298	0.577351	CG11980, isoform B OS=Drosophila melanogaster GN=CG11980 PE=1 SV=1
Q8INP9	0.980892	0.890298	0.577351	CG11980, isoform C OS=Drosophila melanogaster GN=CG11980 PE=1 SV=1
Q8INR0	0.982955	0.880528	0.716385	FI04589p OS=Drosophila melanogaster GN=stck PE=1 SV=1
Q8INU2	0.976752	0.947687	0.693061	Dynamin associated protein 160, isoform B OS=Drosophila melanogaster GN=Dap160 PE=1 SV=1
Q8INW5	0.995252	0.498794	0.980056	MIP27352p OS=Drosophila melanogaster GN=CG10237-RC PE=1 SV=1
Q8IP22	0.992401	0.98994	0.868479	RE14947p OS=Drosophila melanogaster GN=BG:DS07473.1 PE=2 SV=2
Q8IP94	0.979396	0.835813	0.400633	Threonyl-tRNA synthetase, isoform B OS=Drosophila melanogaster GN=Aats-thr PE=1 SV=1
Q8IPA2	0.989227	0.620253	0.282589	FI17312p1 OS=Drosophila melanogaster GN=Mal-B2 PE=1 SV=1
Q8IPB7	0.991462	0.0298192	0.0244086	Alpha-mannosidase OS=Drosophila melanogaster GN=LManII PE=1 SV=1
Q8IPE8	0.997172	0.733459	0.59938	Mitochondrial trifunctional protein alpha subunit, isoform B OS=Drosophila melanogaster GN=Mtpalpha PE=1 SV=1
Q8IPP8	0.998483	0.30971	0.26425	CG31548 OS=Drosophila melanogaster GN=CG31548 PE=1 SV=1
Q8IPQ2	0.983558	0.95304	0.851988	Collapsin response mediator protein OS=Drosophila melanogaster GN=CRMP PE=1 SV=2
Q8IPT9	0.97333	0.893917	0.789923	SD05439p1 OS=Drosophila melanogaster GN=CG10512-RD PE=1 SV=1
Q8IPU0	0.97333	0.893917	0.789923	Uncharacterized protein, isoform B OS=Drosophila melanogaster GN=CG10512 PE=1 SV=1
Q8IPV3	0.98203	0.0912101	0.0247956	CG3164, isoform A OS=Drosophila melanogaster GN=CG3164 PE=1 SV=1
Q8IPZ3	0.986898	0.737836	0.404072	FI02982p OS=Drosophila melanogaster GN=CG17221 PE=1 SV=1
Q8IQ56	0.999344	0.954225	0.895685	Transmembrane protein 11 homolog, mitochondrial OS=Drosophila melanogaster GN=Pmi PE=1 SV=3
Q8IQ62	0.996053	0.903857	0.446398	Still life, isoform F OS=Drosophila melanogaster GN=sif PE=1 SV=2
Q8IQ70	0.984867	0.979351	0.91926	GH22890p OS=Drosophila melanogaster GN=CG18769 PE=1 SV=2
Q8IQA7	0.986957	0.34513	0.231704	Isocitrate dehydrogenase [NADP] OS=Drosophila melanogaster GN=Idh PE=1 SV=1
Q8IQG9	0.990672	0.955666	0.865848	Adenylate kinase 1, isoform B OS=Drosophila melanogaster GN=Adk1 PE=1 SV=1
Q8IQH0	0.984054	0.891008	0.43469	FI12817p OS=Drosophila melanogaster GN=Nrx-IV PE=1 SV=2
Q8IQQ0	0.996708	0.862286	0.587303	Neural conserved at 73EF, isoform F OS=Drosophila melanogaster GN=Nc73EF PE=1 SV=1
Q8IQV9	0.979458	0.921999	0.882316	Nucleoporin 205kD, isoform B OS=Drosophila melanogaster GN=Nup205 PE=1 SV=1
Q8IQW2	0.993358	0.973976	0.9316	Cytochrome c oxidase subunit 6B, isoform B OS=Drosophila melanogaster GN=COX6B PE=1 SV=1
Q8IQW5	0.995204	0.893727	0.495963	RE23625p OS=Drosophila melanogaster GN=CG14207-RB PE=1 SV=1
Q8IQZ1	0.989874	0.628007	0.203477	Glutathione synthetase OS=Drosophila melanogaster GN=GSS PE=1 SV=2
Q8IR21	0.994513	0.903911	0.515233	GH03748p2 OS=Drosophila melanogaster GN=CG42353-RA PE=1 SV=1
Q8IR24	0.99788	0.991707	0.974356	Stunted, isoform B OS=Drosophila melanogaster GN=sun PE=1 SV=1
Q8IR72	0.998131	0.914503	0.422047	FI19011p1 OS=Drosophila melanogaster GN=CG32638-RB PE=1 SV=2
Q8IR99	0.996512	0.621172	0.367593	IGF-II mRNA-binding protein, isoform D OS=Drosophila melanogaster GN=Imp PE=1 SV=1
Q8IRD3	0.980606	0.660238	0.200255	Glutathione peroxidase OS=Drosophila melanogaster GN=PHGPx PE=1 SV=1
Q8IRG3	0.998788	0.277949	0.0995014	Succinyl-CoA:3-ketoacid-coenzyme A transferase OS=Drosophila melanogaster GN=SCOT PE=1 SV=1
Q8IRH0	0.980577	0.934882	0.598308	LP21249p OS=Drosophila melanogaster GN=Psa PE=1 SV=1
Q8IRH1	0.980577	0.92322	0.598308	FI19310p1 OS=Drosophila melanogaster GN=Psa PE=1 SV=1
Q8IRQ5	0.996923	0.989095	0.958592	LP02262p OS=Drosophila melanogaster GN=l(1)G0255 PE=1 SV=1
Q8IRR0	0.997056	0.627857	0.403484	CG3566, isoform B OS=Drosophila melanogaster GN=CG3566 PE=1 SV=3
Q8MKN0	0.989548	0.772961	0.394478	Ubiquinone biosynthesis protein COQ9, mitochondrial OS=Drosophila melanogaster GN=Coq9 PE=1 SV=1
Q8MLQ5	0.988765	0.944008	0.811841	Kazachoc, isoform D OS=Drosophila melanogaster GN=kcc PE=1 SV=1
Q8MLS7	0.995937	0.831525	0.563405	Lethal (2) k09913, isoform D OS=Drosophila melanogaster GN=l(2)k09913 PE=1 SV=1
Q8MLY8	0.99819	0.357783	0.157025	40S ribosomal protein S8 OS=Drosophila melanogaster GN=RpS8 PE=1 SV=1
Q8MLZ7	0.964258	0.0823818	0.0420632	Chitinase-like protein Idgf3 OS=Drosophila melanogaster GN=Idgf3 PE=1 SV=3
Q8MM24	0.982781	0.0471268	0.00964926	Chitinase-like protein Idgf1 OS=Drosophila melanogaster GN=Idgf1 PE=1 SV=2
Q8MMD2	0.99734	0.949023	0.706971	Epidermal growth factor receptor pathway substrate clone 15, isoform B OS=Drosophila melanogaster GN=Eps-15 PE=1 SV=1
Q8MMD3	0.99734	0.949023	0.706971	Epidermal growth factor receptor pathway substrate clone 15, isoform C OS=Drosophila melanogaster GN=Eps-15 PE=1 SV=1
Q8MRW1	0.998028	0.497104	0.0912752	SD19278p OS=Drosophila melanogaster GN=Tim23 PE=1 SV=1
Q8MSI2	0.983386	0.98302	0.976934	GH15296p OS=Drosophila melanogaster GN=Scp1 PE=1 SV=1
Q8MST5	0.993636	0.887547	0.69156	Beta-Tubulin at 97EF, isoform B OS=Drosophila melanogaster GN=betaTub97EF PE=1 SV=1
Q8MSU3	0.994472	0.511011	0.128402	Putative ferric-chelate reductase 1 homolog OS=Drosophila melanogaster GN=CG8399 PE=2 SV=1
Q8MT18	0.995836	0.971917	0.919822	CG5028, isoform A OS=Drosophila melanogaster GN=CG5028 PE=1 SV=1
Q8MT48	0.990127	0.691373	0.857044	CG9416, isoform A OS=Drosophila melanogaster GN=CG9416 PE=1 SV=1
Q8MT58	0.968315	0.626292	0.268403	CG17337, isoform A OS=Drosophila melanogaster GN=CG17337 PE=1 SV=1
Q8MTZ6	0.993173	0.842158	0.651207	Curled, isoform C OS=Drosophila melanogaster GN=cu PE=2 SV=1
Q8MYV9	0.9948	0.942489	0.901202	CG8736 OS=Drosophila melanogaster GN=CG8736 PE=2 SV=1
Q8MZI3	0.943759	0.142217	0.0510037	GH10652p OS=Drosophila melanogaster GN=CG10077 PE=1 SV=1
Q8STA5	0.993828	0.836852	0.568691	CG2862, isoform A OS=Drosophila melanogaster GN=CG2862 PE=1 SV=1
Q8SWU7	0.984394	0.85162	0.598652	Obg-like ATPase 1 OS=Drosophila melanogaster GN=CG1354 PE=1 SV=1
Q8SWW9	0.997252	0.980715	0.897288	CG3156 OS=Drosophila melanogaster GN=EG:171D11.2 PE=1 SV=1
Q8SWX6	0.982128	0.265626	0.149472	CG11790, isoform A OS=Drosophila melanogaster GN=CG11790 PE=1 SV=1
Q8SXC2	0.996294	0.714843	0.396721	CG6950, isoform A OS=Drosophila melanogaster GN=CG6950-RC PE=1 SV=1
Q8SXD5	0.972328	0.0157716	0.00616312	GH02216p OS=Drosophila melanogaster GN=vir-1 PE=1 SV=1
Q8SXQ1	0.99259	0.103677	0.0624443	CG9629 OS=Drosophila melanogaster GN=CG9629 PE=1 SV=1
Q8SXR1	0.99951	0.873327	0.641498	Neural lazarillo, isoform A OS=Drosophila melanogaster GN=NLaz PE=1 SV=1
Q8SY69	0.999041	0.80847	0.794444	MICOS complex subunit MIC10 OS=Drosophila melanogaster GN=CG41128 PE=2 SV=1
Q8SY77	0.997056	0.627857	0.403484	CG3566, isoform C OS=Drosophila melanogaster GN=CG3566 PE=1 SV=1
Q8SY96	0.993263	0.188129	0.013297	NFU1 iron-sulfur cluster scaffold homolog, mitochondrial OS=Drosophila melanogaster GN=CG32500 PE=2 SV=1
Q8SYD0	0.9819	0.8606	0.469389	Tetratricopeptide repeat protein 19 homolog, mitochondrial OS=Drosophila melanogaster GN=Ttc19 PE=2 SV=1
Q8SYD9	0.995071	0.763097	0.21892	Endophilin B, isoform A OS=Drosophila melanogaster GN=EndoB PE=1 SV=1
Q8SZK5	0.996773	0.0679358	0.0516752	RH26533p OS=Drosophila melanogaster GN=CG31769 PE=2 SV=1
Q8SZU0	0.998051	0.119565	0.0675553	CG9331, isoform C OS=Drosophila melanogaster GN=CG9331 PE=1 SV=1
Q8T079	0.979721	0.636319	0.270755	Putative oxidoreductase GLYR1 homolog OS=Drosophila melanogaster GN=CG4747 PE=1 SV=1
Q8T0I9	0.994818	0.981544	0.854674	GH27479p OS=Drosophila melanogaster GN=Tsp PE=1 SV=1
Q8T0K1	0.971298	0.970084	0.954129	CG2010, isoform B OS=Drosophila melanogaster GN=CG2010 PE=1 SV=1
Q8T0L3	0.989663	0.821482	0.456836	GH24511p OS=Drosophila melanogaster GN=Uba1 PE=1 SV=1
Q8T0N5	0.995403	0.974428	0.887259	CG8768 OS=Drosophila melanogaster GN=CG8768 PE=1 SV=1
Q8T0R7	0.978447	0.479473	0.0381275	Chitinase-like protein Idgf5 OS=Drosophila melanogaster GN=Idgf5 PE=2 SV=3
Q8T0T6	0.995332	0.938175	0.881985	CG1208, isoform B OS=Drosophila melanogaster GN=CG1208 PE=1 SV=1
Q8T0T9	0.99951	0.968504	0.842746	GH07209p OS=Drosophila melanogaster GN=BEST:CK00246 PE=1 SV=1
Q8T0U6	0.973521	0.786951	0.232849	Serine/threonine-protein phosphatase OS=Drosophila melanogaster GN=flw PE=1 SV=1
Q8T390	0.950051	0.717438	0.313269	Endophilin-A OS=Drosophila melanogaster GN=EndoA PE=1 SV=1
Q8T3L1	0.993594	0.442299	0.357984	Acyl-CoA synthetase long-chain, isoform A OS=Drosophila melanogaster GN=Acsl PE=1 SV=1
Q8T3U2	0.99951	0.365996	0.133453	40S ribosomal protein S23 OS=Drosophila melanogaster GN=RpS23 PE=1 SV=1
Q8T4G5	0.998533	0.817248	0.245773	CG6512, isoform A OS=Drosophila melanogaster GN=CG6512 PE=1 SV=1
Q8T5S9	0.997179	0.983181	0.892534	GH12103p OS=Drosophila melanogaster GN=metro PE=1 SV=1
Q8T6I0	0.990452	0.65827	0.344006	EH domain containing protein OS=Drosophila melanogaster GN=Past1 PE=1 SV=1
Q8T8W3	0.990452	0.65827	0.344006	AT21416p OS=Drosophila melanogaster GN=Past1 PE=1 SV=1
Q94511	0.997964	0.965246	0.832781	NADH-ubiquinone oxidoreductase 75 kDa subunit, mitochondrial OS=Drosophila melanogaster GN=ND-75 PE=2 SV=3
Q94514	0.997951	0.988206	0.974483	Cytochrome c oxidase subunit 5A, mitochondrial OS=Drosophila melanogaster GN=COX5A PE=2 SV=2
Q94516	0.998911	0.987505	0.975865	ATP synthase subunit b, mitochondrial OS=Drosophila melanogaster GN=ATPsynB PE=2 SV=2
Q94518	0.99951	0.337658	0.0891627	Nascent polypeptide-associated complex subunit alpha OS=Drosophila melanogaster GN=Nacalpha PE=1 SV=2
Q94521	0.997291	0.414381	0.408162	Dopamine N-acetyltransferase OS=Drosophila melanogaster GN=Dat PE=1 SV=1
Q94522	0.998739	0.951844	0.907719	Succinyl-CoA ligase [ADP/GDP-forming] subunit alpha, mitochondrial OS=Drosophila melanogaster GN=Scsalpha PE=2 SV=3
Q94523	0.997142	0.96748	0.87114	Succinate dehydrogenase [ubiquinone] flavoprotein subunit, mitochondrial OS=Drosophila melanogaster GN=SdhA PE=2 SV=3
Q94529	0.990314	0.902847	0.847535	Probable pseudouridine-5'-phosphatase OS=Drosophila melanogaster GN=Gs1l PE=2 SV=2
Q94883	0.997786	0.402559	0.0824332	DNA replication-related element factor, isoform A OS=Drosophila melanogaster GN=Dref PE=1 SV=2
Q94887	0.984054	0.891008	0.43469	Neurexin-4 OS=Drosophila melanogaster GN=Nrx-IV PE=1 SV=2
Q94915	0.994826	0.740985	0.0403332	Rhythmically expressed gene 2 protein OS=Drosophila melanogaster GN=Reg-2 PE=2 SV=1
Q94920	0.996674	0.97091	0.917555	Voltage-dependent anion-selective channel OS=Drosophila melanogaster GN=porin PE=1 SV=3
Q95029	0.997751	0.000488043	0.00370341	Cathepsin L OS=Drosophila melanogaster GN=Cp1 PE=2 SV=2
Q95083	0.997698	0.773379	0.241436	Proteasome subunit alpha type-5 OS=Drosophila melanogaster GN=Prosalpha5 PE=2 SV=2
Q95R98	0.993318	0.939134	0.53404	Protein phosphatase methylesterase 1 OS=Drosophila melanogaster GN=CG5068 PE=1 SV=1
Q95RA9	0.963716	0.145784	0.0556747	CG9796 OS=Drosophila melanogaster GN=GILT1 PE=1 SV=1
Q95RB2	0.996869	0.984166	0.988891	Cuticular protein 49Ae OS=Drosophila melanogaster GN=Cpr49Ae PE=1 SV=1
Q95RF6	0.986141	0.707651	0.253197	LD34461p OS=Drosophila melanogaster GN=Tom20 PE=1 SV=1
Q95RI5	0.990006	0.513765	0.0655155	Failed axon connections OS=Drosophila melanogaster GN=fax PE=1 SV=1
Q95SI7	0.993123	0.331387	0.15653	CG6028 OS=Drosophila melanogaster GN=CG6028 PE=1 SV=1
Q95T61	0.996026	0.689803	0.368798	CG2082, isoform B OS=Drosophila melanogaster GN=BcDNA:GH02439 PE=1 SV=1
Q95TK5	0.980051	0.936399	0.747857	CG1635 OS=Drosophila melanogaster GN=CG1635 PE=1 SV=1
Q95TS2	0.998597	0.783079	0.450031	CG7777, isoform B OS=Drosophila melanogaster GN=CG7777 PE=1 SV=1
Q95TZ7	0.996927	0.893328	0.70106	GH19182p OS=Drosophila melanogaster GN=Zasp66 PE=1 SV=1
Q95U20	0.99783	0.616696	0.171943	GH13793p OS=Drosophila melanogaster GN=Opa1 PE=1 SV=1
Q95U34	0.991378	0.0546725	0.0306281	GH11113p OS=Drosophila melanogaster GN=Galk PE=1 SV=1
Q95U38	0.999111	0.952157	0.90447	Succinyl-CoA ligase subunit beta OS=Drosophila melanogaster GN=skap PE=1 SV=1
Q960D4	0.992221	0.394201	0.0704928	CG4199, isoform B OS=Drosophila melanogaster GN=EG:22E5.5 PE=1 SV=1
Q960K8	0.980852	0.656956	0.380546	CG5044, isoform A OS=Drosophila melanogaster GN=CG5044 PE=1 SV=1
Q960M4	0.997959	0.937069	0.838691	LD45324p OS=Drosophila melanogaster GN=Prx5 PE=1 SV=1
Q960T2	0.992851	0.835848	0.332215	Synapse-associated protein of 47 kDa OS=Drosophila melanogaster GN=Sap47 PE=1 SV=1
Q960W6	0.99583	0.0572897	0.0389766	Putative fatty acyl-CoA reductase CG8306 OS=Drosophila melanogaster GN=CG8306 PE=2 SV=1
Q961E7	0.940775	0.488847	0.593598	GH28523p OS=Drosophila melanogaster GN=PhKgamma PE=2 SV=1
Q961I1	0.99951	0.929717	0.869482	CG42708, isoform D OS=Drosophila melanogaster GN=GLS PE=1 SV=1
Q961R8	0.984485	0.895475	0.595746	GH09263p OS=Drosophila melanogaster GN=Aats-gly PE=1 SV=1
Q961R9	0.989855	0.128875	0.0366804	CG6126 OS=Drosophila melanogaster GN=CG6126 PE=1 SV=1
Q963E6	0.996486	0.420465	0.0550903	Par-1, isoform W OS=Drosophila melanogaster GN=par-1 PE=1 SV=1
Q967S0	0.982095	0.0802059	0.0307947	Amidophosphoribosyltransferase OS=Drosophila melanogaster GN=Prat2 PE=1 SV=1
Q9GU68	0.953249	0.495389	0.291544	Eukaryotic translation initiation factor 5A OS=Drosophila melanogaster GN=eIF-5A PE=2 SV=2
Q9I7J0	0.926623	0.835492	0.568486	CG5023 OS=Drosophila melanogaster GN=CG5023 PE=1 SV=1
Q9I7M3	0.995252	0.498794	0.980056	Uncharacterized protein, isoform A OS=Drosophila melanogaster GN=CG10237 PE=1 SV=1
Q9I7N0	0.987968	0.816759	0.568061	FI23224p1 OS=Drosophila melanogaster GN=MRP PE=1 SV=2
Q9I7R0	0.993359	0.599994	0.241672	GH04560p OS=Drosophila melanogaster GN=CG18815 PE=1 SV=1
Q9I7R1	0.99388	0.437289	0.369714	NADH-cytochrome b5 reductase OS=Drosophila melanogaster GN=zetaCOP PE=1 SV=2
Q9I7S8	0.995921	0.0580312	0.0259285	Multifunctional protein ADE2 OS=Drosophila melanogaster GN=ade5 PE=2 SV=2
Q9I7T7	0.995772	0.918071	0.0615785	La-related protein CG11505 OS=Drosophila melanogaster GN=CG11505 PE=1 SV=2
Q9MGN3	0.999144	0.990025	0.974076	NADH-ubiquinone oxidoreductase chain 1 OS=Drosophila melanogaster GN=mt:ND1 PE=1 SV=1
Q9NEF6	0.997891	0.547085	0.159181	Probable V-type proton ATPase subunit D 2 OS=Drosophila melanogaster GN=Vha36-3 PE=3 SV=1
Q9NJH0	0.987701	0.671046	0.28926	Elongation factor 1-gamma OS=Drosophila melanogaster GN=Ef1gamma PE=2 SV=2
Q9NK57	0.988316	0.974099	0.799373	NIF3-like protein 1 OS=Drosophila melanogaster GN=anon-35F/36A PE=2 SV=3
Q9U1L2	0.998122	0.0860933	0.0478493	CG3699 OS=Drosophila melanogaster GN=EG:BACR7A4.14 PE=1 SV=1
Q9U4F3	0.990746	0.931721	0.546905	SURF1-like protein OS=Drosophila melanogaster GN=Surf1 PE=2 SV=1
Q9U4G1	0.955791	0.896343	0.53907	BcDNA.GH11322 OS=Drosophila melanogaster GN=bdl PE=1 SV=1
Q9U4L6	0.996633	0.887631	0.657034	Mitochondrial import receptor subunit TOM40 homolog 1 OS=Drosophila melanogaster GN=Tom40 PE=2 SV=2
Q9U6M0	0.997012	0.844809	0.478457	Evolutionarily conserved signaling intermediate in Toll pathway, mitochondrial OS=Drosophila melanogaster GN=ECSIT PE=1 SV=2
Q9U915	0.996163	0.901348	0.829208	Adenylate kinase OS=Drosophila melanogaster GN=Adk2 PE=1 SV=1
Q9V397	0.997172	0.733459	0.59938	BcDNA.GH12558 OS=Drosophila melanogaster GN=Mtpalpha PE=1 SV=1
Q9V3A8	0.952376	0.00312957	0.0905856	Ergic53, isoform A OS=Drosophila melanogaster GN=ergic53 PE=1 SV=1
Q9V3D2	0.993736	0.850801	0.775117	Oxygen-dependent coproporphyrinogen-III oxidase OS=Drosophila melanogaster GN=Coprox PE=1 SV=1
Q9V3D4	0.993698	0.0403481	0.0175283	Chitinase-like protein Idgf2 OS=Drosophila melanogaster GN=Idgf2 PE=1 SV=1
Q9V3D8	0.98548	0.881745	0.688492	GH27579p OS=Drosophila melanogaster GN=grsm PE=1 SV=1
Q9V3F8	0.998822	0.925975	0.442296	Pyrroline-5-carboxylate reductase OS=Drosophila melanogaster GN=P5cr PE=1 SV=1
Q9V3G1	0.99345	0.449284	0.126489	60S ribosomal protein L8 OS=Drosophila melanogaster GN=RpL8 PE=1 SV=1
Q9V3G7	0.98402	0.530745	0.14892	26S proteasome non-ATPase regulatory subunit 6 OS=Drosophila melanogaster GN=Rpn7 PE=2 SV=1
Q9V3J1	0.99688	0.492166	0.131041	V-type proton ATPase subunit H OS=Drosophila melanogaster GN=VhaSFD PE=2 SV=2
Q9V3K9	0.989108	0.402064	0.282275	Carnitine palmitoyltransferase I OS=Drosophila melanogaster GN=whd PE=1 SV=1
Q9V3L7	0.99943	0.996936	0.993238	GH05862p OS=Drosophila melanogaster GN=NP15.6 PE=1 SV=1
Q9V3N7	0.992749	0.958077	0.853299	BcDNA.HL02693 OS=Drosophila melanogaster GN=CRMP PE=1 SV=1
Q9V3P0	0.998709	0.714055	0.369745	Peroxiredoxin 1 OS=Drosophila melanogaster GN=Jafrac1 PE=1 SV=1
Q9V3P6	0.997831	0.550573	0.0604498	26S proteasome non-ATPase regulatory subunit 1 OS=Drosophila melanogaster GN=Rpn2 PE=1 SV=1
Q9V3R1	0.99951	0.847711	0.226726	Accessory gland protein Acp36DE OS=Drosophila melanogaster GN=Acp36DE PE=2 SV=1
Q9V3S0	0.993354	0.00504318	0.0182354	Cytochrome P450 4g1 OS=Drosophila melanogaster GN=Cyp4g1 PE=2 SV=1
Q9V3S9	0.9928	0.0158245	0.0253698	Very long-chain-fatty-acid--CoA ligase bubblegum OS=Drosophila melanogaster GN=bgm PE=2 SV=1
Q9V3V6	0.972524	0.604896	0.0888674	26S proteasome regulatory complex subunit p50 OS=Drosophila melanogaster GN=Rpt5 PE=1 SV=1
Q9V3W0	0.994072	0.0890986	0.0633757	GM01181p OS=Drosophila melanogaster GN=UK114 PE=1 SV=1
Q9V3W2	0.999331	0.995609	0.992605	GM23292p OS=Drosophila melanogaster GN=ND-B17 PE=1 SV=1
Q9V3X2	0.97076	0.818793	0.452773	Tetraspanin OS=Drosophila melanogaster GN=Tsp96F PE=1 SV=1
Q9V3Y4	0.994445	0.904415	0.765307	LD43650p OS=Drosophila melanogaster GN=Mtch PE=1 SV=1
Q9V3Y7	0.993386	0.0257202	0.0159756	Uncharacterized protein, isoform A OS=Drosophila melanogaster GN=CG15293 PE=1 SV=1
Q9V3Z4	0.99356	0.561714	0.0674222	GH11341p OS=Drosophila melanogaster GN=Rpn5 PE=1 SV=1
Q9V3Z9	0.99951	0.998552	0.998667	HL02234p OS=Drosophila melanogaster GN=BG:DS00180.3 PE=2 SV=1
Q9V400	0.955644	0.902351	0.59612	Integrin linked kinase, isoform A OS=Drosophila melanogaster GN=Ilk PE=1 SV=1
Q9V405	0.974788	0.532332	0.0939646	26S proteasome regulatory complex subunit p48A OS=Drosophila melanogaster GN=Rpt3 PE=1 SV=1
Q9V419	0.980374	0.0222403	0.0149041	Probable cytochrome P450 28a5 OS=Drosophila melanogaster GN=Cyp28a5 PE=2 SV=1
Q9V420	0.981718	0.851263	0.494208	FI02878p OS=Drosophila melanogaster GN=Su(P) PE=1 SV=1
Q9V427	0.992937	0.782965	0.528521	Innexin inx2 OS=Drosophila melanogaster GN=Inx2 PE=1 SV=1
Q9V428	0.970242	0.923769	0.752216	Icarus, isoform A OS=Drosophila melanogaster GN=ics PE=1 SV=2
Q9V431	0.99258	0.0853615	0.113141	Apoptosis inhibitor 5 homolog OS=Drosophila melanogaster GN=Aac11 PE=2 SV=1
Q9V434	0.981931	0.330533	0.0544723	Asparaginyl-tRNA synthetase, isoform A OS=Drosophila melanogaster GN=Aats-asn PE=1 SV=1
Q9V436	0.985263	0.587533	0.0643242	26S proteasome regulatory complex subunit p30 OS=Drosophila melanogaster GN=Rpn12 PE=1 SV=1
Q9V438	0.97186	0.350141	0.120647	Calcium-binding protein 1, isoform A OS=Drosophila melanogaster GN=CaBP1 PE=1 SV=1
Q9V447	0.998455	0.699502	0.443948	Krueppel homolog 2 OS=Drosophila melanogaster GN=Kr-h2 PE=1 SV=1
Q9V463	0.991162	0.943383	0.847399	Nucleoporin 154kD, isoform A OS=Drosophila melanogaster GN=Nup154 PE=1 SV=1
Q9V496	0.99684	0.0233408	0.00869283	Apolipophorins OS=Drosophila melanogaster GN=Rfabg PE=1 SV=2
Q9V4C1	0.997443	0.979977	0.866838	CG1674, isoform E OS=Drosophila melanogaster GN=CG1674 PE=1 SV=2
Q9V4C7	0.996797	0.963515	0.869907	Calcium-transporting ATPase OS=Drosophila melanogaster GN=PMCA PE=1 SV=5
Q9V4E0	0.9929	0.937776	0.748761	LD47962p OS=Drosophila melanogaster GN=ND-49 PE=1 SV=2
Q9V4E7	0.997487	0.976472	0.886142	Transporter OS=Drosophila melanogaster GN=Gat PE=1 SV=4
Q9V4I1	0.989488	0.0640823	0.0139996	Cytochrome P450 9b2 OS=Drosophila melanogaster GN=Cyp9b2 PE=2 SV=1
Q9V4N3	0.995173	0.259814	0.0946616	Cytochrome b5 OS=Drosophila melanogaster GN=Cyt-b5 PE=2 SV=1
Q9V521	0.989015	0.115987	0.0828061	Phenoloxidase 2 OS=Drosophila melanogaster GN=PPO2 PE=1 SV=1
Q9V595	0.989874	0.872997	0.212731	Uroporphyrinogen decarboxylase OS=Drosophila melanogaster GN=Updo PE=3 SV=1
Q9V5C6	0.965966	0.756281	0.324655	Proteasome subunit alpha type-3 OS=Drosophila melanogaster GN=Prosalpha7 PE=1 SV=1
Q9V674	0.927645	0.0122143	0.0139754	Cytochrome P450 6g1 OS=Drosophila melanogaster GN=Cyp6g1 PE=2 SV=1
Q9V6K1	0.997189	0.875477	0.523621	Tripeptidyl-peptidase 2 OS=Drosophila melanogaster GN=TppII PE=1 SV=2
Q9V6U9	0.996238	0.918955	0.69296	Probable trans-2-enoyl-CoA reductase, mitochondrial OS=Drosophila melanogaster GN=CG16935 PE=3 SV=2
Q9V770	0.97832	0.118942	0.013916	Probable cytochrome P450 6a17 OS=Drosophila melanogaster GN=Cyp6a17 PE=2 SV=1
Q9V771	0.989343	0.0502685	0.0156355	Probable cytochrome P450 6a23 OS=Drosophila melanogaster GN=Cyp6a23 PE=2 SV=2
Q9V773	0.994549	0.410827	0.145631	Probable cytochrome P450 6a20 OS=Drosophila melanogaster GN=Cyp6a20 PE=2 SV=2
Q9V784	0.957372	0.917871	0.878091	SAM50-like protein CG7639 OS=Drosophila melanogaster GN=CG7639 PE=2 SV=2
Q9V7D2	0.998546	0.530229	0.161128	V-type proton ATPase subunit D 1 OS=Drosophila melanogaster GN=Vha36-1 PE=2 SV=1
Q9V7N5	0.998799	0.527677	0.1995	V-type proton ATPase subunit C OS=Drosophila melanogaster GN=Vha44 PE=2 SV=5
Q9V7Y2	0.982853	0.201656	0.0569301	Sphingosine-1-phosphate lyase OS=Drosophila melanogaster GN=Sply PE=2 SV=1
Q9V8M5	0.993519	0.153526	0.0736274	Probable 3-hydroxyisobutyrate dehydrogenase, mitochondrial OS=Drosophila melanogaster GN=CG15093 PE=2 SV=2
Q9V8R9	0.997721	0.720986	0.106402	Protein 4.1 homolog OS=Drosophila melanogaster GN=cora PE=1 SV=1
Q9V8V8	0.997201	0.420465	0.0550903	PAR-1 OS=Drosophila melanogaster GN=par-1 PE=1 SV=2
Q9V9A7	0.958904	0.0815774	0.128804	Probable methylcrotonoyl-CoA carboxylase beta chain, mitochondrial OS=Drosophila melanogaster GN=l(2)04524 PE=2 SV=1
Q9V9L1	0.465741	0.0789089	0.0331659	Probable cytochrome P450 6w1 OS=Drosophila melanogaster GN=Cyp6w1 PE=2 SV=1
Q9V9M7	0.99951	0.309706	0.115702	RE62581p OS=Drosophila melanogaster GN=RpL21 PE=1 SV=1
Q9V9S8	0.988498	0.899383	0.537579	Ferrochelatase, mitochondrial OS=Drosophila melanogaster GN=FeCh PE=2 SV=1
Q9V9W2	0.984994	0.280826	0.120109	Ribosomal protein L6, isoform A OS=Drosophila melanogaster GN=RpL6 PE=1 SV=1
Q9V9W3	0.984994	0.280826	0.120109	RE08669p OS=Drosophila melanogaster GN=RpL6 PE=1 SV=1
Q9V9W4	0.986845	0.90659	0.829011	CG1774, isoform A OS=Drosophila melanogaster GN=CG1774 PE=1 SV=1
Q9V9X4	0.991532	0.885374	0.564093	Methylthioribose-1-phosphate isomerase OS=Drosophila melanogaster GN=CG11334 PE=2 SV=1
Q9V9X7	0.993534	0.969862	0.859232	CG11337, isoform A OS=Drosophila melanogaster GN=CG11337-RD PE=2 SV=2
Q9VA18	0.999377	0.954188	0.844952	Lethal (3) 03670 OS=Drosophila melanogaster GN=l(3)03670 PE=1 SV=1
Q9VA37	0.997038	0.90783	0.705824	DJ-1 beta OS=Drosophila melanogaster GN=dj-1beta PE=1 SV=2
Q9VA41	0.973554	0.0173019	0.0272238	Niemann-Pick type C-2h, isoform A OS=Drosophila melanogaster GN=Npc2h PE=1 SV=1
Q9VA42	0.418435	0.157428	0.0461186	Niemann-Pick type C-2g, isoform A OS=Drosophila melanogaster GN=Npc2g PE=1 SV=1
Q9VA73	0.990233	0.421837	0.239369	Calcium-binding mitochondrial carrier protein Aralar1 OS=Drosophila melanogaster GN=aralar1 PE=2 SV=1
Q9VA83	0.993529	0.0655255	0.0176333	Ferritin OS=Drosophila melanogaster GN=Fer2LCH PE=1 SV=1
Q9VA91	0.993301	0.278522	0.127741	40S ribosomal protein S7 OS=Drosophila melanogaster GN=RpS7 PE=1 SV=1
Q9VAA6	0.987518	0.927823	0.755514	CG7950, isoform A OS=Drosophila melanogaster GN=CG34317-RA PE=1 SV=3
Q9VAC1	0.995486	0.929215	0.841437	CG7920, isoform A OS=Drosophila melanogaster GN=CG7920 PE=1 SV=1
Q9VAI9	0.968433	0.0311615	0.0061624	Odorant-binding protein 99c, isoform A OS=Drosophila melanogaster GN=Obp99c PE=1 SV=1
Q9VAJ9	0.988456	0.47145	0.338562	CG1907 OS=Drosophila melanogaster GN=CG1907 PE=1 SV=1
Q9VAK7	0.971392	0.970084	0.954129	CG2010, isoform A OS=Drosophila melanogaster GN=CG2010 PE=1 SV=2
Q9VAL7	0.996358	0.508442	0.276799	Calnexin 99A, isoform A OS=Drosophila melanogaster GN=Cnx99A PE=1 SV=2
Q9VAM6	0.999071	0.876227	0.804983	CDGSH iron-sulfur domain-containing protein 2 homolog OS=Drosophila melanogaster GN=Cisd2 PE=2 SV=1
Q9VAN0	0.996338	0.0279149	0.0305843	Probable phosphoserine aminotransferase OS=Drosophila melanogaster GN=CG11899 PE=2 SV=1
Q9VAN7	0.996801	0.983359	0.963697	GH13304p OS=Drosophila melanogaster GN=Pglym78 PE=1 SV=2
Q9VAS2	0.962313	0.00399933	0.00675124	CG14528 OS=Drosophila melanogaster GN=CG14528 PE=1 SV=1
Q9VAS7	0.982319	0.812935	0.373875	Innexin inx3 OS=Drosophila melanogaster GN=Inx3 PE=1 SV=1
Q9VAV2	0.99147	0.947402	0.891016	CG12413 OS=Drosophila melanogaster GN=CG12413-RA PE=1 SV=2
Q9VAY2	0.979561	0.408551	0.142655	Glycoprotein 93 OS=Drosophila melanogaster GN=Gp93 PE=1 SV=1
Q9VAY3	0.987724	0.899872	0.783966	Mitoferrin OS=Drosophila melanogaster GN=mfrn PE=2 SV=1
Q9VB05	0.994676	0.58382	0.1231	ALG-2 interacting protein X OS=Drosophila melanogaster GN=ALiX PE=1 SV=1
Q9VB10	0.985788	0.600607	0.339522	CG5590 OS=Drosophila melanogaster GN=CG5590 PE=1 SV=1
Q9VB15	0.99951	0.498756	0.112543	Microtubule-associated protein OS=Drosophila melanogaster GN=tau PE=1 SV=3
Q9VB46	0.993388	0.0166143	0.0337621	FI18644p1 OS=Drosophila melanogaster GN=Hmu PE=1 SV=1
Q9VB64	0.995841	0.900542	0.751151	CG42813 OS=Drosophila melanogaster GN=CG42813 PE=1 SV=3
Q9VB69	0.994574	0.981645	0.94597	Malic enzyme OS=Drosophila melanogaster GN=Men-b PE=1 SV=1
Q9VB96	0.995395	0.3911	0.355114	CG31075, isoform A OS=Drosophila melanogaster GN=CG31075 PE=1 SV=2
Q9VBA0	0.979739	0.800856	0.275637	CG6330, isoform A OS=Drosophila melanogaster GN=CG6330 PE=1 SV=2
Q9VBI2	0.934679	0.877925	0.520445	UMP-CMP kinase OS=Drosophila melanogaster GN=Dak1 PE=1 SV=1
Q9VBN5	0.989564	0.302709	0.136524	60S ribosomal protein L27 OS=Drosophila melanogaster GN=RpL27 PE=1 SV=1
Q9VBP6	0.984613	0.791238	0.388168	GH21316p OS=Drosophila melanogaster GN=Ssadh PE=1 SV=1
Q9VBP9	0.987187	0.337122	0.0592025	Nuclear protein localization protein 4 homolog OS=Drosophila melanogaster GN=Npl4 PE=1 SV=3
Q9VBR6	0.991212	0.0800437	0.0559287	RE74917p OS=Drosophila melanogaster GN=tobi PE=2 SV=1
Q9VBU7	0.978936	0.424491	0.266743	Nucleoporin 358kD, isoform A OS=Drosophila melanogaster GN=Nup358 PE=1 SV=2
Q9VBU9	0.992437	0.257623	0.0763704	40S ribosomal protein S27 OS=Drosophila melanogaster GN=RpS27 PE=1 SV=1
Q9VC06	0.992597	0.590084	0.264605	CG11771 OS=Drosophila melanogaster GN=CG11771 PE=1 SV=1
Q9VC18	0.992689	0.0539948	0.0284376	CG11089, isoform A OS=Drosophila melanogaster GN=CG11089 PE=1 SV=1
Q9VC52	0.998101	0.97742	0.847396	LD41392p OS=Drosophila melanogaster GN=Ppox PE=1 SV=1
Q9VC57	0.994662	0.868612	0.495872	Atlastin OS=Drosophila melanogaster GN=atl PE=1 SV=1
Q9VC62	0.988234	0.543914	0.329416	Extended synaptotagmin-like protein 2 ortholog, isoform A OS=Drosophila melanogaster GN=Esyt2 PE=1 SV=1
Q9VCE0	0.999331	0.581485	0.540065	CG5991, isoform A OS=Drosophila melanogaster GN=CG5991 PE=1 SV=1
Q9VCG3	0.979764	0.88287	0.677665	Putative OPA3-like protein CG13603 OS=Drosophila melanogaster GN=CG13601 PE=2 SV=1
Q9VCI3	0.996006	0.00464567	0.0106717	Lipid storage droplets surface-binding protein 1 OS=Drosophila melanogaster GN=Lsd-1 PE=2 SV=2
Q9VCI5	0.998304	0.985338	0.921234	Succinate dehydrogenase [ubiquinone] cytochrome b small subunit, mitochondrial OS=Drosophila melanogaster GN=SdhD PE=2 SV=1
Q9VCK6	0.997305	0.0894297	0.0369484	CG10184 OS=Drosophila melanogaster GN=CG10184 PE=1 SV=1
Q9VCM8	0.986033	0.0338447	0.043482	CG4408, isoform A OS=Drosophila melanogaster GN=CG4408 PE=1 SV=2
Q9VCR2	0.899657	0.716245	0.307542	Aminoacylase-1 OS=Drosophila melanogaster GN=CG6726 PE=1 SV=2
Q9VCR9	0.99951	0.423519	0.0729801	CG17121 OS=Drosophila melanogaster GN=CG17121 PE=1 SV=1
Q9VCU1	0.980077	0.0968443	0.0212187	CG4721 OS=Drosophila melanogaster GN=CG4721-RA PE=2 SV=2
Q9VCV9	0.490418	0.64156	0.0257464	CG6972 OS=Drosophila melanogaster GN=CG6972-RA PE=1 SV=1
Q9VD14	0.998246	0.876105	0.490523	CG13850, isoform A OS=Drosophila melanogaster GN=CG13850 PE=1 SV=3
Q9VD29	0.998244	0.565401	0.333624	RE74312p OS=Drosophila melanogaster GN=Sar1 PE=1 SV=1
Q9VD58	0.999054	0.988736	0.969743	CG6439, isoform A OS=Drosophila melanogaster GN=CG6439 PE=1 SV=1
Q9VDB8	0.998706	0.99812	0.998857	CG17298 OS=Drosophila melanogaster GN=CG17298 PE=2 SV=1
Q9VDC0	0.999234	0.125843	0.0661095	CG3301, isoform A OS=Drosophila melanogaster GN=CG3301 PE=1 SV=1
Q9VDE2	0.996985	0.874533	0.521965	CG5793, isoform B OS=Drosophila melanogaster GN=CG5793 PE=1 SV=3
Q9VDG5	0.989606	0.97835	0.952178	AT07459p OS=Drosophila melanogaster GN=Calx PE=1 SV=1
Q9VDH3	0.998642	0.896327	0.522503	CG10830 OS=Drosophila melanogaster GN=Ktl PE=1 SV=1
Q9VDJ7	0.998374	0.997811	0.983371	CG4000 OS=Drosophila melanogaster GN=CG4000-RA PE=2 SV=1
Q9VDJ8	0.996059	0.99477	0.998905	Cuticular protein 92F OS=Drosophila melanogaster GN=Cpr92F PE=2 SV=1
Q9VDL7	0.995432	0.723295	0.418041	Alternative testis transcripts open reading frame A, isoform A OS=Drosophila melanogaster GN=att-ORFA PE=1 SV=2
Q9VDP9	0.962026	0.838824	0.684658	CG4390, isoform A OS=Drosophila melanogaster GN=CG4390 PE=1 SV=1
Q9VDS7	0.983629	0.0288315	0.0178241	CG4538, isoform A OS=Drosophila melanogaster GN=CG4538-RA PE=1 SV=2
Q9VDT1	0.98437	0.785686	0.5858	Arc42 OS=Drosophila melanogaster GN=Arc42 PE=1 SV=1
Q9VDY8	0.93131	0.700925	0.487926	MIP08680p OS=Drosophila melanogaster GN=vib PE=1 SV=1
Q9VDZ7	0.986011	0.89676	0.703816	Mitochondrial import inner membrane translocase subunit TIM44 OS=Drosophila melanogaster GN=CG11779 PE=1 SV=1
Q9VDZ8	0.986011	0.89676	0.703816	Mitochondrial import inner membrane translocase subunit TIM44 OS=Drosophila melanogaster GN=CG11779-RB PE=1 SV=1
Q9VE00	0.921593	0.344868	0.0120404	Probable cytochrome P450 12a4, mitochondrial OS=Drosophila melanogaster GN=Cyp12a4 PE=2 SV=2
Q9VE10	0.971933	0.961224	0.885884	CG14285 OS=Drosophila melanogaster GN=CG14285 PE=1 SV=1
Q9VE75	0.992639	0.761774	0.495808	V-type proton ATPase subunit a OS=Drosophila melanogaster GN=Vha100-2 PE=1 SV=2
Q9VEB1	0.999244	0.98395	0.961172	IP09655p OS=Drosophila melanogaster GN=Mdh2 PE=1 SV=1
Q9VED8	0.993267	0.0706123	0.0131614	Deoxyribonuclease II OS=Drosophila melanogaster GN=DNaseII PE=1 SV=1
Q9VEJ0	0.989855	0.967653	0.898279	Peroxiredoxin 3 OS=Drosophila melanogaster GN=Prx3 PE=1 SV=2
Q9VEJ3	0.996445	0.118022	0.266102	Pyrroline-5-carboxylate reductase OS=Drosophila melanogaster GN=P5cr-2 PE=1 SV=1
Q9VEK8	0.987772	0.738002	0.290301	GH07711p OS=Drosophila melanogaster GN=sds22 PE=1 SV=1
Q9VEP6	0.987319	0.502119	0.25965	Adenylosuccinate lyase OS=Drosophila melanogaster GN=AdSL PE=1 SV=1
Q9VEQ1	0.979006	0.659461	0.388089	CG17556, isoform A OS=Drosophila melanogaster GN=CG17556-RA PE=1 SV=1
Q9VEQ2	0.979006	0.659461	0.388089	CG3678, isoform A OS=Drosophila melanogaster GN=CG17556-RA PE=1 SV=2
Q9VEX2	0.991804	0.810851	0.379557	Gilgamesh, isoform A OS=Drosophila melanogaster GN=gish PE=1 SV=1
Q9VEX6	0.980701	0.950768	0.917574	AAA family protein Bor OS=Drosophila melanogaster GN=bor PE=1 SV=2
Q9VEY5	0.99746	0.957919	0.846181	CG5903, isoform A OS=Drosophila melanogaster GN=CG5903 PE=1 SV=1
Q9VF27	0.990476	0.841212	0.566384	GM02062p OS=Drosophila melanogaster GN=ND-23 PE=1 SV=1
Q9VF51	0.98656	0.465782	0.297535	CG6045 OS=Drosophila melanogaster GN=AOX3 PE=1 SV=1
Q9VF53	0.990923	0.0594098	0.051906	CG18522 OS=Drosophila melanogaster GN=AOX1 PE=1 SV=1
Q9VFC7	0.998316	0.98365	0.947738	Mf5 protein OS=Drosophila melanogaster GN=Mf PE=1 SV=2
Q9VFC8	0.993295	0.960111	0.848737	Glycogen [starch] synthase OS=Drosophila melanogaster GN=GlyS PE=1 SV=2
Q9VFF0	0.993655	0.984066	0.958096	CG3731, isoform A OS=Drosophila melanogaster GN=UQCR-C1 PE=1 SV=2
Q9VFG5	0.988808	0.0247191	0.0327711	RE17477p OS=Drosophila melanogaster GN=smp-30 PE=1 SV=1
Q9VFJ3	0.9924	0.959269	0.766463	Serine protease HTRA2, mitochondrial OS=Drosophila melanogaster GN=HtrA2 PE=1 SV=1
Q9VFP1	0.982399	0.02385	0.0225919	Probable cytochrome P450 6d5 OS=Drosophila melanogaster GN=Cyp6d5 PE=2 SV=1
Q9VFQ9	0.977343	0.723428	0.38733	Dipeptidase B, isoform A OS=Drosophila melanogaster GN=Dip-B PE=1 SV=2
Q9VFR2	0.999264	0.990833	0.960562	CG9297, isoform A OS=Drosophila melanogaster GN=CG9297-RA PE=1 SV=1
Q9VFS1	0.952843	0.532674	0.243172	Adenosine deaminase-related growth factor D OS=Drosophila melanogaster GN=Adgf-D PE=1 SV=3
Q9VFV1	0.977116	0.944543	0.855202	RE55542p OS=Drosophila melanogaster GN=yellow-e PE=1 SV=1
Q9VFV9	0.994593	0.447194	0.0357837	DnaJ-like-2, isoform A OS=Drosophila melanogaster GN=Droj2 PE=1 SV=1
Q9VFW7	0.851898	0.712317	0.485918	CG32473, isoform A OS=Drosophila melanogaster GN=CG32473 PE=1 SV=2
Q9VG04	0.991633	0.786787	0.615509	CG8031 OS=Drosophila melanogaster GN=CG8031 PE=1 SV=1
Q9VG23	0.986716	0.087603	0.0295826	CG10126, isoform A OS=Drosophila melanogaster GN=CG10126 PE=1 SV=2
Q9VG31	0.995084	0.265633	0.156369	Malic enzyme OS=Drosophila melanogaster GN=Men PE=1 SV=1
Q9VG32	0.995084	0.265633	0.156369	Malic enzyme OS=Drosophila melanogaster GN=Men PE=1 SV=1
Q9VG44	0.994053	0.92517	0.822936	CG6225, isoform A OS=Drosophila melanogaster GN=CG6225 PE=1 SV=1
Q9VG69	0.990973	0.915264	0.604355	CG5844 OS=Drosophila melanogaster GN=CG5844 PE=1 SV=1
Q9VG81	0.991678	0.0826221	0.0702645	CG5167 OS=Drosophila melanogaster GN=CG5167 PE=1 SV=1
Q9VG82	0.994786	0.0440402	0.0220005	Probable cytochrome P450 9f2 OS=Drosophila melanogaster GN=Cyp9f2 PE=2 SV=1
Q9VG86	0.981568	0.194541	0.051429	CG10097, isoform B OS=Drosophila melanogaster GN=CG10097 PE=1 SV=3
Q9VG88	0.988283	0.898156	0.631183	CG33098, isoform B OS=Drosophila melanogaster GN=CG33098-RB PE=1 SV=2
Q9VGA0	0.985946	0.363214	0.100365	Glutathione S transferase D9, isoform A OS=Drosophila melanogaster GN=GstD9 PE=1 SV=1
Q9VGE9	0.990116	0.238297	0.033572	GH11519p OS=Drosophila melanogaster GN=mfas PE=1 SV=1
Q9VGF3	0.989235	0.0404513	0.0424682	CG18547 OS=Drosophila melanogaster GN=CG18547 PE=1 SV=1
Q9VGF7	0.999387	0.789593	0.625128	Glutamate carrier 1, isoform A OS=Drosophila melanogaster GN=GC1 PE=1 SV=1
Q9VGJ7	0.953949	0.372399	0.000488043	CG6834 OS=Drosophila melanogaster GN=CG6834-RA PE=1 SV=3
Q9VGJ9	0.989985	0.842203	0.35436	Heme oxygenase OS=Drosophila melanogaster GN=Ho PE=1 SV=1
Q9VGN4	0.996037	0.77083	0.235591	Sarcomere length short, isoform B OS=Drosophila melanogaster GN=sals PE=1 SV=2
Q9VGQ1	0.996082	0.982769	0.953024	CG5214 OS=Drosophila melanogaster GN=CG5214 PE=1 SV=1
Q9VGR2	0.989776	0.968556	0.925093	NADH dehydrogenase [ubiquinone] complex I, assembly factor 7 homolog OS=Drosophila melanogaster GN=CG17726 PE=1 SV=1
Q9VGS2	0.966311	0.544817	0.222739	Translationally-controlled tumor protein homolog OS=Drosophila melanogaster GN=Tctp PE=1 SV=1
Q9VGS3	0.997437	0.964008	0.800218	RH44771p OS=Drosophila melanogaster GN=SdhC PE=1 SV=2
Q9VGT0	0.980839	0.0677126	0.201773	UDP-glucuronosyltransferase OS=Drosophila melanogaster GN=Ugt35b PE=1 SV=1
Q9VGT3	0.9955	0.0506971	0.0288064	GM04645p OS=Drosophila melanogaster GN=Ugt86Da PE=1 SV=1
Q9VGX3	0.997306	0.986528	0.935703	Protein anoxia up-regulated OS=Drosophila melanogaster GN=fau PE=1 SV=3
Q9VGY8	0.987118	0.450584	0.0421849	CG14688 OS=Drosophila melanogaster GN=CG14688 PE=1 SV=3
Q9VGZ3	0.994844	0.308892	0.131579	Aconitate hydratase OS=Drosophila melanogaster GN=Irp-1B PE=1 SV=1
Q9VH17	0.993036	0.890344	0.48487	CG12814, isoform C OS=Drosophila melanogaster GN=CG12814 PE=4 SV=4
Q9VH39	0.995981	0.984305	0.928285	Protein NDUFAF4 homolog OS=Drosophila melanogaster GN=CG11722 PE=2 SV=1
Q9VH72	0.991872	0.867484	0.827437	CG9471, isoform A OS=Drosophila melanogaster GN=CG9471-RA PE=1 SV=1
Q9VH77	0.979233	0.754286	0.494997	Mannose-6-phosphate isomerase OS=Drosophila melanogaster GN=CG8417 PE=1 SV=1
Q9VHB1	0.99951	0.903902	0.750396	CG9399, isoform A OS=Drosophila melanogaster GN=CG9399 PE=1 SV=1
Q9VHC3	0.994511	0.905472	0.467699	Blistery, isoform A OS=Drosophila melanogaster GN=by PE=2 SV=1
Q9VHI8	0.980892	0.890298	0.577351	CG11980, isoform A OS=Drosophila melanogaster GN=CG11980 PE=1 SV=2
Q9VHJ8	0.997915	0.953154	0.895653	Succinyl-CoA ligase subunit beta OS=Drosophila melanogaster GN=skap PE=1 SV=2
Q9VHL2	0.995686	0.842067	0.339859	LD47396p OS=Drosophila melanogaster GN=Tcp-1eta PE=1 SV=2
Q9VHN7	0.995367	0.047024	0.0305974	CG8036, isoform B OS=Drosophila melanogaster GN=CG8036 PE=1 SV=3
Q9VHP0	0.991188	0.0936213	0.0575022	ATP-dependent RNA helicase bel OS=Drosophila melanogaster GN=bel PE=1 SV=1
Q9VHR8	0.982648	0.810233	0.457544	Dipeptidyl peptidase 3 OS=Drosophila melanogaster GN=DppIII PE=2 SV=2
Q9VHS8	0.974823	0.462569	0.0580013	Eukaryotic initiation factor 4A-III OS=Drosophila melanogaster GN=eIF4AIII PE=1 SV=1
Q9VHX4	0.996499	0.52983	0.31173	CG2767 OS=Drosophila melanogaster GN=CG2767 PE=1 SV=1
Q9VHX9	0.994108	0.275445	0.107087	CD98 heavy chain, isoform A OS=Drosophila melanogaster GN=CD98hc PE=1 SV=1
Q9VHZ5	0.997649	0.734398	0.531847	CG31472, isoform A OS=Drosophila melanogaster GN=sgll PE=1 SV=3
Q9VI16	0.996668	0.902941	0.785614	CG1041, isoform A OS=Drosophila melanogaster GN=CRAT PE=1 SV=2
Q9VI53	0.99951	0.906081	0.619163	CG1105 OS=Drosophila melanogaster GN=CG1105 PE=1 SV=1
Q9VI64	0.970383	0.780935	0.609986	CG10098 OS=Drosophila melanogaster GN=CG10098 PE=1 SV=1
Q9VI65	0.998722	0.91513	0.746184	CG10068 OS=Drosophila melanogaster GN=CG10068 PE=2 SV=1
Q9VIB5	0.992497	0.0586817	0.0532109	Carboxylic ester hydrolase OS=Drosophila melanogaster GN=alpha-Est7 PE=1 SV=1
Q9VIE8	0.995993	0.96887	0.901649	Aconitate hydratase, mitochondrial OS=Drosophila melanogaster GN=Acon PE=1 SV=2
Q9VIF3	0.97127	0.868611	0.529665	CG9249, isoform A OS=Drosophila melanogaster GN=CG9249 PE=3 SV=3
Q9VIF7	0.972915	0.947687	0.693061	Dynamin associated protein 160, isoform A OS=Drosophila melanogaster GN=Dap160 PE=1 SV=1
Q9VIH3	0.997701	0.0966619	0.545242	Microsomal triacylglycerol transfer protein OS=Drosophila melanogaster GN=Mtp PE=1 SV=2
Q9VII1	0.966608	0.0921289	0.0138671	CG9336, isoform A OS=Drosophila melanogaster GN=CG9336-RA PE=1 SV=1
Q9VII9	0.993491	0.723992	0.493583	LD14730p OS=Drosophila melanogaster GN=CG31673 PE=1 SV=2
Q9VIJ0	0.998051	0.119565	0.0675553	CG9331, isoform A OS=Drosophila melanogaster GN=CG9331 PE=1 SV=3
Q9VIQ6	0.956186	0.295914	0.08129	FI17342p1 OS=Drosophila melanogaster GN=CG16772-RA PE=1 SV=1
Q9VIQ8	0.996919	0.984008	0.966446	Cytochrome c oxidase subunit 4, isoform A OS=Drosophila melanogaster GN=COX4 PE=1 SV=1
Q9VIS3	0.987593	0.718268	0.552372	Fructose-1,6-bisphosphatase OS=Drosophila melanogaster GN=fbp PE=1 SV=1
Q9VIT9	0.948884	0.0589472	0.0263895	Thioester-containing protein 4, isoform A OS=Drosophila melanogaster GN=Tep4 PE=1 SV=2
Q9VIU8	0.997142	0.969506	0.932106	GH25853p OS=Drosophila melanogaster GN=CG10132 PE=1 SV=2
Q9VIW5	0.995252	0.498794	0.980056	LD41874p OS=Drosophila melanogaster GN=CG10237 PE=1 SV=2
Q9VIX2	0.993503	0.961788	0.847959	LD06038p OS=Drosophila melanogaster GN=Pax PE=1 SV=3
Q9VJ19	0.994304	0.327846	0.144656	RE25263p OS=Drosophila melanogaster GN=RpL30 PE=1 SV=1
Q9VJ28	0.984383	0.863562	0.72928	FI05204p OS=Drosophila melanogaster GN=CG10639-RA PE=1 SV=1
Q9VJ31	0.710013	0.920375	0.369981	CG10623 protein OS=Drosophila melanogaster GN=CG10623 PE=1 SV=1
Q9VJ39	0.991328	0.794712	0.485355	Leukotriene A(4) hydrolase OS=Drosophila melanogaster GN=CG10602 PE=1 SV=4
Q9VJ43	0.974748	0.143649	0.177441	LD10783p OS=Drosophila melanogaster GN=ScpX PE=1 SV=1
Q9VJ44	0.977907	0.143649	0.16802	SD06839p OS=Drosophila melanogaster GN=CG17597 PE=1 SV=2
Q9VJ46	0.998766	0.985905	0.972559	UDP-glucuronosyltransferase OS=Drosophila melanogaster GN=CG17323 PE=1 SV=1
Q9VJ59	0.99956	0.655665	0.331944	Jwa ortholog OS=Drosophila melanogaster GN=Jwa PE=1 SV=5
Q9VJ86	0.998347	0.447304	0.223132	Bicoid stability factor OS=Drosophila melanogaster GN=bsf PE=1 SV=2
Q9VJE5	0.997294	0.840774	0.538492	Restin homolog OS=Drosophila melanogaster GN=CLIP-190 PE=1 SV=1
Q9VJH8	0.997049	0.90328	0.824383	FI03416p OS=Drosophila melanogaster GN=Ugt36Bc PE=1 SV=1
Q9VJJ0	0.961495	0.723353	0.322924	Proteasome subunit beta type OS=Drosophila melanogaster GN=Prosbeta4 PE=1 SV=1
Q9VJZ4	0.988116	0.979232	0.975379	AT12494p OS=Drosophila melanogaster GN=ND-B22 PE=1 SV=1
Q9VJZ6	0.984235	0.13389	0.448722	CG6523 OS=Drosophila melanogaster GN=CG6523 PE=1 SV=1
Q9VK00	0.993164	0.0376739	0.0325786	Uncharacterized protein, isoform A OS=Drosophila melanogaster GN=CG16826 PE=1 SV=1
Q9VK11	0.998689	0.863395	0.493146	GH15921p OS=Drosophila melanogaster GN=CG16820 PE=2 SV=2
Q9VK60	0.985546	0.924017	0.667574	CG6180 OS=Drosophila melanogaster GN=CG6180 PE=1 SV=2
Q9VK69	0.997831	0.838157	0.353194	T-complex protein 1 subunit delta OS=Drosophila melanogaster GN=CG5525 PE=1 SV=1
Q9VKB0	0.979396	0.835813	0.400633	FI05224p OS=Drosophila melanogaster GN=Aats-thr PE=1 SV=2
Q9VKC8	0.999157	0.679366	0.219705	FI03495p OS=Drosophila melanogaster GN=Tom70 PE=1 SV=2
Q9VKD3	0.993208	0.482399	0.0601542	Probable cysteine desulfurase, mitochondrial OS=Drosophila melanogaster GN=CG12264 PE=2 SV=1
Q9VKI8	0.982225	0.097589	0.0343332	CG6287 OS=Drosophila melanogaster GN=CG6287 PE=1 SV=1
Q9VKJ0	0.986153	0.0467908	0.020304	Homogentisate 1,2-dioxygenase OS=Drosophila melanogaster GN=hgo PE=2 SV=3
Q9VKM3	0.999653	0.983952	0.9742	ATP synthase, isoform A OS=Drosophila melanogaster GN=ATPsynG PE=1 SV=1
Q9VKM7	0.99951	0.152502	0.0954304	AT01533p OS=Drosophila melanogaster GN=CG6089 PE=1 SV=2
Q9VKM8	0.99951	0.152502	0.0954304	RH51633p OS=Drosophila melanogaster GN=CG33129 PE=1 SV=1
Q9VKR4	0.99951	0.116206	0.0308479	Aminomethyltransferase OS=Drosophila melanogaster GN=CG6415 PE=1 SV=1
Q9VKT1	0.982612	0.849063	0.523859	GH11711p OS=Drosophila melanogaster GN=CG17093 PE=1 SV=2
Q9VKU1	0.997401	0.0538249	0.041524	Fatty acid (Long chain) transport protein, isoform A OS=Drosophila melanogaster GN=Fatp PE=1 SV=2
Q9VKW5	0.988918	0.869226	0.615641	CG5355 OS=Drosophila melanogaster GN=CG5355 PE=1 SV=2
Q9VKX2	0.995876	0.3658	0.273885	Malate dehydrogenase OS=Drosophila melanogaster GN=Mdh1 PE=1 SV=2
Q9VKY2	0.973837	0.646354	0.30593	Cullin-associated NEDD8-dissociated protein 1 OS=Drosophila melanogaster GN=Cand1 PE=2 SV=1
Q9VKZ8	0.989042	0.174014	0.257024	LP08774p OS=Drosophila melanogaster GN=Usp14 PE=1 SV=1
Q9VL18	0.99945	0.146184	0.0279282	Probable elongation factor 1-delta OS=Drosophila melanogaster GN=eEF1delta PE=1 SV=1
Q9VL22	0.980213	0.929452	0.888721	CG4908, isoform A OS=Drosophila melanogaster GN=CG4908 PE=1 SV=1
Q9VL68	0.997044	0.873878	0.650236	CG4598, isoform A OS=Drosophila melanogaster GN=CG4598 PE=1 SV=2
Q9VL70	0.998825	0.416054	0.216862	HL08109p OS=Drosophila melanogaster GN=yip2 PE=1 SV=1
Q9VLB7	0.981688	0.561385	0.339033	GDP dissociation inhibitor, isoform A OS=Drosophila melanogaster GN=Gdi PE=1 SV=1
Q9VLC5	0.996509	0.579324	0.319212	Aldehyde dehydrogenase OS=Drosophila melanogaster GN=Aldh PE=1 SV=1
Q9VLJ6	0.955875	0.0223163	0.022858	Angiotensin-converting enzyme-related protein OS=Drosophila melanogaster GN=Acer PE=1 SV=1
Q9VLN6	0.992223	0.867355	0.543747	CG7627, isoform A OS=Drosophila melanogaster GN=CG7627-RA PE=1 SV=2
Q9VLS1	0.978895	0.919442	0.766448	Probable phosphorylase b kinase regulatory subunit beta OS=Drosophila melanogaster GN=CG8475 PE=2 SV=2
Q9VLT3	0.988732	0.891427	0.464758	LD23292p OS=Drosophila melanogaster GN=Mcr PE=1 SV=1
Q9VLW1	0.962196	0.0658275	0.0254965	Lectin type C (Fragment) OS=Drosophila melanogaster GN=lectin-28C PE=1 SV=2
Q9VLX9	0.99951	0.999354	0.99951	CG7203, isoform B OS=Drosophila melanogaster GN=CG7203 PE=1 SV=2
Q9VLY1	0.99819	0.999207	0.998859	CG7214 OS=Drosophila melanogaster GN=CG7214 PE=1 SV=1
Q9VLY7	0.997143	0.931453	0.777986	GH05679p OS=Drosophila melanogaster GN=Tep3 PE=1 SV=2
Q9VLZ0	0.998965	0.010159	0.0233815	Thioester-containing protein 2, isoform G OS=Drosophila melanogaster GN=Tep2 PE=1 SV=3
Q9VM12	0.969602	0.0254285	0.0249852	CG5958 OS=Drosophila melanogaster GN=CG5958-RA PE=1 SV=1
Q9VM14	0.995321	0.987713	0.975324	AT21758p OS=Drosophila melanogaster GN=CG5261 PE=1 SV=1
Q9VM18	0.997291	0.96781	0.828816	Trehalose 6-phosphate phosphatase OS=Drosophila melanogaster GN=CG5177 PE=1 SV=1
Q9VM19	0.961806	0.592126	0.023524	Trehalose 6-phosphate phosphatase OS=Drosophila melanogaster GN=CG5171 PE=1 SV=1
Q9VM67	0.999111	0.98253	0.901391	Uncharacterized protein, isoform A OS=Drosophila melanogaster GN=CG18304 PE=1 SV=3
Q9VM97	0.998931	0.981146	0.921684	Thrombospondin, isoform A OS=Drosophila melanogaster GN=Tsp PE=1 SV=2
Q9VMB9	0.96061	0.894103	0.88959	Cytochrome c oxidase subunit 5B, isoform A OS=Drosophila melanogaster GN=COX5B PE=1 SV=1
Q9VMC6	0.992382	0.354254	0.175935	CG9547 OS=Drosophila melanogaster GN=CG9547 PE=1 SV=1
Q9VMD9	0.988199	0.841811	0.363842	Tiggrin OS=Drosophila melanogaster GN=Tig PE=1 SV=2
Q9VME1	0.996582	0.146185	0.013783	FI01864p OS=Drosophila melanogaster GN=CG42369 PE=2 SV=2
Q9VMF0	0.931604	0.0609747	0.0214757	CG9498 OS=Drosophila melanogaster GN=CG9498-RA PE=1 SV=1
Q9VMI3	0.997159	0.886008	0.567818	GM14163p OS=Drosophila melanogaster GN=ND-51 PE=1 SV=1
Q9VMQ5	0.995227	0.825591	0.317958	Ubiquinone biosynthesis monooxygenase COQ6, mitochondrial OS=Drosophila melanogaster GN=Coq6 PE=2 SV=1
Q9VMR6	0.985376	0.113153	0.0982206	MIP06029p OS=Drosophila melanogaster GN=CG12512-RA PE=1 SV=1
Q9VMR9	0.988829	0.95861	0.892904	RH62365p OS=Drosophila melanogaster GN=CG14022 PE=2 SV=1
Q9VMS1	0.99434	0.981102	0.959958	Cyclope, isoform A OS=Drosophila melanogaster GN=cype PE=1 SV=3
Q9VMT2	0.903472	0.931426	0.737007	RE53289p OS=Drosophila melanogaster GN=TpnC25D PE=1 SV=2
Q9VMT5	0.994636	0.0201434	0.0355967	Probable cytochrome P450 28d1 OS=Drosophila melanogaster GN=Cyp28d1 PE=2 SV=1
Q9VMU0	0.996959	0.973496	0.931933	NADH dehydrogenase [ubiquinone] iron-sulfur protein 6, mitochondrial OS=Drosophila melanogaster GN=ND-13A PE=1 SV=1
Q9VMU4	0.999051	0.309697	0.0713033	60S ribosomal protein L37a OS=Drosophila melanogaster GN=RpL37A PE=1 SV=3
Q9VMV5	0.989205	0.90814	0.740395	Viking, isoform A OS=Drosophila melanogaster GN=vkg PE=1 SV=1
Q9VMW1	0.997444	0.979861	0.913999	Reticulon-like protein OS=Drosophila melanogaster GN=Rtnl1 PE=1 SV=2
Q9VMX4	0.999257	0.963816	0.808248	AT19154p OS=Drosophila melanogaster GN=Scox PE=1 SV=1
Q9VN13	0.999151	0.108029	0.0694525	Sideroflexin OS=Drosophila melanogaster GN=CG11739 PE=1 SV=1
Q9VN14	0.966718	0.853189	0.386526	Contactin OS=Drosophila melanogaster GN=Cont PE=1 SV=2
Q9VN21	0.994915	0.490573	0.190405	LD30155p OS=Drosophila melanogaster GN=lost PE=1 SV=1
Q9VN25	0.998516	0.547374	0.0999142	Eukaryotic translation initiation factor 3 subunit A OS=Drosophila melanogaster GN=eIF3-S10 PE=1 SV=1
Q9VN39	0.998829	0.5883	0.0774918	CG9775, isoform A OS=Drosophila melanogaster GN=CG9775 PE=1 SV=1
Q9VN44	0.996156	0.597688	0.100581	FI07923p OS=Drosophila melanogaster GN=Karybeta3 PE=1 SV=1
Q9VN86	0.994997	0.347787	0.19647	AT14148p OS=Drosophila melanogaster GN=CG2604 PE=1 SV=1
Q9VNA5	0.995996	0.869493	0.145421	Proteasome subunit beta type-4 OS=Drosophila melanogaster GN=Prosbeta7 PE=2 SV=1
Q9VNE9	0.993006	0.322838	0.128191	60S ribosomal protein L13a OS=Drosophila melanogaster GN=RpL13A PE=1 SV=1
Q9VNF3	0.999211	0.110905	0.563094	CG12171 OS=Drosophila melanogaster GN=CG12171 PE=1 SV=1
Q9VNF5	0.979262	0.883844	0.686246	3-oxoacyl-[acyl-carrier-protein] synthase OS=Drosophila melanogaster GN=CG12170 PE=1 SV=1
Q9VNF8	0.990239	0.139859	0.0368712	Sec23 ortholog, isoform A OS=Drosophila melanogaster GN=Sec23 PE=1 SV=2
Q9VNP2	0.982894	0.97713	0.917907	Neuromusculin, isoform A OS=Drosophila melanogaster GN=nrm PE=1 SV=4
Q9VNT5	0.99318	0.758341	0.4391	Thioredoxin reductase 2, mitochondrial OS=Drosophila melanogaster GN=Trxr-2 PE=2 SV=1
Q9VNW6	0.996645	0.108881	0.0175213	CG7470, isoform A OS=Drosophila melanogaster GN=CG7470 PE=1 SV=1
Q9VNX4	0.995475	0.910757	0.762018	Delta-1-Pyrroline-5-carboxylate dehydrogenase 1, isoform A OS=Drosophila melanogaster GN=P5CDh1 PE=1 SV=1
Q9VP02	0.985664	0.522936	0.085586	Aldose 1-epimerase OS=Drosophila melanogaster GN=CG32444 PE=1 SV=3
Q9VP50	0.993608	0.810955	0.422086	CG7632, isoform A OS=Drosophila melanogaster GN=CG7632 PE=1 SV=1
Q9VP57	0.99951	0.51219	0.0864	LD15904p OS=Drosophila melanogaster GN=pzg PE=1 SV=1
Q9VP61	0.984625	0.0543349	0.0239117	Acetyl-coenzyme A synthetase OS=Drosophila melanogaster GN=AcCoAS PE=2 SV=1
Q9VP68	0.97333	0.893917	0.789923	Uncharacterized protein, isoform A OS=Drosophila melanogaster GN=CG10512 PE=1 SV=1
Q9VPA7	0.997646	0.881711	0.484981	Protein kinase, cAMP-dependent, regulatory subunit type 1, isoform O OS=Drosophila melanogaster GN=Pka-R1 PE=1 SV=2
Q9VPE2	0.998373	0.958747	0.816234	NADH dehydrogenase (Ubiquinone) 39 kDa subunit, isoform A OS=Drosophila melanogaster GN=ND-39 PE=1 SV=1
Q9VPF3	0.988497	0.0245366	0.01593	4-hydroxyphenylpyruvate dioxygenase OS=Drosophila melanogaster GN=CG11796 PE=1 SV=1
Q9VPH6	0.947813	0.0337267	0.046319	CG5618, isoform A OS=Drosophila melanogaster GN=CG5618 PE=1 SV=1
Q9VPH7	0.983859	0.0830044	0.111643	Eukaryotic peptide chain release factor subunit 1 OS=Drosophila melanogaster GN=eRF1 PE=1 SV=2
Q9VPJ9	0.98203	0.0912101	0.0247956	CG3164, isoform B OS=Drosophila melanogaster GN=CG3164 PE=1 SV=2
Q9VPR1	0.992504	0.608078	0.174967	GH02075p OS=Drosophila melanogaster GN=Tspo PE=1 SV=1
Q9VPX5	0.95726	0.761978	0.316357	Vacuolar protein sorting-associated protein 29 OS=Drosophila melanogaster GN=Vps29 PE=1 SV=1
Q9VPX6	0.995131	0.930501	0.523904	Adenylyl cyclase-associated protein OS=Drosophila melanogaster GN=capt PE=1 SV=2
Q9VPX7	0.995131	0.930501	0.523904	Adenylyl cyclase-associated protein OS=Drosophila melanogaster GN=capt PE=1 SV=2
Q9VQ29	0.996784	0.931013	0.760807	Cytochrome b-c1 complex subunit Rieske, mitochondrial OS=Drosophila melanogaster GN=RFeSP PE=1 SV=3
Q9VQ39	0.993291	0.659	0.410565	IP05441p OS=Drosophila melanogaster GN=CG31937 PE=1 SV=1
Q9VQ61	0.987883	0.593893	0.42944	Aspartate aminotransferase OS=Drosophila melanogaster GN=Got2 PE=1 SV=1
Q9VQ79	0.989256	0.948477	0.796878	Putative apoptosis-inducing factor 1, mitochondrial OS=Drosophila melanogaster GN=AIF PE=2 SV=2
Q9VQ88	0.920457	0.841758	0.76351	Uncharacterized protein OS=Drosophila melanogaster GN=CG15386 PE=4 SV=1
Q9VQB4	0.988358	0.424844	0.329639	CG3609, isoform A OS=Drosophila melanogaster GN=CG3609 PE=1 SV=1
Q9VQD7	0.98962	0.865915	0.547959	NADH dehydrogenase (Ubiquinone) B17.2 subunit, isoform A OS=Drosophila melanogaster GN=ND-B17.2 PE=1 SV=1
Q9VQE0	0.995081	0.862016	0.43648	Dynamin related protein 1, isoform A OS=Drosophila melanogaster GN=Drp1 PE=1 SV=1
Q9VQF7	0.993779	0.0949015	0.0258361	Bacchus, isoform A OS=Drosophila melanogaster GN=Bacc PE=1 SV=1
Q9VQG4	0.99532	0.815506	0.673036	Congested-like trachea protein OS=Drosophila melanogaster GN=colt PE=2 SV=1
Q9VQL1	0.99951	0.616255	0.217331	LP20978p OS=Drosophila melanogaster GN=CG17259 PE=1 SV=1
Q9VQL4	0.991513	0.668764	0.373168	Uncharacterized protein, isoform B OS=Drosophila melanogaster GN=CG17221 PE=1 SV=1
Q9VQL7	0.995898	0.00892184	0.0199929	Fatty acid synthase 1, isoform A OS=Drosophila melanogaster GN=FASN1 PE=1 SV=1
Q9VQM2	0.998965	0.986471	0.982727	NADH dehydrogenase [ubiquinone] 1 subunit C2 OS=Drosophila melanogaster GN=ND-B14.5B PE=1 SV=1
Q9VQQ0	0.992504	0.813789	0.585697	Serine/threonine-protein phosphatase 2A activator OS=Drosophila melanogaster GN=Ptpa PE=1 SV=1
Q9VQR2	0.992423	0.989908	0.983264	CG8844 protein OS=Drosophila melanogaster GN=ND-PDSW PE=1 SV=1
Q9VQX4	0.978868	0.459333	0.21744	Nicotinate phosphoribosyltransferase OS=Drosophila melanogaster GN=CG3714 PE=2 SV=2
Q9VR31	0.967095	0.755526	0.45792	Farnesyl transferase alpha, isoform A OS=Drosophila melanogaster GN=Fnta PE=1 SV=1
Q9VR47	0.998809	0.431852	0.0621971	FI04465p OS=Drosophila melanogaster GN=hoe1 PE=1 SV=2
Q9VR55	0.99114	0.846539	0.735895	LD29159p OS=Drosophila melanogaster GN=CG14613 PE=1 SV=1
Q9VRA0	0.98496	0.927678	0.890007	Uncharacterized protein, isoform A OS=Drosophila melanogaster GN=CG15456 PE=4 SV=1
Q9VRD6	0.415122	0.560368	0.232427	GM08921p OS=Drosophila melanogaster GN=Ntf-2 PE=1 SV=1
Q9VRJ2	0.967975	0.606556	0.250886	FIT family protein CG10671 OS=Drosophila melanogaster GN=CG10671 PE=1 SV=1
Q9VRJ4	0.990218	0.711141	0.446893	SD02021p OS=Drosophila melanogaster GN=CG10672 PE=1 SV=1
Q9VRL0	0.996471	0.985533	0.95968	Cytochrome c1, isoform A OS=Drosophila melanogaster GN=Cyt-c1 PE=1 SV=1
Q9VRP4	0.987294	0.616124	0.336847	Bifunctional phosphopantetheine adenylyltransferase-Dephospho-CoA kinase OS=Drosophila melanogaster GN=Ppat-Dpck PE=1 SV=2
Q9VRZ1	0.982095	0.0802059	0.0307947	Amidophosphoribosyltransferase OS=Drosophila melanogaster GN=Prat2 PE=1 SV=2
Q9VRZ7	0.98	0.607876	0.153081	RE68357p OS=Drosophila melanogaster GN=CG10075 PE=1 SV=1
Q9VS34	0.998172	0.226389	0.138036	60S ribosomal protein L18 OS=Drosophila melanogaster GN=RpL18 PE=1 SV=1
Q9VS39	0.979427	0.922407	0.72278	FI19525p1 OS=Drosophila melanogaster GN=CG14830-RA PE=2 SV=1
Q9VS44	0.988621	0.984572	0.829394	CG8607 OS=Drosophila melanogaster GN=CG8607 PE=1 SV=2
Q9VSA3	0.998645	0.446114	0.170922	Probable medium-chain specific acyl-CoA dehydrogenase, mitochondrial OS=Drosophila melanogaster GN=CG12262 PE=1 SV=1
Q9VSA9	0.99436	0.916905	0.750067	CG7409 OS=Drosophila melanogaster GN=CG7409 PE=2 SV=1
Q9VSD6	0.996512	0.544915	0.093559	D-Importin 7/RanBP7 OS=Drosophila melanogaster GN=msk PE=1 SV=1
Q9VSI6	0.986957	0.34513	0.231704	Isocitrate dehydrogenase [NADP] OS=Drosophila melanogaster GN=Idh PE=1 SV=2
Q9VSL2	0.98094	0.54298	0.224805	Glutathione S transferase O3 OS=Drosophila melanogaster GN=GstO3 PE=1 SV=1
Q9VSL4	0.994306	0.788837	0.535955	Glutathione S transferase O2, isoform B OS=Drosophila melanogaster GN=GstO2 PE=1 SV=2
Q9VSL8	0.996473	0.933313	0.737684	Rhea, isoform B OS=Drosophila melanogaster GN=rhea PE=1 SV=1
Q9VSM4	0.987021	0.965251	0.505303	CG5989, isoform A OS=Drosophila melanogaster GN=CG5989 PE=1 SV=1
Q9VSN0	0.996164	0.831622	0.506817	Z band alternatively spliced PDZ-motif protein 66, isoform G OS=Drosophila melanogaster GN=Zasp66 PE=1 SV=1
Q9VSU6	0.982841	0.48549	0.235052	Dihydropteridine reductase OS=Drosophila melanogaster GN=Dhpr PE=1 SV=1
Q9VSU8	0.938495	0.919361	0.577558	Nervous wreck, isoform D OS=Drosophila melanogaster GN=nwk PE=1 SV=3
Q9VSW1	0.992768	0.863913	0.722384	LD13601p OS=Drosophila melanogaster GN=UGP PE=1 SV=2
Q9VSX2	0.995237	0.87492	0.562507	CG4461 OS=Drosophila melanogaster GN=CG4461 PE=2 SV=1
Q9VSY0	0.984866	0.878041	0.513276	Cuticular protein 67B OS=Drosophila melanogaster GN=Cpr67B PE=1 SV=1
Q9VSY4	0.989543	0.868564	0.39317	Alpha-tubulin N-acetyltransferase 1 OS=Drosophila melanogaster GN=CG3967 PE=2 SV=2
Q9VT03	0.990699	0.0890302	0.0325373	Pathetic, isoform E OS=Drosophila melanogaster GN=path PE=1 SV=3
Q9VT04	0.990699	0.0854825	0.0504751	MIP04528p OS=Drosophila melanogaster GN=path PE=1 SV=1
Q9VT32	0.996228	0.676905	0.463892	CG6767, isoform A OS=Drosophila melanogaster GN=CG6767 PE=1 SV=2
Q9VT33	0.996228	0.676905	0.463892	CG6767, isoform B OS=Drosophila melanogaster GN=CG6767 PE=1 SV=3
Q9VT49	0.998317	0.996731	0.99379	Zasp67, isoform G OS=Drosophila melanogaster GN=Zasp67 PE=1 SV=2
Q9VT55	0.997671	0.945318	0.676649	Uncharacterized protein, isoform N OS=Drosophila melanogaster GN=CG43897 PE=1 SV=3
Q9VT65	0.983154	0.639786	0.324368	Calpain-B OS=Drosophila melanogaster GN=CalpB PE=1 SV=2
Q9VTB3	0.994242	0.917817	0.668762	GH06691p OS=Drosophila melanogaster GN=CG11811 PE=1 SV=1
Q9VTB4	0.999151	0.978072	0.892349	NADH dehydrogenase (Ubiquinone) 13 kDa B subunit OS=Drosophila melanogaster GN=ND-13B PE=1 SV=2
Q9VTD7	0.971178	0.560502	0.161321	CG7888, isoform B OS=Drosophila melanogaster GN=CG7888 PE=1 SV=1
Q9VTK9	0.99829	0.626499	0.513499	CG6084, isoform A OS=Drosophila melanogaster GN=CG6084 PE=1 SV=2
Q9VTN9	0.987639	0.274794	0.0972343	FI03238p OS=Drosophila melanogaster GN=CG10361-RA PE=1 SV=2
Q9VTP4	0.996544	0.220178	0.0941304	60S ribosomal protein L10a-2 OS=Drosophila melanogaster GN=RpL10Ab PE=1 SV=2
Q9VTU2	0.997719	0.991455	0.981682	NADH dehydrogenase (Ubiquinone) SGDH subunit, isoform A OS=Drosophila melanogaster GN=ND-SGDH PE=1 SV=1
Q9VTU9	0.991472	0.0660874	0.0162917	CG6910, isoform B OS=Drosophila melanogaster GN=CG6910 PE=1 SV=3
Q9VTV3	0.989149	0.95763	0.855308	AT17975p OS=Drosophila melanogaster GN=Adk1 PE=1 SV=1
Q9VTY2	0.999008	0.847911	0.28065	Uncharacterized protein, isoform A OS=Drosophila melanogaster GN=CG10638 PE=1 SV=1
Q9VTZ4	0.985679	0.944326	0.723302	LD02044p OS=Drosophila melanogaster GN=nst PE=1 SV=1
Q9VTZ5	0.973574	0.895097	0.425678	LD22449p OS=Drosophila melanogaster GN=Tsf2 PE=1 SV=1
Q9VU38	0.991918	0.857727	0.545493	Adenosine kinase, isoform B OS=Drosophila melanogaster GN=AdenoK PE=1 SV=1
Q9VU39	0.991918	0.857727	0.545493	Adenosine kinase, isoform A OS=Drosophila melanogaster GN=AdenoK PE=1 SV=1
Q9VU68	0.992745	0.968447	0.685277	Actin-interacting protein 1 OS=Drosophila melanogaster GN=flr PE=2 SV=1
Q9VU75	0.99951	0.755493	0.15567	RH45712p OS=Drosophila melanogaster GN=CG14109 PE=1 SV=1
Q9VUC1	0.982728	0.56206	0.199962	Hsc70Cb, isoform A OS=Drosophila melanogaster GN=Hsc70Cb PE=1 SV=1
Q9VUJ1	0.995927	0.822088	0.287328	Proteasome subunit beta type OS=Drosophila melanogaster GN=Prosbeta2 PE=1 SV=1
Q9VUK8	0.985386	0.883756	0.595746	FI18749p1 OS=Drosophila melanogaster GN=Aats-gly PE=1 SV=1
Q9VUV6	0.995344	0.805691	0.369015	GXIVsPLA2, isoform A OS=Drosophila melanogaster GN=GXIVsPLA2 PE=2 SV=2
Q9VUY9	0.993145	0.94617	0.903213	Phosphoglucomutase OS=Drosophila melanogaster GN=Pgm PE=1 SV=1
Q9VV00	0.97427	0.9857	0.969094	Lethal (3) 72Dr OS=Drosophila melanogaster GN=l(3)72Dr PE=2 SV=2
Q9VV21	0.987449	0.99951	0.99951	CG4962 OS=Drosophila melanogaster GN=CG4962 PE=2 SV=1
Q9VV28	0.99951	0.999437	0.999507	Neuropeptide-like 3 OS=Drosophila melanogaster GN=Nplp3 PE=1 SV=1
Q9VV51	0.995857	0.578086	0.457546	CG4729, isoform A OS=Drosophila melanogaster GN=CG4729 PE=1 SV=1
Q9VV72	0.990779	0.673821	0.420751	Multiple inositol polyphosphate phosphatase 1, isoform A OS=Drosophila melanogaster GN=Mipp1 PE=1 SV=2
Q9VV75	0.999074	0.981162	0.943777	AT02348p OS=Drosophila melanogaster GN=UQCR-C2 PE=1 SV=1
Q9VVA4	0.992525	0.360553	0.0649371	CG9674, isoform A OS=Drosophila melanogaster GN=CG9674 PE=1 SV=2
Q9VVB8	0.996058	0.928242	0.661221	Limpet, isoform A OS=Drosophila melanogaster GN=Lmpt PE=1 SV=1
Q9VVD2	0.989682	0.924701	0.720079	Fermitin 2 OS=Drosophila melanogaster GN=Fit2 PE=2 SV=1
Q9VVG5	0.994915	0.993041	0.978069	CG7630 OS=Drosophila melanogaster GN=CG7630 PE=1 SV=2
Q9VVG6	0.983204	0.988859	0.900831	Ubiquinone biosynthesis protein COQ4 homolog, mitochondrial OS=Drosophila melanogaster GN=CG32174 PE=3 SV=3
Q9VVH3	0.993887	0.920082	0.745042	MICOS complex subunit MIC13 homolog QIL1 OS=Drosophila melanogaster GN=QIL1 PE=2 SV=1
Q9VVH5	0.998294	0.976138	0.936492	AT13736p OS=Drosophila melanogaster GN=UQCR-Q PE=1 SV=1
Q9VVL7	0.997928	0.986459	0.965482	Dihydrolipoyl dehydrogenase OS=Drosophila melanogaster GN=CG7430 PE=1 SV=1
Q9VVU1	0.991348	0.0917534	0.0149405	CG3902 OS=Drosophila melanogaster GN=CG3902-RA PE=1 SV=1
Q9VVV5	0.992927	0.0226599	0.0398557	Uncharacterized protein, isoform A OS=Drosophila melanogaster GN=CG18135 PE=1 SV=2
Q9VVV6	0.992927	0.0226599	0.0398557	LD45843p OS=Drosophila melanogaster GN=CG18135 PE=1 SV=2
Q9VVV8	0.98635	0.985461	0.983992	Uncharacterized protein OS=Drosophila melanogaster GN=SmydA-2 PE=4 SV=1
Q9VVW3	0.977828	0.912722	0.745793	Sideroflexin OS=Drosophila melanogaster GN=CG6812-RA PE=1 SV=2
Q9VW05	0.990914	0.996514	0.882402	Cuticular protein 76Bd, isoform B OS=Drosophila melanogaster GN=Cpr76Bd PE=4 SV=4
Q9VW12	0.99951	0.783561	0.787164	UPF0389 protein CG9231 OS=Drosophila melanogaster GN=CG9231 PE=1 SV=1
Q9VW54	0.993804	0.599435	0.069969	26S proteasome regulatory complex subunit p97 OS=Drosophila melanogaster GN=Rpn1 PE=1 SV=2
Q9VW58	0.986403	0.8709	0.655645	CG8004 OS=Drosophila melanogaster GN=CG8004 PE=1 SV=1
Q9VW59	0.955583	0.651211	0.183661	LD16419p OS=Drosophila melanogaster GN=RhoGDI PE=1 SV=1
Q9VW66	0.959955	0.870224	0.464751	CG7646, isoform A OS=Drosophila melanogaster GN=CG7646 PE=1 SV=1
Q9VW68	0.995458	0.750498	0.368122	CG7433, isoform A OS=Drosophila melanogaster GN=CG7433 PE=1 SV=1
Q9VWB8	0.979458	0.921999	0.882316	Nucleoporin 205kD, isoform A OS=Drosophila melanogaster GN=Nup205 PE=1 SV=2
Q9VWC8	0.992314	0.846081	0.850499	LD11581p OS=Drosophila melanogaster GN=Pmp70 PE=1 SV=2
Q9VWD0	0.998801	0.87275	0.684389	GH23568p OS=Drosophila melanogaster GN=parvin PE=1 SV=2
Q9VWD1	0.993358	0.973976	0.9316	Cytochrome c oxidase subunit 6B, isoform A OS=Drosophila melanogaster GN=COX6B PE=1 SV=2
Q9VWD9	0.993395	0.0851609	0.0329536	LD38919p OS=Drosophila melanogaster GN=Ubqn PE=1 SV=1
Q9VWG1	0.979365	0.876417	0.465725	LD37169p OS=Drosophila melanogaster GN=CG14207 PE=1 SV=1
Q9VWG3	0.994111	0.270952	0.0882271	40S ribosomal protein S10b OS=Drosophila melanogaster GN=RpS10b PE=1 SV=2
Q9VWH4	0.998825	0.988996	0.975198	Probable isocitrate dehydrogenase [NAD] subunit alpha, mitochondrial OS=Drosophila melanogaster GN=l(1)G0156 PE=2 SV=1
Q9VWH7	0.996114	0.58068	0.537435	6-phosphofructo 2-kinase/fructose 2,6-bisphosphatase long form OS=Drosophila melanogaster GN=Pfrx PE=1 SV=2
Q9VWI0	0.991426	0.967326	0.863061	NADH dehydrogenase (Ubiquinone) 18 kDa subunit OS=Drosophila melanogaster GN=ND-18 PE=1 SV=2
Q9VWP2	0.998435	0.11858	0.0721168	CG7322, isoform A OS=Drosophila melanogaster GN=CG7322 PE=1 SV=1
Q9VWV2	0.991037	0.261383	0.13165	Uncharacterized protein, isoform D OS=Drosophila melanogaster GN=CG32549 PE=1 SV=2
Q9VWV4	0.991037	0.261383	0.13165	GH28326p OS=Drosophila melanogaster GN=CG32549-RE PE=1 SV=2
Q9VWV5	0.991037	0.261383	0.13165	Uncharacterized protein, isoform G OS=Drosophila melanogaster GN=CG32549 PE=1 SV=3
Q9VWV6	0.998821	0.0104861	0.0053492	Transferrin 1, isoform A OS=Drosophila melanogaster GN=Tsf1 PE=1 SV=1
Q9VX14	0.995108	0.885308	0.709847	RH64870p OS=Drosophila melanogaster GN=Ucp4A PE=1 SV=1
Q9VX36	0.996463	0.914703	0.604203	NADH dehydrogenase (Ubiquinone) 24 kDa subunit, isoform A OS=Drosophila melanogaster GN=ND-24 PE=1 SV=1
Q9VX69	0.962711	0.0326582	0.0402325	CG5162, isoform A OS=Drosophila melanogaster GN=CG5162 PE=1 SV=1
Q9VXA5	0.990688	0.586403	0.358355	CG4829, isoform A OS=Drosophila melanogaster GN=CG4829-RA PE=1 SV=1
Q9VXF1	0.986963	0.874301	0.585938	Serine/threonine-protein phosphatase 2B catalytic subunit 3 OS=Drosophila melanogaster GN=CanA-14F PE=1 SV=4
Q9VXG4	0.987556	0.470906	0.184985	Annexin B11 OS=Drosophila melanogaster GN=AnxB11 PE=2 SV=2
Q9VXG9	0.981151	0.989992	0.933234	CG4239, isoform A OS=Drosophila melanogaster GN=CG4239 PE=1 SV=1
Q9VXI1	0.995427	0.0290068	0.041489	CG9914, isoform A OS=Drosophila melanogaster GN=CG9914 PE=1 SV=2
Q9VXI6	0.99554	0.984942	0.960631	Cytochrome b-c1 complex subunit 7 OS=Drosophila melanogaster GN=UQCR-14 PE=1 SV=1
Q9VXJ0	0.99408	0.105205	0.0835761	Peroxisomal multifunctional enzyme type 2 OS=Drosophila melanogaster GN=Mfe2 PE=1 SV=1
Q9VXK0	0.97749	0.65996	0.463708	Protein NipSnap OS=Drosophila melanogaster GN=Nipsnap PE=2 SV=2
Q9VXK7	0.99704	0.87075	0.499937	LD31474p OS=Drosophila melanogaster GN=ND-20 PE=1 SV=1
Q9VXM4	0.999141	0.280904	0.139701	LD12946p OS=Drosophila melanogaster GN=MSBP PE=1 SV=1
Q9VXQ8	0.999168	0.871794	0.580848	GM02445p OS=Drosophila melanogaster GN=CG11679 PE=2 SV=1
Q9VXY5	0.965683	0.951692	0.0419839	CG9065 OS=Drosophila melanogaster GN=CG9065-RA PE=1 SV=1
Q9VXY7	0.992495	0.058577	0.115056	Lipid storage droplets surface-binding protein 2 OS=Drosophila melanogaster GN=Lsd-2 PE=1 SV=1
Q9VXZ0	0.988126	0.990344	0.988364	LP22717p OS=Drosophila melanogaster GN=ND-B18 PE=1 SV=1
Q9VXZ8	0.991231	0.163206	0.0578085	BcDNA.GH02901 OS=Drosophila melanogaster GN=pdgy PE=1 SV=2
Q9VY05	0.991728	0.0524911	0.0135641	CG9512, isoform A OS=Drosophila melanogaster GN=CG9512 PE=1 SV=1
Q9VY87	0.990903	0.0278408	0.0122305	Cathepsin B1, isoform A OS=Drosophila melanogaster GN=CtsB1 PE=1 SV=1
Q9VYD9	0.993507	0.70412	0.576194	AT04676p OS=Drosophila melanogaster GN=CG1640 PE=1 SV=3
Q9VYF8	0.66418	0.807649	0.341263	2-methoxy-6-polyprenyl-1,4-benzoquinol methylase, mitochondrial OS=Drosophila melanogaster GN=Coq5 PE=2 SV=1
Q9VYH3	0.978966	0.898543	0.981017	Probable alpha-aspartyl dipeptidase OS=Drosophila melanogaster GN=CG2200 PE=1 SV=1
Q9VYI6	0.994409	0.928238	0.666695	LD23884p OS=Drosophila melanogaster GN=CG4410 PE=1 SV=2
Q9VYJ1	0.970351	0.16147	0.0174403	CG3775, isoform A OS=Drosophila melanogaster GN=CG3775-RA PE=2 SV=1
Q9VYL5	0.994567	0.979929	0.931501	CG1824 OS=Drosophila melanogaster GN=CG1824 PE=1 SV=1
Q9VYR1	0.997057	0.0957564	0.0678074	Regucalcin homologue OS=Drosophila melanogaster GN=regucalcin PE=1 SV=1
Q9VYS2	0.987088	0.970976	0.898624	GH09980p OS=Drosophila melanogaster GN=pot PE=2 SV=1
Q9VYS5	0.951252	0.984158	0.873112	NADH dehydrogenase (ubiquinone) complex I, assembly factor 6 homolog OS=Drosophila melanogaster GN=sicily PE=2 SV=1
Q9VYV3	0.984598	0.669834	0.420179	LD24756p OS=Drosophila melanogaster GN=prtp PE=1 SV=2
Q9VZ23	0.976512	0.685873	0.354002	GTP-binding nuclear protein Ran OS=Drosophila melanogaster GN=Ran PE=1 SV=1
Q9VZ49	0.992488	0.0171653	0.0114469	Poly(U)-specific endoribonuclease homolog OS=Drosophila melanogaster GN=CG2145 PE=1 SV=1
Q9VZ58	0.986214	0.0437201	0.0312438	Purple acid phosphatase OS=Drosophila melanogaster GN=CG1637 PE=1 SV=1
Q9VZ69	0.99781	0.621172	0.367593	IGF-II mRNA-binding protein OS=Drosophila melanogaster GN=Imp PE=1 SV=2
Q9VZE7	0.778408	0.715604	0.351304	CTL-like protein 1 OS=Drosophila melanogaster GN=CG1311 PE=2 SV=1
Q9VZF1	0.967536	0.798205	0.490699	CG1309 OS=Drosophila melanogaster GN=CG1309 PE=1 SV=1
Q9VZF6	0.992668	0.912328	0.771639	GH04863p OS=Drosophila melanogaster GN=CG14997 PE=1 SV=1
Q9VZG2	0.998689	0.997555	0.999154	Cuticular protein 64Aa OS=Drosophila melanogaster GN=Cpr64Aa PE=2 SV=1
Q9VZI1	0.991592	0.126319	0.0280665	Transgelin OS=Drosophila melanogaster GN=Chd64 PE=1 SV=2
Q9VZI3	0.994564	0.797276	0.448249	Unc-112-related protein OS=Drosophila melanogaster GN=Fit1 PE=1 SV=1
Q9VZJ2	0.996118	0.974607	0.779454	CG1136 OS=Drosophila melanogaster GN=CG1136 PE=2 SV=1
Q9VZJ8	0.981184	0.0195857	0.019634	RH40737p OS=Drosophila melanogaster GN=CG11594 PE=1 SV=1
Q9VZJ9	0.992715	0.931584	0.672138	AT15655p OS=Drosophila melanogaster GN=Mul1 PE=2 SV=1
Q9VZL1	0.991445	0.571131	0.700256	LP07226p OS=Drosophila melanogaster GN=mge PE=1 SV=1
Q9VZQ3	0.986882	0.137115	0.0655139	Karst, isoform A OS=Drosophila melanogaster GN=kst PE=1 SV=1
Q9VZS5	0.998429	0.322212	0.0647192	60S ribosomal protein L28 OS=Drosophila melanogaster GN=RpL28 PE=1 SV=1
Q9VZT8	0.995483	0.985601	0.950918	Uncharacterized protein OS=Drosophila melanogaster GN=CG14964 PE=1 SV=3
Q9VZU4	0.996959	0.942512	0.761405	LD25561p OS=Drosophila melanogaster GN=ND-30 PE=1 SV=1
Q9VZU7	0.987356	0.881237	0.596767	RE70722p OS=Drosophila melanogaster GN=Usp5 PE=1 SV=1
Q9VZW7	0.994822	0.833301	0.663499	CG2107 OS=Drosophila melanogaster GN=CG2107 PE=1 SV=1
Q9VZZ5	0.987215	0.68397	0.698138	IP04654p OS=Drosophila melanogaster GN=CG16986-RA PE=1 SV=1
Q9VZZ6	0.97037	0.864187	0.676892	CG16985 protein OS=Drosophila melanogaster GN=CG16985 PE=1 SV=1
Q9W058	0.998788	0.277949	0.0995014	Succinyl-CoA:3-ketoacid-coenzyme A transferase OS=Drosophila melanogaster GN=SCOT PE=1 SV=1
Q9W078	0.999394	0.980852	0.734435	Cuticular protein 62Bb, isoform A OS=Drosophila melanogaster GN=Cpr62Bb PE=1 SV=2
Q9W095	0.980228	0.395198	0.328315	FI03690p OS=Drosophila melanogaster GN=Gk2 PE=1 SV=2
Q9W0A8	0.999447	0.35371	0.443129	FI01658p OS=Drosophila melanogaster GN=RpL23A PE=1 SV=1
Q9W0C5	0.996766	0.881827	0.62117	ABCB7, isoform A OS=Drosophila melanogaster GN=ABCB7 PE=1 SV=2
Q9W0E4	0.980577	0.934882	0.598308	Puromycin sensitive aminopeptidase, isoform A OS=Drosophila melanogaster GN=Psa PE=1 SV=1
Q9W0H3	0.942976	0.622987	0.397191	Lipid droplet-associated hydrolase OS=Drosophila melanogaster GN=CG9186 PE=2 SV=1
Q9W0H6	0.990387	0.000488043	0.745876	CG9149 OS=Drosophila melanogaster GN=CG9149 PE=1 SV=2
Q9W0J9	0.99667	0.0341295	0.00440676	CG9119 OS=Drosophila melanogaster GN=CG9119 PE=1 SV=1
Q9W0M4	0.971235	0.855819	0.429703	LP10861p OS=Drosophila melanogaster GN=CG13887 PE=1 SV=1
Q9W0P5	0.975491	0.484006	0.51829	UDP-glucose 4-epimerase OS=Drosophila melanogaster GN=Gale PE=1 SV=1
Q9W0S7	0.991101	0.166628	0.0628895	LD20211p OS=Drosophila melanogaster GN=Tudor-SN PE=1 SV=1
Q9W0U0	0.992243	0.312927	0.240783	GH12641p OS=Drosophila melanogaster GN=Gk1 PE=1 SV=1
Q9W0X0	0.994419	0.883879	0.84303	Epithelial membrane protein, isoform B OS=Drosophila melanogaster GN=emp PE=1 SV=2
Q9W0Y6	0.994832	0.642564	0.251591	Transient receptor potential cation channel protein painless OS=Drosophila melanogaster GN=pain PE=1 SV=1
Q9W107	0.996072	0.956708	0.793293	Tyrosine--tRNA ligase, mitochondrial OS=Drosophila melanogaster GN=Aats-tyr-m PE=2 SV=1
Q9W111	0.995699	0.949023	0.706971	Epidermal growth factor receptor pathway substrate clone 15, isoform A OS=Drosophila melanogaster GN=Eps-15 PE=1 SV=2
Q9W125	0.994257	0.990056	0.983784	CG3683 protein OS=Drosophila melanogaster GN=ND-19 PE=1 SV=1
Q9W141	0.99968	0.983509	0.976679	Putative ATP synthase subunit f, mitochondrial OS=Drosophila melanogaster GN=CG4692 PE=1 SV=1
Q9W1B9	0.998028	0.303546	0.138071	RE28824p OS=Drosophila melanogaster GN=RpL12 PE=1 SV=1
Q9W1F2	0.552044	0.846224	0.777189	CG16787 OS=Drosophila melanogaster GN=CG16787-RA PE=1 SV=2
Q9W1F7	0.969398	0.856341	0.477992	CG2970, isoform A OS=Drosophila melanogaster GN=CG2970 PE=1 SV=2
Q9W1G0	0.996773	0.101507	0.0522201	Probable transaldolase OS=Drosophila melanogaster GN=Taldo PE=2 SV=2
Q9W1G5	0.990285	0.944008	0.811841	Kazachoc, isoform C OS=Drosophila melanogaster GN=kcc PE=1 SV=2
Q9W1G7	0.981383	0.0564322	0.0694601	LD21576p OS=Drosophila melanogaster GN=Nap1 PE=1 SV=1
Q9W1H6	0.998127	0.463761	0.105824	CG5597 OS=Drosophila melanogaster GN=CG5597 PE=1 SV=1
Q9W1H8	0.997686	0.68871	0.490936	GH13256p OS=Drosophila melanogaster GN=Thiolase PE=1 SV=1
Q9W1I7	0.991407	0.786433	0.402425	CG5554, isoform A OS=Drosophila melanogaster GN=CG5554 PE=1 SV=1
Q9W1N3	0.99132	0.955059	0.847574	Levy, isoform A OS=Drosophila melanogaster GN=levy PE=1 SV=1
Q9W1Q4	0.970987	0.558086	0.400758	CG9812, isoform D OS=Drosophila melanogaster GN=CG9812 PE=4 SV=4
Q9W1X9	0.997958	0.911633	0.547166	OCIA domain-containing protein 1 OS=Drosophila melanogaster GN=asrij PE=2 SV=1
Q9W1Y0	0.99391	0.579666	0.0973887	CG3499, isoform B OS=Drosophila melanogaster GN=CG3499 PE=1 SV=1
Q9W204	0.995218	0.762935	0.353227	Jitterbug, isoform L OS=Drosophila melanogaster GN=jbug PE=1 SV=4
Q9W205	0.991566	0.762935	0.354758	Jitterbug, isoform F OS=Drosophila melanogaster GN=jbug PE=1 SV=5
Q9W227	0.992418	0.50441	0.28552	Peptidyl-prolyl cis-trans isomerase OS=Drosophila melanogaster GN=CG2852 PE=1 SV=1
Q9W229	0.995706	0.31632	0.120858	40S ribosomal protein S24 OS=Drosophila melanogaster GN=RpS24 PE=1 SV=1
Q9W237	0.999227	0.3283	0.150811	40S ribosomal protein S16 OS=Drosophila melanogaster GN=RpS16 PE=1 SV=1
Q9W259	0.985103	0.784226	0.287961	CG13506, isoform A OS=Drosophila melanogaster GN=CG13506-RA PE=1 SV=2
Q9W266	0.9914	0.566466	0.296642	Protein windpipe OS=Drosophila melanogaster GN=wdp PE=1 SV=1
Q9W277	0.985918	0.835654	0.44617	Vacuolar protein sorting-associated protein 35 OS=Drosophila melanogaster GN=Vps35 PE=1 SV=4
Q9W299	0.991566	0.943267	0.897689	CG11474, isoform A OS=Drosophila melanogaster GN=CG11474 PE=1 SV=1
Q9W2E8	0.998858	0.992994	0.985487	CG10320, isoform A OS=Drosophila melanogaster GN=ND-B12 PE=2 SV=1
Q9W2H8	0.993511	0.981542	0.946797	CG9485, isoform B OS=Drosophila melanogaster GN=CG9485 PE=1 SV=3
Q9W2J4	0.996364	0.267335	0.157244	UDP-glucuronosyltransferase OS=Drosophila melanogaster GN=BEST:GH09393 PE=1 SV=2
Q9W2L6	0.993764	0.874858	0.574413	CG9394, isoform A OS=Drosophila melanogaster GN=CG9394 PE=1 SV=1
Q9W2L7	0.925068	0.937532	0.606837	CG34396, isoform D OS=Drosophila melanogaster GN=CG34396 PE=3 SV=2
Q9W2M2	0.991942	0.927041	0.775004	Trehalase OS=Drosophila melanogaster GN=Treh PE=1 SV=1
Q9W2M4	0.992537	0.806544	0.491632	CG10527 OS=Drosophila melanogaster GN=CG10527 PE=1 SV=1
Q9W2M9	0.997344	0.959968	0.906833	CG15653 OS=Drosophila melanogaster GN=CG15653-RA PE=1 SV=1
Q9W2N4	0.99665	0.982164	0.905144	RIC-3, isoform C OS=Drosophila melanogaster GN=RIC-3 PE=1 SV=4
Q9W2X6	0.997636	0.986838	0.973212	ATP synthase, delta subunit, isoform A OS=Drosophila melanogaster GN=ATPsyndelta PE=1 SV=1
Q9W303	0.995488	0.0727576	0.0301933	Chitinase-like protein Idgf4 OS=Drosophila melanogaster GN=Idgf4 PE=2 SV=1
Q9W330	0.993979	0.920582	0.752904	Hexokinase OS=Drosophila melanogaster GN=Hex-A PE=1 SV=1
Q9W335	0.997331	0.0448131	0.051739	LD26546p OS=Drosophila melanogaster GN=l(1)G0320 PE=1 SV=1
Q9W347	0.994453	0.67013	0.558806	C12.2, isoform A OS=Drosophila melanogaster GN=c12.2 PE=1 SV=3
Q9W391	0.993566	0.910934	0.713708	Probable phosphorylase b kinase regulatory subunit alpha OS=Drosophila melanogaster GN=CG7766 PE=1 SV=2
Q9W392	0.996079	0.790521	0.125375	CG7033 OS=Drosophila melanogaster GN=CG7033 PE=1 SV=2
Q9W3B3	0.994662	0.990898	0.970601	CG1885, isoform A OS=Drosophila melanogaster GN=CG1885 PE=1 SV=1
Q9W3C3	0.956157	0.308251	0.0966527	CG2004, isoform A OS=Drosophila melanogaster GN=CG2004 PE=1 SV=1
Q9W3C4	0.983602	0.065948	0.0523595	Hexosaminidase 2 OS=Drosophila melanogaster GN=Hexo2 PE=1 SV=1
Q9W3F6	0.980741	0.355458	0.452636	CG1440, isoform A OS=Drosophila melanogaster GN=CG1440 PE=1 SV=2
Q9W3F7	0.941765	0.237048	0.441067	Mitoguardin OS=Drosophila melanogaster GN=miga PE=1 SV=2
Q9W3H4	0.998289	0.783478	0.395285	LD36273p OS=Drosophila melanogaster GN=sni PE=1 SV=1
Q9W3K5	0.971572	0.00147476	0.00369421	Glutamate--cysteine ligase OS=Drosophila melanogaster GN=Gclc PE=2 SV=1
Q9W3K9	0.997447	0.0275397	0.00849515	CG2254 OS=Drosophila melanogaster GN=CG2254 PE=1 SV=1
Q9W3L4	0.987392	0.0193689	0.00804567	CG2233 OS=Drosophila melanogaster GN=CG2233 PE=1 SV=1
Q9W3N1	0.986876	0.125159	0.0464676	CG1444 OS=Drosophila melanogaster GN=CG1444 PE=1 SV=1
Q9W3N9	0.998493	0.492896	0.280021	LD24105p OS=Drosophila melanogaster GN=CG10932 PE=1 SV=1
Q9W3Q1	0.927132	0.901483	0.727379	GM14286p OS=Drosophila melanogaster GN=Pdp PE=1 SV=1
Q9W3R8	0.919191	0.962427	0.866619	CG2059, isoform A OS=Drosophila melanogaster GN=CG2059 PE=1 SV=1
Q9W3W4	0.99951	0.59891	0.152292	COQ7 OS=Drosophila melanogaster GN=COQ7 PE=1 SV=2
Q9W3W8	0.99951	0.35406	0.151734	60S ribosomal protein L17 OS=Drosophila melanogaster GN=RpL17 PE=1 SV=1
Q9W3X6	0.996923	0.98761	0.958592	FI05334p OS=Drosophila melanogaster GN=l(1)G0255 PE=1 SV=3
Q9W3X7	0.983451	0.984343	0.972631	NADH dehydrogenase [ubiquinone] 1 beta subcomplex subunit 8, mitochondrial OS=Drosophila melanogaster GN=ND-ASHI PE=1 SV=1
Q9W3Z3	0.981007	0.0432839	0.0540913	Serine--pyruvate aminotransferase OS=Drosophila melanogaster GN=Spat PE=1 SV=1
Q9W401	0.995349	0.992047	0.984337	Probable citrate synthase, mitochondrial OS=Drosophila melanogaster GN=kdn PE=2 SV=1
Q9W402	0.998755	0.991461	0.970047	NADH dehydrogenase (Ubiquinone) B16.6 subunit, isoform A OS=Drosophila melanogaster GN=ND-B16.6 PE=1 SV=1
Q9W414	0.99137	0.617131	0.0951799	Regulatory particle triple-A ATPase 4 OS=Drosophila melanogaster GN=Rpt4 PE=1 SV=3
Q9W425	0.993814	0.630402	0.249462	Rabconnectin-3A OS=Drosophila melanogaster GN=Rbcn-3A PE=1 SV=3
Q9W457	0.993178	0.180118	0.0866307	Serine hydroxymethyltransferase OS=Drosophila melanogaster GN=CG3011 PE=1 SV=1
Q9W4A6	0.99784	0.986076	0.967394	RE56564p OS=Drosophila melanogaster GN=CG11473 PE=1 SV=1
Q9W4H6	0.995309	0.979927	0.941778	Pyruvate dehydrogenase E1 component subunit alpha OS=Drosophila melanogaster GN=l(1)G0334 PE=1 SV=2
Q9W4N8	0.9983	0.712362	0.407419	LD30122p OS=Drosophila melanogaster GN=Vap-33A PE=1 SV=1
Q9W4P5	0.978971	0.674688	0.462522	V-type proton ATPase subunit d 1 OS=Drosophila melanogaster GN=VhaAC39-1 PE=2 SV=1
Q9W4R9	0.99237	0.964572	0.85099	LD13611p OS=Drosophila melanogaster GN=CG10802 PE=1 SV=2
Q9W4U2	0.999158	0.358113	0.29795	CG3603, isoform A OS=Drosophila melanogaster GN=CG3603 PE=1 SV=2
Q9W4V8	0.995633	0.966376	0.888336	Mitochondrial import inner membrane translocase subunit TIM50-C OS=Drosophila melanogaster GN=ttm50 PE=2 SV=2
Q9W4W8	0.997069	0.858583	0.370043	CG2658, isoform A OS=Drosophila melanogaster GN=CG2658 PE=1 SV=1
Q9W543	0.998835	0.628632	0.328663	Rabconnectin-3B, isoform A OS=Drosophila melanogaster GN=Rbcn-3B PE=1 SV=1
Q9W552	0.986756	0.556158	0.196757	Vacuolar protein sorting-associated protein 26 OS=Drosophila melanogaster GN=Vps26 PE=2 SV=1
Q9W555	0.998012	0.0750542	0.0119158	Coat protein (Coatomer) delta, isoform A OS=Drosophila melanogaster GN=deltaCOP PE=1 SV=1
Q9W5R8	0.996845	0.292694	0.137815	60S ribosomal protein L5 OS=Drosophila melanogaster GN=RpL5 PE=1 SV=2
Q9W5T4	0.997981	0.850291	0.36673	CG12547, isoform A OS=Drosophila melanogaster GN=CG12547 PE=1 SV=2
Q9W5W8	0.996635	0.4773	0.175696	CG9577 OS=Drosophila melanogaster GN=CG9577 PE=1 SV=2
Q9XTL9	0.996628	0.982943	0.944903	Glycogen phosphorylase OS=Drosophila melanogaster GN=GlyP PE=2 SV=2
Q9XY35	0.999487	0.974419	0.923997	Cytochrome b-c1 complex subunit 9 OS=Drosophila melanogaster GN=ox PE=3 SV=1
Q9XYN7	0.982145	0.63337	0.096302	Proteasome subunit beta type-3 OS=Drosophila melanogaster GN=Prosbeta3 PE=1 SV=1
Q9XYZ9	0.992865	0.330719	0.138422	Glutathione S transferase E12, isoform A OS=Drosophila melanogaster GN=GstE12 PE=1 SV=1
Q9XZ10	0.975286	0.852376	0.48078	V-type proton ATPase subunit a OS=Drosophila melanogaster GN=Vha100-1 PE=1 SV=1
Q9XZ61	0.973577	0.857001	0.658961	Ubiquitin carboxyl-terminal hydrolase OS=Drosophila melanogaster GN=Uch-L5 PE=1 SV=1
Q9XZH6	0.993147	0.743367	0.44963	V-type proton ATPase subunit G OS=Drosophila melanogaster GN=Vha13 PE=3 SV=1
Q9XZJ4	0.979161	0.571322	0.0776942	Proteasome subunit alpha type-6 OS=Drosophila melanogaster GN=Prosalpha1 PE=1 SV=2
Q9Y0Y2	0.995481	0.615297	0.245583	Adenylosuccinate synthetase OS=Drosophila melanogaster GN=AdSS PE=2 SV=1
Q9Y112	0.98842	0.255098	0.120006	BcDNA.GH10614 OS=Drosophila melanogaster GN=BcDNA.GH10614 PE=1 SV=1
Q9Y115	0.998072	0.913018	0.369403	UNC93-like protein OS=Drosophila melanogaster GN=CG4928 PE=2 SV=1
Q9Y119	0.998748	0.0266317	0.0175075	BcDNA.GH08860 OS=Drosophila melanogaster GN=Tps1 PE=1 SV=1
Q9Y125	0.970074	0.0136629	0.0140975	BcDNA.GH08312 OS=Drosophila melanogaster GN=Sap-r PE=1 SV=1
Q9Y136	0.996701	0.0343171	0.0416159	CG14526 OS=Drosophila melanogaster GN=CG14526 PE=1 SV=2
Q9Y141	0.981961	0.0158038	0.00972352	Carboxylic ester hydrolase OS=Drosophila melanogaster GN=BcDNA.GH05741 PE=1 SV=1
Q9Y163	0.998809	0.431852	0.0621971	BcDNA.GH02636 OS=Drosophila melanogaster GN=hoe1 PE=1 SV=1
Q9Y164	0.995907	0.689803	0.344555	BcDNA.GH02439 OS=Drosophila melanogaster GN=BcDNA.GH02439 PE=1 SV=1
Q9Y166	0.933437	0.275691	0.143538	BcDNA.GH02431 OS=Drosophila melanogaster GN=Dic1 PE=1 SV=1
Q9Y171	0.995417	0.988758	0.881166	BcDNA.GH02220 OS=Drosophila melanogaster GN=BcDNA.GH02220 PE=1 SV=1
R9Q794	0.996845	0.292694	0.137815	Ribosomal protein L5, isoform G OS=Drosophila melanogaster GN=RpL5 PE=1 SV=1
X2J4C1	0.992328	0.816124	0.48452	Synaptotagmin 1, isoform I OS=Drosophila melanogaster GN=Syt1 PE=4 SV=1
X2J4W8	0.998455	0.699502	0.443948	Kruppel homolog 2, isoform C OS=Drosophila melanogaster GN=Kr-h2 PE=1 SV=1
X2J516	0.99495	0.142415	0.212285	Adenosine 3, isoform C OS=Drosophila melanogaster GN=ade3 PE=1 SV=1
X2J5G6	0.997958	0.312366	0.140159	Ribosomal protein L7, isoform B OS=Drosophila melanogaster GN=RpL7 PE=3 SV=1
X2J6D4	0.994476	0.986538	0.967241	Cytochrome c proximal, isoform B OS=Drosophila melanogaster GN=Cyt-c-p PE=3 SV=1
X2J8B3	0.987652	0.897206	0.748969	Black, isoform C OS=Drosophila melanogaster GN=b PE=1 SV=1
X2J8F5	0.987227	0.0396427	0.032445	Larval serum protein 1 beta, isoform B OS=Drosophila melanogaster GN=Lsp1beta PE=4 SV=1
X2J8V0	0.938495	0.919361	0.577558	Nervous wreck, isoform H OS=Drosophila melanogaster GN=nwk PE=1 SV=1
X2J8Y6	0.99951	0.847711	0.226726	Accessory gland protein 36DE, isoform B OS=Drosophila melanogaster GN=Acp36DE PE=4 SV=1
X2J979	0.989774	0.815819	0.48452	Synaptotagmin 1, isoform H OS=Drosophila melanogaster GN=Syt1 PE=4 SV=1
X2J9A5	0.993491	0.732531	0.493583	Uncharacterized protein, isoform B OS=Drosophila melanogaster GN=CG31673 PE=1 SV=1
X2J9R2	0.993736	0.850801	0.775117	Coproporphyrinogen oxidase, isoform B OS=Drosophila melanogaster GN=Coprox PE=4 SV=1
X2J9Z3	0.975709	0.924326	0.404459	CG4587, isoform H OS=Drosophila melanogaster GN=CG4587 PE=1 SV=1
X2JAB9	0.997955	0.955776	0.825749	Vinculin, isoform B OS=Drosophila melanogaster GN=Vinc PE=1 SV=1
X2JAU0	0.991242	0.941725	0.758502	Integrin beta OS=Drosophila melanogaster GN=mys PE=1 SV=1
X2JAU8	0.938495	0.919361	0.577558	Nervous wreck, isoform I OS=Drosophila melanogaster GN=nwk PE=1 SV=1
X2JAW6	0.995128	0.988637	0.945466	Laminin B2, isoform B OS=Drosophila melanogaster GN=LanB2 PE=4 SV=1
X2JB48	0.995785	0.983727	0.968187	Stress-sensitive B, isoform E OS=Drosophila melanogaster GN=sesB PE=1 SV=1
X2JC30	0.994324	0.903857	0.446398	Still life, isoform O OS=Drosophila melanogaster GN=sif PE=1 SV=1
X2JC31	0.991874	0.389878	0.10587	Clathrin heavy chain OS=Drosophila melanogaster GN=Chc PE=3 SV=1
X2JC77	0.938495	0.919361	0.577558	Nervous wreck, isoform K OS=Drosophila melanogaster GN=nwk PE=1 SV=1
X2JC80	0.995484	0.373468	0.148834	40S ribosomal protein SA OS=Drosophila melanogaster GN=sta PE=1 SV=1
X2JCI6	0.985813	0.918408	0.739115	Troponin C at 73F, isoform C OS=Drosophila melanogaster GN=TpnC73F PE=4 SV=1
X2JCJ4	0.99951	0.873248	0.446398	Still life, isoform P OS=Drosophila melanogaster GN=sif PE=1 SV=1
X2JCP8	0.998303	0.991936	0.975433	Actin 5C, isoform E OS=Drosophila melanogaster GN=Act5C PE=3 SV=1
X2JCQ1	0.938495	0.919361	0.577558	Nervous wreck, isoform L OS=Drosophila melanogaster GN=nwk PE=1 SV=1
X2JCX8	0.996486	0.262691	0.13072	Ribosomal protein S14b, isoform B OS=Drosophila melanogaster GN=RpS14b PE=3 SV=1
X2JCY4	0.996645	0.842439	0.412541	Stoned B, isoform H OS=Drosophila melanogaster GN=stnB PE=4 SV=1
X2JD70	0.903472	0.931426	0.737007	Troponin C at 25D, isoform B OS=Drosophila melanogaster GN=TpnC25D PE=1 SV=1
X2JD89	0.996219	0.992354	0.981451	Bent, isoform J OS=Drosophila melanogaster GN=bt PE=1 SV=1
X2JDA5	0.988254	0.466179	0.178615	Glutamine synthetase OS=Drosophila melanogaster GN=Gs2 PE=1 SV=1
X2JDD7	0.988199	0.841811	0.363842	Tiggrin, isoform B OS=Drosophila melanogaster GN=Tig PE=1 SV=1
X2JDI1	0.980757	0.738263	0.299004	Serine/threonine-protein phosphatase OS=Drosophila melanogaster GN=mts PE=3 SV=1
X2JDP6	0.979721	0.636319	0.270755	CG4747, isoform C OS=Drosophila melanogaster GN=CG4747 PE=4 SV=1
X2JDU0	0.998762	0.293481	0.116673	Ribosomal protein L9, isoform C OS=Drosophila melanogaster GN=RpL9 PE=4 SV=1
X2JDY1	0.99951	0.717167	0.137469	Uncharacterized protein, isoform X OS=Drosophila melanogaster GN=CG34417 PE=1 SV=1
X2JE14	0.997891	0.547085	0.159181	Vacuolar H[+] ATPase 36kD subunit 3, isoform C OS=Drosophila melanogaster GN=Vha36-3 PE=4 SV=1
X2JE30	0.994747	0.939908	0.754814	Integrin beta OS=Drosophila melanogaster GN=mys PE=1 SV=1
X2JEB6	0.995488	0.0727576	0.0301933	Imaginal disc growth factor 4, isoform C OS=Drosophila melanogaster GN=Idgf4 PE=1 SV=1
X2JEB8	0.986778	0.372395	0.0618856	CG7378, isoform C OS=Drosophila melanogaster GN=CG7378 PE=1 SV=1
X2JED9	0.996114	0.58068	0.537435	6-phosphofructo-2-kinase, isoform N OS=Drosophila melanogaster GN=Pfrx PE=1 SV=1
X2JEJ0	0.980741	0.355458	0.452636	CG1440, isoform D OS=Drosophila melanogaster GN=CG1440 PE=1 SV=1
X2JER0	0.978966	0.898543	0.981017	CG2200, isoform B OS=Drosophila melanogaster GN=CG2200 PE=4 SV=1
X2JES1	0.987593	0.718268	0.552372	Fructose-1,6-bisphosphatase, isoform C OS=Drosophila melanogaster GN=fbp PE=1 SV=1
X2JES4	0.66418	0.807649	0.341263	CG2453, isoform B OS=Drosophila melanogaster GN=CG2453 PE=3 SV=1
X2JEY5	0.998889	0.698437	0.330949	AMP deaminase, isoform K OS=Drosophila melanogaster GN=AMPdeam PE=1 SV=1
X2JF40	0.979911	0.771233	0.502313	Adenosylhomocysteinase OS=Drosophila melanogaster GN=Ahcy13 PE=3 SV=1
X2JF59	0.998709	0.714055	0.369745	Thioredoxin peroxidase 1, isoform C OS=Drosophila melanogaster GN=Jafrac1 PE=1 SV=1
X2JFA0	0.997715	0.714494	0.330949	AMP deaminase, isoform L OS=Drosophila melanogaster GN=AMPdeam PE=1 SV=1
X2JFD6	0.99408	0.105205	0.0944384	Peroxisomal multifunctional enzyme type 2, isoform B OS=Drosophila melanogaster GN=Mfe2 PE=4 SV=1
X2JGF5	0.996948	0.842439	0.412541	Stoned B, isoform G OS=Drosophila melanogaster GN=stnB PE=4 SV=1
X2JGF9	0.938495	0.919361	0.577558	Nervous wreck, isoform J OS=Drosophila melanogaster GN=nwk PE=1 SV=1
X2JGM9	0.998787	0.346009	0.149878	40S ribosomal protein S4 OS=Drosophila melanogaster GN=RpS4 PE=3 SV=1
X2JGP4	0.982034	0.134804	0.0556382	Protein disulfide-isomerase OS=Drosophila melanogaster GN=Pdi PE=3 SV=1
X2JGV8	0.99951	0.783561	0.787164	CG9231, isoform B OS=Drosophila melanogaster GN=CG9231 PE=4 SV=1
X2JH42	0.997904	0.984068	0.959566	ATP synthase subunit beta OS=Drosophila melanogaster GN=ATPsynbeta PE=1 SV=1
X2JIQ5	0.99951	0.35406	0.151734	Ribosomal protein L17, isoform E OS=Drosophila melanogaster GN=RpL17 PE=3 SV=1
X2JJD6	0.992488	0.0171653	0.0114469	CG2145, isoform B OS=Drosophila melanogaster GN=CG2145 PE=4 SV=1
X2JJG8	0.988254	0.466179	0.178615	Glutamine synthetase OS=Drosophila melanogaster GN=Gs2 PE=1 SV=1
X2JJK8	0.951252	0.984158	0.873112	Severe impairment of CI with lengthened youth, isoform B OS=Drosophila melanogaster GN=sicily PE=4 SV=1
X2JKU5	0.970844	0.303762	0.162705	Ribosomal protein S5a, isoform B OS=Drosophila melanogaster GN=RpS5a PE=3 SV=1
