# Supplementary material for: Ubiquitylome study identifies increased histone 2A ubiquitylation as an evolutionarily conserved aging biomarker
Source: Nat Commun. 2019 May 21;10:2191. doi: 10.1038/s41467-019-10136-w (PMC6529468; doi:10.1038/s41467-019-10136-w)
Supplement: Supplementary file 6 — Supplementary Data 3 [file 41467_2019_10136_MOESM6_ESM.xlsx]

## Sheet: Sheet1
Supplementary Data 3: Quantification of 15N% in testis proteins.
locus	testis_day5_15N%	testis_day30_15N%	testis_day60_15N%	protein description
A0A023GQA5	0.997547	0.135257	0.0389316	Lethal (2) 37Cc, isoform D OS=Drosophila melanogaster GN=l(2)37Cc PE=1 SV=1
A0A0B4J3Z9	0.97978	0.0195082	0.016518	Mitochondrial Rho GTPase OS=Drosophila melanogaster GN=Miro PE=3 SV=1
A0A0B4JCU8	0.985583	0.105159	0.0264703	3-hydroxyisobutyrate dehydrogenase OS=Drosophila melanogaster GN=CG15093 PE=1 SV=1
A0A0B4JCV6	0.988256	0.0713926	0.019445	Circadian trip, isoform E OS=Drosophila melanogaster GN=ctrip PE=1 SV=1
A0A0B4JCW5	0.99062	0.0713926	0.019445	Circadian trip, isoform J OS=Drosophila melanogaster GN=ctrip PE=1 SV=1
A0A0B4JCX5	0.99951	0.00803735	0.0567579	Pasilla, isoform L OS=Drosophila melanogaster GN=ps PE=1 SV=1
A0A0B4JCY6	0.976222	0.067622	0.0211415	Cheerio, isoform I OS=Drosophila melanogaster GN=cher PE=1 SV=1
A0A0B4JCZ4	0.769951	0.463237	0.0698536	Syntaxin 1A, isoform B OS=Drosophila melanogaster GN=Syx1A PE=3 SV=1
A0A0B4JD11	0.995761	0.0540748	0.0121767	Ef1gamma, isoform C OS=Drosophila melanogaster GN=Ef1gamma PE=4 SV=1
A0A0B4JD21	0.984412	0.0592156	0.0152124	CG10253, isoform B OS=Drosophila melanogaster GN=CG10253 PE=1 SV=1
A0A0B4JD23	0.942647	0.0466983	0.330862	CG2246, isoform J OS=Drosophila melanogaster GN=CG2246 PE=1 SV=1
A0A0B4JD46	0.955585	0.000488043	0.000488043	CG3800, isoform B OS=Drosophila melanogaster GN=CG3800 PE=4 SV=1
A0A0B4JD57	0.990383	0.0789913	0.0223646	Zipper, isoform F OS=Drosophila melanogaster GN=zip PE=1 SV=1
A0A0B4JD62	0.988256	0.0713926	0.019445	Circadian trip, isoform I OS=Drosophila melanogaster GN=ctrip PE=1 SV=1
A0A0B4JDA1	0.988256	0.0713926	0.019445	Circadian trip, isoform F OS=Drosophila melanogaster GN=ctrip PE=1 SV=1
A0A0B4JDB5	0.988256	0.0713926	0.019445	Circadian trip, isoform C OS=Drosophila melanogaster GN=ctrip PE=1 SV=1
A0A0B4JDE3	0.942647	0.0466983	0.330862	CG2246, isoform I OS=Drosophila melanogaster GN=CG2246 PE=1 SV=1
A0A0B4K5Z8	0.971674	0.082177	0.0255315	Sec23 ortholog, isoform E OS=Drosophila melanogaster GN=Sec23 PE=1 SV=1
A0A0B4K609	0.985698	0.0187542	0.00895563	CG45263, isoform C OS=Drosophila melanogaster GN=CG45263 PE=1 SV=1
A0A0B4K618	0.996077	0.0244526	0.0133056	Fmr1, isoform G OS=Drosophila melanogaster GN=Fmr1 PE=1 SV=1
A0A0B4K620	0.97985	0.204075	0.0663277	Mustard, isoform V OS=Drosophila melanogaster GN=mtd PE=1 SV=1
A0A0B4K623	0.976242	0.0920312	0.0281253	Pugilist, isoform E OS=Drosophila melanogaster GN=pug PE=1 SV=1
A0A0B4K642	0.985698	0.100359	0.00895563	CG45263, isoform D OS=Drosophila melanogaster GN=CG45263 PE=1 SV=1
A0A0B4K661	0.991644	0.665176	0.162745	Tropomyosin 1, isoform Q OS=Drosophila melanogaster GN=Tm1 PE=1 SV=1
A0A0B4K664	0.991627	0.0598967	0.0462339	Mini spindles, isoform E OS=Drosophila melanogaster GN=msps PE=1 SV=1
A0A0B4K697	0.990846	0.55668	0.32798	Gilgamesh, isoform J OS=Drosophila melanogaster GN=gish PE=1 SV=1
A0A0B4K699	0.97985	0.204075	0.0630582	Mustard, isoform Y OS=Drosophila melanogaster GN=mtd PE=1 SV=1
A0A0B4K6A6	0.942722	0.71142	0.597091	Na/Ca-exchange protein, isoform F OS=Drosophila melanogaster GN=Calx PE=1 SV=1
A0A0B4K6E2	0.942722	0.71142	0.597091	Na/Ca-exchange protein, isoform G OS=Drosophila melanogaster GN=Calx PE=1 SV=1
A0A0B4K6F9	0.985699	0.180423	0.033229	Extended synaptotagmin-like protein 2 ortholog, isoform C OS=Drosophila melanogaster GN=Esyt2 PE=1 SV=1
A0A0B4K6I1	0.991166	0.486436	0.0463988	Scribbled, isoform N OS=Drosophila melanogaster GN=scrib PE=1 SV=1
A0A0B4K6K7	0.982797	0.182705	0.0674977	CG1104, isoform C OS=Drosophila melanogaster GN=CG1104 PE=4 SV=1
A0A0B4K6M4	0.991365	0.0846711	0.0283035	Scribbled, isoform O OS=Drosophila melanogaster GN=scrib PE=1 SV=1
A0A0B4K6N1	0.995009	0.0332277	0.00687013	40S ribosomal protein S8 OS=Drosophila melanogaster GN=RpS8 PE=3 SV=1
A0A0B4K6N4	0.983498	0.327429	0.0817827	Tropomodulin, isoform N OS=Drosophila melanogaster GN=tmod PE=1 SV=1
A0A0B4K6R7	0.942722	0.71142	0.597091	Na/Ca-exchange protein, isoform D OS=Drosophila melanogaster GN=Calx PE=1 SV=1
A0A0B4K6T1	0.99951	0.0122474	0.00617156	Lingerer, isoform I OS=Drosophila melanogaster GN=lig PE=1 SV=1
A0A0B4K6T4	0.971674	0.082177	0.0255315	Sec23 ortholog, isoform D OS=Drosophila melanogaster GN=Sec23 PE=1 SV=1
A0A0B4K6U6	0.979098	0.106498	0.0215199	Squid, isoform E OS=Drosophila melanogaster GN=sqd PE=4 SV=1
A0A0B4K6V1	0.958811	0.312513	0.0997083	Aralar1, isoform E OS=Drosophila melanogaster GN=aralar1 PE=1 SV=1
A0A0B4K6W2	0.955105	0.0211521	0.018825	Fat facets, isoform E OS=Drosophila melanogaster GN=faf PE=1 SV=1
A0A0B4K700	0.991627	0.0598967	0.0462339	Mini spindles, isoform D OS=Drosophila melanogaster GN=msps PE=1 SV=1
A0A0B4K709	0.665887	0.413505	0.0410829	CG34355, isoform E OS=Drosophila melanogaster GN=CG34355 PE=1 SV=1
A0A0B4K725	0.983989	0.0708999	0.0983782	Multiple ankyrin repeats single KH domain, isoform C OS=Drosophila melanogaster GN=mask PE=4 SV=1
A0A0B4K790	0.942722	0.71142	0.597091	Na/Ca-exchange protein, isoform E OS=Drosophila melanogaster GN=Calx PE=1 SV=1
A0A0B4K7A5	0.986559	0.34234	0.066566	Hu li tai shao, isoform Q OS=Drosophila melanogaster GN=hts PE=1 SV=1
A0A0B4K7C4	0.990846	0.55668	0.32798	Gilgamesh, isoform K OS=Drosophila melanogaster GN=gish PE=1 SV=1
A0A0B4K7G1	0.840068	0.129358	0.0670845	CG5174, isoform N OS=Drosophila melanogaster GN=CG5174 PE=1 SV=1
A0A0B4K7G4	0.993718	0.039079	0.0442144	Modulo, isoform C OS=Drosophila melanogaster GN=mod PE=1 SV=1
A0A0B4K7I2	0.981378	0.0287311	0.0157207	Smooth, isoform T OS=Drosophila melanogaster GN=sm PE=1 SV=1
A0A0B4K7J2	0.978072	0.0412091	0.0267195	Nucleoporin 358kD, isoform B OS=Drosophila melanogaster GN=Nup358 PE=1 SV=1
A0A0B4K7L1	0.995866	0.42072	0.321873	ATP-dependent 6-phosphofructokinase OS=Drosophila melanogaster GN=Pfk PE=1 SV=1
A0A0B4K7L2	0.991365	0.0846711	0.0387298	Scribbled, isoform K OS=Drosophila melanogaster GN=scrib PE=1 SV=1
A0A0B4K7M9	0.944002	0.90344	0.0469421	Lethal (2) tumorous imaginal discs, isoform D OS=Drosophila melanogaster GN=l(2)tid PE=1 SV=1
A0A0B4K7N0	0.997013	0.0769382	0.0501962	Gartenzwerg, isoform C OS=Drosophila melanogaster GN=garz PE=1 SV=1
A0A0B4K7Q4	0.990383	0.0789913	0.0223646	Zipper, isoform I OS=Drosophila melanogaster GN=zip PE=1 SV=1
A0A0B4K7R6	0.983498	0.327429	0.0771149	Tropomodulin, isoform M OS=Drosophila melanogaster GN=tmod PE=1 SV=1
A0A0B4K7S0	0.963864	0.0211521	0.018825	Fat facets, isoform D OS=Drosophila melanogaster GN=faf PE=1 SV=1
A0A0B4K7U5	0.996058	0.0122474	0.00617156	Lingerer, isoform H OS=Drosophila melanogaster GN=lig PE=1 SV=1
A0A0B4K7W1	0.991365	0.0846711	0.0283035	Scribbled, isoform Q OS=Drosophila melanogaster GN=scrib PE=1 SV=1
A0A0B4K7W3	0.981378	0.0287311	0.0157207	Smooth, isoform L OS=Drosophila melanogaster GN=sm PE=1 SV=1
A0A0B4K7X0	0.986418	0.513713	0.328471	CG43111 OS=Drosophila melanogaster GN=CG43111 PE=4 SV=1
A0A0B4K7X5	0.922075	0.56932	0.307704	Glycogenin, isoform D OS=Drosophila melanogaster GN=Glycogenin PE=1 SV=1
A0A0B4K7Y7	0.998982	0.231141	0.0232159	La related protein, isoform G OS=Drosophila melanogaster GN=larp PE=1 SV=1
A0A0B4K7Z5	0.995795	0.0955555	0.0232572	Regulatory particle non-ATPase 6, isoform C OS=Drosophila melanogaster GN=Rpn6 PE=1 SV=1
A0A0B4K851	0.996848	0.660611	0.0124265	Ran-binding protein M, isoform E OS=Drosophila melanogaster GN=RanBPM PE=1 SV=1
A0A0B4K852	0.980851	0.0268642	0.0138568	Smooth, isoform M OS=Drosophila melanogaster GN=sm PE=1 SV=1
A0A0B4K883	0.987744	0.0683893	0.0587006	Painting of fourth, isoform C OS=Drosophila melanogaster GN=Pof PE=4 SV=1
A0A0B4K891	0.997402	0.0156639	0.00312148	CG8963, isoform E OS=Drosophila melanogaster GN=CG8963 PE=1 SV=1
A0A0B4K897	0.840068	0.129358	0.0670845	CG5174, isoform O OS=Drosophila melanogaster GN=CG5174 PE=1 SV=1
A0A0B4K8A1	0.986129	0.0283973	0.0177715	Smooth, isoform U OS=Drosophila melanogaster GN=sm PE=1 SV=1
A0A0B4KEC2	0.561612	0.0311581	0.011151	CG17883, isoform C OS=Drosophila melanogaster GN=CG17883 PE=1 SV=1
A0A0B4KED0	0.997387	0.0537714	0.0137828	Ribosomal protein L38, isoform B OS=Drosophila melanogaster GN=RpL38 PE=3 SV=1
A0A0B4KEH0	0.995488	0.0752374	0.0235208	14-3-3zeta, isoform K OS=Drosophila melanogaster GN=14-3-3zeta PE=1 SV=1
A0A0B4KEH8	0.561612	0.0311581	0.011151	CG17883, isoform D OS=Drosophila melanogaster GN=CG17883 PE=1 SV=1
A0A0B4KEI0	0.992538	0.700585	0.588664	CG10396, isoform B OS=Drosophila melanogaster GN=COX4L PE=4 SV=1
A0A0B4KEJ7	0.980218	0.0863578	0.0221148	Coronin OS=Drosophila melanogaster GN=coro PE=1 SV=1
A0A0B4KEK7	0.978223	0.521164	0.467304	PI31, isoform D OS=Drosophila melanogaster GN=PI31 PE=4 SV=1
A0A0B4KEL0	0.982775	0.0499413	0.0188869	Aldehyde dehydrogenase OS=Drosophila melanogaster GN=Aldh-III PE=1 SV=1
A0A0B4KET4	0.99951	0.0910701	0.0308767	Drip, isoform D OS=Drosophila melanogaster GN=Drip PE=3 SV=1
A0A0B4KEU8	0.959246	0.142782	0.066764	CG10062, isoform C OS=Drosophila melanogaster GN=CG10062 PE=1 SV=1
A0A0B4KEW3	0.99951	0.309929	0.0429719	Z band alternatively spliced PDZ-motif protein 52, isoform M OS=Drosophila melanogaster GN=Zasp52 PE=1 SV=1
A0A0B4KEW6	0.624985	0.227846	0.158155	Amphiphysin, isoform B OS=Drosophila melanogaster GN=Amph PE=1 SV=1
A0A0B4KEY5	0.997747	0.0104112	0.0219855	Lethal (2) essential for life, isoform C OS=Drosophila melanogaster GN=l(2)efl PE=3 SV=1
A0A0B4KF06	0.998702	0.039937	0.030833	Valyl-tRNA synthetase, isoform C OS=Drosophila melanogaster GN=Aats-val PE=1 SV=1
A0A0B4KF31	0.995334	0.0329575	0.0129004	Asrij, isoform B OS=Drosophila melanogaster GN=asrij PE=4 SV=1
A0A0B4KF46	0.983187	0.0682657	0.0217656	Ubiquitin activating enzyme 1, isoform C OS=Drosophila melanogaster GN=Uba1 PE=1 SV=1
A0A0B4KF90	0.999227	0.0170015	0.0181817	Like-AP180, isoform J OS=Drosophila melanogaster GN=lap PE=1 SV=1
A0A0B4KF99	0.982775	0.0499413	0.0188869	Aldehyde dehydrogenase OS=Drosophila melanogaster GN=Aldh-III PE=1 SV=1
A0A0B4KFA6	0.982877	0.0735133	0.0388073	CD98 heavy chain, isoform D OS=Drosophila melanogaster GN=CD98hc PE=1 SV=1
A0A0B4KFC5	0.996058	0.0122474	0.00731018	Lingerer, isoform K OS=Drosophila melanogaster GN=lig PE=1 SV=1
A0A0B4KFE2	0.999227	0.0170015	0.0181817	Like-AP180, isoform I OS=Drosophila melanogaster GN=lap PE=1 SV=1
A0A0B4KFE4	0.986621	0.178541	0.0630968	Acyl-CoA synthetase long-chain, isoform J OS=Drosophila melanogaster GN=Acsl PE=1 SV=1
A0A0B4KFE9	0.989818	0.0586078	0.0514451	Megator, isoform B OS=Drosophila melanogaster GN=Mtor PE=1 SV=1
A0A0B4KFG0	0.983552	0.113922	0.032287	Alpha-mannosidase OS=Drosophila melanogaster GN=alpha-Man-IIa PE=3 SV=1
A0A0B4KFH4	0.998706	0.0375202	0.0176886	Regulatory particle non-ATPase 8, isoform B OS=Drosophila melanogaster GN=Rpn8 PE=4 SV=1
A0A0B4KFI9	0.996912	0.735741	0.634027	CG14644, isoform B OS=Drosophila melanogaster GN=CG14644 PE=4 SV=1
A0A0B4KFN8	0.99951	0.0910701	0.0308767	Drip, isoform E OS=Drosophila melanogaster GN=Drip PE=3 SV=1
A0A0B4KFQ0	0.988958	0.121222	0.0351337	Bruce, isoform E OS=Drosophila melanogaster GN=Bruce PE=1 SV=1
A0A0B4KFR5	0.969859	0.00884168	0.0365571	Kinesin-like protein OS=Drosophila melanogaster GN=Khc-73 PE=1 SV=1
A0A0B4KFR6	0.983559	0.0350604	0.0584562	Elongator complex protein 1 OS=Drosophila melanogaster GN=Elp1 PE=1 SV=1
A0A0B4KFR8	0.99951	0.309929	0.0429719	Z band alternatively spliced PDZ-motif protein 52, isoform L OS=Drosophila melanogaster GN=Zasp52 PE=1 SV=1
A0A0B4KFS3	0.974712	0.634142	0.48736	CG14721, isoform B OS=Drosophila melanogaster GN=CG14721 PE=1 SV=1
A0A0B4KFT0	0.991688	0.633219	0.49283	Cytochrome c oxidase subunit Va, isoform C OS=Drosophila melanogaster GN=COX5A PE=4 SV=1
A0A0B4KFW5	0.950558	0.69333	0.562175	Isopeptidase-T-3, isoform C OS=Drosophila melanogaster GN=isopeptidase-T-3 PE=4 SV=1
A0A0B4KFX5	0.990124	0.0177845	0.0219581	C-terminal binding protein, isoform I OS=Drosophila melanogaster GN=CtBP PE=1 SV=1
A0A0B4KFY4	0.977469	0.302708	0.06502	CG3499, isoform D OS=Drosophila melanogaster GN=CG3499 PE=1 SV=1
A0A0B4KFY5	0.99951	0.00803735	0.0567579	Pasilla, isoform Q OS=Drosophila melanogaster GN=ps PE=1 SV=1
A0A0B4KFZ2	0.997785	0.000488043	0.0145555	CG8176, isoform G OS=Drosophila melanogaster GN=CG8176 PE=1 SV=1
A0A0B4KFZ9	0.99851	0.77106	0.561233	Histone H4 OS=Drosophila melanogaster GN=His4r PE=3 SV=1
A0A0B4KG06	0.998394	0.572434	0.189866	Tropomyosin 1, isoform S OS=Drosophila melanogaster GN=Tm1 PE=1 SV=1
A0A0B4KG17	0.981544	0.57151	0.44124	CG8526, isoform B OS=Drosophila melanogaster GN=CG8526 PE=4 SV=1
A0A0B4KG24	0.979614	0.00884168	0.0365571	Kinesin-like protein OS=Drosophila melanogaster GN=Khc-73 PE=1 SV=1
A0A0B4KG41	0.982366	0.0380917	0.0441412	CG10326, isoform B OS=Drosophila melanogaster GN=CG10326 PE=4 SV=1
A0A0B4KG50	0.989675	0.0815507	0.0351337	Bruce, isoform B OS=Drosophila melanogaster GN=Bruce PE=1 SV=1
A0A0B4KG52	0.998716	0.44092	0.349896	HtrA2, isoform B OS=Drosophila melanogaster GN=HtrA2 PE=4 SV=1
A0A0B4KG68	0.990088	0.569225	0.166378	Tropomyosin 1, isoform R OS=Drosophila melanogaster GN=Tm1 PE=1 SV=1
A0A0B4KG81	0.977539	0.00984116	0.0325006	CG15099, isoform B OS=Drosophila melanogaster GN=CG15099 PE=4 SV=1
A0A0B4KGA9	0.498385	0.826862	0.70657	CG15177, isoform B OS=Drosophila melanogaster GN=CG15177 PE=4 SV=1
A0A0B4KGC6	0.999227	0.0170015	0.0181817	Like-AP180, isoform H OS=Drosophila melanogaster GN=lap PE=1 SV=1
A0A0B4KGE6	0.998706	0.0375202	0.0176886	Regulatory particle non-ATPase 8, isoform C OS=Drosophila melanogaster GN=Rpn8 PE=4 SV=1
A0A0B4KGG5	0.973231	0.589632	0.241379	Vibrator, isoform B OS=Drosophila melanogaster GN=vib PE=1 SV=1
A0A0B4KGG9	0.995492	0.0195073	0.013073	C-terminal binding protein, isoform F OS=Drosophila melanogaster GN=CtBP PE=1 SV=1
A0A0B4KGI0	0.976502	0.100157	0.0764883	CG4562, isoform E OS=Drosophila melanogaster GN=CG4562 PE=1 SV=1
A0A0B4KGK5	0.986685	0.0236338	0.0148719	Syncrip, isoform M OS=Drosophila melanogaster GN=Syp PE=1 SV=1
A0A0B4KGL2	0.989062	0.558904	0.143972	CG42675, isoform G OS=Drosophila melanogaster GN=CG42675 PE=4 SV=1
A0A0B4KGM9	0.991131	0.765852	0.791095	Globin 2, isoform D OS=Drosophila melanogaster GN=glob2 PE=4 SV=1
A0A0B4KGN2	0.99807	0.163048	0.0859508	MICOS complex subunit MIC60 OS=Drosophila melanogaster GN=Mitofilin PE=3 SV=1
A0A0B4KGN4	0.996932	0.0893549	0.038431	CG1091, isoform C OS=Drosophila melanogaster GN=Tailor PE=1 SV=1
A0A0B4KGP2	0.974535	0.0145636	0.0104928	Gld2, isoform C OS=Drosophila melanogaster GN=Gld2 PE=4 SV=1
A0A0B4KGP8	0.999377	0.0160596	0.0154802	Eukaryotic initiation factor 2gamma, isoform D OS=Drosophila melanogaster GN=eIF-2gamma PE=4 SV=1
A0A0B4KGR4	0.987691	0.0267701	0.0209407	Ribosomal protein S19b, isoform C OS=Drosophila melanogaster GN=RpS19b PE=4 SV=1
A0A0B4KGR9	0.988958	0.121222	0.0351337	Bruce, isoform D OS=Drosophila melanogaster GN=Bruce PE=1 SV=1
A0A0B4KGT8	0.962214	0.0365303	0.0247174	Cheerio, isoform M OS=Drosophila melanogaster GN=cher PE=1 SV=1
A0A0B4KGU4	0.98143	0.0214446	0.00879101	Belle, isoform B OS=Drosophila melanogaster GN=bel PE=3 SV=1
A0A0B4KGU9	0.985699	0.180423	0.033229	Extended synaptotagmin-like protein 2 ortholog, isoform D OS=Drosophila melanogaster GN=Esyt2 PE=1 SV=1
A0A0B4KGW0	0.97978	0.0195082	0.016518	Mitochondrial Rho GTPase OS=Drosophila melanogaster GN=Miro PE=3 SV=1
A0A0B4KGW3	0.993801	0.103885	0.419301	CG31100, isoform B OS=Drosophila melanogaster GN=CG31100 PE=4 SV=1
A0A0B4KGX1	0.983293	0.0562066	0.0320791	Jaguar, isoform L OS=Drosophila melanogaster GN=jar PE=1 SV=1
A0A0B4KGY6	0.99951	0.00803735	0.0567579	Pasilla, isoform R OS=Drosophila melanogaster GN=ps PE=1 SV=1
A0A0B4KH25	0.975438	0.298918	0.234852	Histone H2A OS=Drosophila melanogaster GN=His2Av PE=3 SV=1
A0A0B4KH28	0.993415	0.0659342	0.0321429	Syndapin, isoform C OS=Drosophila melanogaster GN=Synd PE=1 SV=1
A0A0B4KH34	0.991682	0.130217	0.0261748	Annexin OS=Drosophila melanogaster GN=AnxB9 PE=1 SV=1
A0A0B4KH36	0.988958	0.121222	0.0714112	Bruce, isoform C OS=Drosophila melanogaster GN=Bruce PE=1 SV=1
A0A0B4KH94	0.988978	0.166926	0.0416985	Fasciclin 1, isoform G OS=Drosophila melanogaster GN=Fas1 PE=1 SV=1
A0A0B4KHB2	0.992535	0.0466628	0.0113733	C-terminal binding protein, isoform G OS=Drosophila melanogaster GN=CtBP PE=1 SV=1
A0A0B4KHB9	0.993796	0.000488043	0.0161303	PP2A-B', isoform Q OS=Drosophila melanogaster GN=PP2A-B' PE=1 SV=1
A0A0B4KHD3	0.986466	0.666725	0.513292	Mitochondrial pyruvate carrier, isoform C OS=Drosophila melanogaster GN=Mpc1 PE=1 SV=1
A0A0B4KHE9	0.991895	0.0467121	0.0202899	Regulatory particle non-ATPase 2, isoform C OS=Drosophila melanogaster GN=Rpn2 PE=4 SV=1
A0A0B4KHF0	0.975827	0.0745932	0.0221728	Ferritin OS=Drosophila melanogaster GN=Fer2LCH PE=1 SV=1
A0A0B4KHF2	0.983498	0.327429	0.0771149	Tropomodulin, isoform P OS=Drosophila melanogaster GN=tmod PE=1 SV=1
A0A0B4KHF3	0.986957	0.264342	0.0326339	Puffyeye, isoform G OS=Drosophila melanogaster GN=puf PE=1 SV=1
A0A0B4KHF5	0.942647	0.0466983	0.330862	CG2246, isoform O OS=Drosophila melanogaster GN=CG2246 PE=1 SV=1
A0A0B4KHJ3	0.942647	0.0466983	0.330862	CG2246, isoform N OS=Drosophila melanogaster GN=CG2246 PE=1 SV=1
A0A0B4KHJ5	0.978549	0.808033	0.400111	Glycogen synthase, isoform D OS=Drosophila melanogaster GN=GlyS PE=1 SV=1
A0A0B4KHJ9	0.982189	0.53998	0.127829	Tropomyosin 2, isoform E OS=Drosophila melanogaster GN=Tm2 PE=1 SV=1
A0A0B4KHK0	0.981752	0.0593588	0.0460788	Dihydroxyacetone phosphate acyltransferase, isoform C OS=Drosophila melanogaster GN=Dhap-at PE=4 SV=1
A0A0B4KHL2	0.998702	0.0297206	0.00891249	Coatomer subunit gamma OS=Drosophila melanogaster GN=gammaCOP PE=1 SV=1
A0A0B4KHL4	0.991469	0.55668	0.32798	Gilgamesh, isoform L OS=Drosophila melanogaster GN=gish PE=1 SV=1
A0A0B4KHL7	0.99807	0.163048	0.0859508	MICOS complex subunit MIC60 OS=Drosophila melanogaster GN=Mitofilin PE=3 SV=1
A0A0B4KHN1	0.962214	0.0365303	0.0247174	Cheerio, isoform N OS=Drosophila melanogaster GN=cher PE=1 SV=1
A0A0B4KHP7	0.993796	0.000488043	0.0161303	PP2A-B', isoform P OS=Drosophila melanogaster GN=PP2A-B' PE=1 SV=1
A0A0B4KHR8	0.983989	0.0708999	0.0983782	Multiple ankyrin repeats single KH domain, isoform E OS=Drosophila melanogaster GN=mask PE=4 SV=1
A0A0B4KHS9	0.981255	0.53983	0.373968	Serine/threonine-protein phosphatase OS=Drosophila melanogaster GN=Pp1alpha-96A PE=3 SV=1
A0A0B4KHU4	0.99951	0.0373134	0.0539767	CG11790, isoform C OS=Drosophila melanogaster GN=CG11790 PE=1 SV=1
A0A0B4KHW3	0.958811	0.312513	0.0997083	Aralar1, isoform F OS=Drosophila melanogaster GN=aralar1 PE=1 SV=1
A0A0B4KHW6	0.983498	0.327429	0.0771149	Tropomodulin, isoform Q OS=Drosophila melanogaster GN=tmod PE=1 SV=1
A0A0B4KHW7	0.942647	0.0466983	0.330862	CG2246, isoform P OS=Drosophila melanogaster GN=CG2246 PE=1 SV=1
A0A0B4KHY8	0.982201	0.0683748	0.0635549	CG10254, isoform C OS=Drosophila melanogaster GN=CG10254 PE=1 SV=1
A0A0B4KHZ1	0.989038	0.848771	0.0348242	Lipid storage droplet-1, isoform D OS=Drosophila melanogaster GN=Lsd-1 PE=1 SV=1
A0A0B4KI06	0.986957	0.264342	0.0326339	Puffyeye, isoform H OS=Drosophila melanogaster GN=puf PE=1 SV=1
A0A0B4KI10	0.991895	0.0467121	0.0202899	Regulatory particle non-ATPase 2, isoform B OS=Drosophila melanogaster GN=Rpn2 PE=4 SV=1
A0A0B4KI27	0.862473	0.34021	0.0243665	Ferritin OS=Drosophila melanogaster GN=Fer1HCH PE=1 SV=1
A0A0B4KI32	0.999207	0.000488043	0.016417	CIN85 and CD2AP orthologue, isoform E OS=Drosophila melanogaster GN=cindr PE=1 SV=1
A0A0B4KI34	0.999056	0.000488043	0.016417	CIN85 and CD2AP orthologue, isoform J OS=Drosophila melanogaster GN=cindr PE=1 SV=1
A0A0B4KI37	0.98666	0.486436	0.0739683	Scribbled, isoform T OS=Drosophila melanogaster GN=scrib PE=1 SV=1
A0A0B4LEK8	0.960658	0.0270904	0.045437	Sec24AB ortholog, isoform C OS=Drosophila melanogaster GN=Sec24AB PE=1 SV=1
A0A0B4LES3	0.968264	0.172878	0.0685894	CG3107, isoform D OS=Drosophila melanogaster GN=CG3107 PE=3 SV=1
A0A0B4LEV3	0.983771	0.0508674	0.0208608	CG8635, isoform B OS=Drosophila melanogaster GN=CG8635 PE=4 SV=1
A0A0B4LEY6	0.999274	0.853373	0.0343655	Nascent polypeptide associated complex protein alpha subunit, isoform D OS=Drosophila melanogaster GN=Nacalpha PE=4 SV=1
A0A0B4LF26	0.983425	0.287477	0.234391	Eukaryotic translation initiation factor 3 subunit J OS=Drosophila melanogaster GN=Adam PE=3 SV=1
A0A0B4LF54	0.966253	0.256959	0.0288593	Cytochrome P450-6a17, isoform B OS=Drosophila melanogaster GN=Cyp6a17 PE=1 SV=1
A0A0B4LF57	0.958811	0.542208	0.329007	Calmodulin, isoform C OS=Drosophila melanogaster GN=Cam PE=1 SV=1
A0A0B4LF64	0.582277	0.552614	0.107678	Troponin C at 47D, isoform B OS=Drosophila melanogaster GN=TpnC47D PE=4 SV=1
A0A0B4LF95	0.970975	0.60071	0.396135	CG42708, isoform K OS=Drosophila melanogaster GN=GLS PE=1 SV=1
A0A0B4LFB3	0.975616	0.0333779	0.0172245	Eukaryotic translation initiation factor 3 subunit M OS=Drosophila melanogaster GN=Tango7 PE=3 SV=1
A0A0B4LFB8	0.989364	0.0468717	0.0347237	Optic atrophy 1 ortholog, isoform D OS=Drosophila melanogaster GN=Opa1 PE=1 SV=1
A0A0B4LFD2	0.994751	0.0772835	0.0277868	Heat shock protein cognate 5, isoform B OS=Drosophila melanogaster GN=Hsc70-5 PE=3 SV=1
A0A0B4LFD9	0.995403	0.0275629	0.00779354	Ribosomal protein S23, isoform B OS=Drosophila melanogaster GN=RpS23 PE=3 SV=1
A0A0B4LFH2	0.977006	0.0810199	0.0202782	Caspar, isoform C OS=Drosophila melanogaster GN=casp PE=1 SV=1
A0A0B4LFJ1	0.956322	0.0423272	0.0172338	CG5210, isoform B OS=Drosophila melanogaster GN=CG5210 PE=3 SV=1
A0A0B4LFK8	0.982059	0.208831	0.0378475	Dicer-2, isoform B OS=Drosophila melanogaster GN=Dcr-2 PE=1 SV=1
A0A0B4LFL2	0.977465	0.0602623	0.0139512	Eukaryotic translation initiation factor 3 subunit C OS=Drosophila melanogaster GN=eIF3-S8 PE=3 SV=1
A0A0B4LFL3	0.996102	0.0655273	0.0156718	Elongation factor 1 beta, isoform C OS=Drosophila melanogaster GN=Ef1beta PE=3 SV=1
A0A0B4LFR4	0.99626	0.053631	0.0135995	Oligosaccharide transferase delta subunit, isoform B OS=Drosophila melanogaster GN=OstDelta PE=1 SV=1
A0A0B4LFU6	0.994387	0.0698665	0.0137487	Beta-glucuronidase OS=Drosophila melanogaster GN=CG15117 PE=1 SV=1
A0A0B4LFW5	0.922075	0.56932	0.307704	Glycogenin, isoform E OS=Drosophila melanogaster GN=Glycogenin PE=1 SV=1
A0A0B4LFW6	0.993654	0.024857	0.02684	Receptor mediated endocytosis 8, isoform B OS=Drosophila melanogaster GN=Rme-8 PE=1 SV=1
A0A0B4LFY2	0.969203	0.0615099	0.345996	CG11007, isoform B OS=Drosophila melanogaster GN=CG11007 PE=4 SV=1
A0A0B4LFZ4	0.994284	0.0295696	0.0148894	TER94, isoform E OS=Drosophila melanogaster GN=TER94 PE=1 SV=1
A0A0B4LG05	0.998488	0.0572989	0.0351065	Tudor, isoform B OS=Drosophila melanogaster GN=tud PE=4 SV=1
A0A0B4LG18	0.972284	0.771429	0.682898	CG9313, isoform B OS=Drosophila melanogaster GN=CG9313 PE=4 SV=1
A0A0B4LG23	0.996744	0.2017	0.0279717	Coracle, isoform G OS=Drosophila melanogaster GN=cora PE=1 SV=1
A0A0B4LG26	0.991242	0.283175	0.0830683	Calpain-A, isoform D OS=Drosophila melanogaster GN=CalpA PE=1 SV=1
A0A0B4LG52	0.997485	0.0393932	0.0093259	Ribosomal protein S16, isoform B OS=Drosophila melanogaster GN=RpS16 PE=3 SV=1
A0A0B4LG95	0.993287	0.0380154	0.0112554	Lethal (2) k09913, isoform F OS=Drosophila melanogaster GN=l(2)k09913 PE=1 SV=1
A0A0B4LGA3	0.970975	0.60071	0.396135	CG42708, isoform J OS=Drosophila melanogaster GN=GLS PE=1 SV=1
A0A0B4LGB7	0.99509	0.257217	0.138207	Calcium-transporting ATPase OS=Drosophila melanogaster GN=SERCA PE=1 SV=1
A0A0B4LGC0	0.99384	0.0873443	0.0439763	Tripeptidyl-peptidase II, isoform F OS=Drosophila melanogaster GN=TppII PE=4 SV=1
A0A0B4LGE3	0.99602	0.51114	0.119516	Unc-89, isoform G OS=Drosophila melanogaster GN=Unc-89 PE=1 SV=1
A0A0B4LGF2	0.987371	0.0834721	0.0362357	CG30412, isoform C OS=Drosophila melanogaster GN=CG30412 PE=4 SV=1
A0A0B4LGF5	0.990133	0.0468717	0.0347237	Optic atrophy 1 ortholog, isoform C OS=Drosophila melanogaster GN=Opa1 PE=1 SV=1
A0A0B4LGG1	0.99133	0.14175	0.101322	Benign gonial cell neoplasm, isoform B OS=Drosophila melanogaster GN=bgcn PE=1 SV=1
A0A0B4LGH1	0.997483	0.678848	0.599333	Beta-Tubulin at 60D, isoform B OS=Drosophila melanogaster GN=betaTub60D PE=1 SV=1
A0A0B4LGI1	0.947183	0.239	0.0265081	G protein alpha s subunit, isoform E OS=Drosophila melanogaster GN=Galphas PE=1 SV=1
A0A0B4LGJ9	0.989002	0.0839988	0.0373301	CG3209, isoform D OS=Drosophila melanogaster GN=CG3209 PE=1 SV=1
A0A0B4LGK5	0.969859	0.00884168	0.0365571	Kinesin-like protein OS=Drosophila melanogaster GN=Khc-73 PE=1 SV=1
A0A0B4LGL0	0.99951	0.309929	0.0429719	Z band alternatively spliced PDZ-motif protein 52, isoform W OS=Drosophila melanogaster GN=Zasp52 PE=1 SV=1
A0A0B4LGP3	0.983161	0.100498	0.0567532	Epithelial membrane protein, isoform E OS=Drosophila melanogaster GN=emp PE=1 SV=1
A0A0B4LGQ1	0.972314	0.57498	0.371623	Superoxide dismutase OS=Drosophila melanogaster GN=Sod2 PE=3 SV=1
A0A0B4LGQ5	0.988256	0.0713926	0.019445	Circadian trip, isoform L OS=Drosophila melanogaster GN=ctrip PE=1 SV=1
A0A0B4LGQ8	0.917028	0.0109297	0.0539799	CG9853, isoform C OS=Drosophila melanogaster GN=CG9853 PE=4 SV=1
A0A0B4LGR2	0.988256	0.0713926	0.019445	Circadian trip, isoform K OS=Drosophila melanogaster GN=ctrip PE=1 SV=1
A0A0B4LGS4	0.989415	0.266164	0.139281	Vacuolar H[+]-ATPase 26kD subunit, isoform C OS=Drosophila melanogaster GN=Vha26 PE=3 SV=1
A0A0B4LGT4	0.803213	0.0793767	0.0280563	GTPase indispensable for equal segregation of chromosomes, isoform B OS=Drosophila melanogaster GN=Gie PE=3 SV=1
A0A0B4LGV1	0.995092	0.0567635	0.02298	CG2943, isoform C OS=Drosophila melanogaster GN=EMC1 PE=1 SV=1
A0A0B4LGX1	0.840068	0.129358	0.0670845	CG5174, isoform P OS=Drosophila melanogaster GN=CG5174 PE=1 SV=1
A0A0B4LGY1	0.939037	0.120104	0.0309109	Unc-115a, isoform G OS=Drosophila melanogaster GN=Unc-115a PE=1 SV=1
A0A0B4LGY4	0.994387	0.0698665	0.0137487	Beta-glucuronidase OS=Drosophila melanogaster GN=CG15117 PE=1 SV=1
A0A0B4LGY5	0.99951	0.00803735	0.0567579	Pasilla, isoform S OS=Drosophila melanogaster GN=ps PE=1 SV=1
A0A0B4LGZ0	0.934208	0.120104	0.0309109	Unc-115a, isoform E OS=Drosophila melanogaster GN=Unc-115a PE=1 SV=1
A0A0B4LGZ5	0.999068	0.0256737	0.00262426	Ribosomal protein L11, isoform B OS=Drosophila melanogaster GN=RpL11 PE=1 SV=1
A0A0B4LGZ6	0.98814	0.0547927	0.0483198	Hyperplastic discs, isoform B OS=Drosophila melanogaster GN=hyd PE=1 SV=1
A0A0B4LGZ7	0.995435	0.764799	0.251553	CG45076, isoform H OS=Drosophila melanogaster GN=CG45076 PE=1 SV=1
A0A0B4LH29	0.990609	0.153357	0.0448084	CG44245, isoform B OS=Drosophila melanogaster GN=CG44245 PE=1 SV=1
A0A0B4LH50	0.992511	0.723687	0.315924	Actin 87E, isoform C OS=Drosophila melanogaster GN=Act87E PE=3 SV=1
A0A0B4LH53	0.985406	0.0263973	0.0396446	N-ethylmaleimide-sensitive factor 2, isoform B OS=Drosophila melanogaster GN=Nsf2 PE=3 SV=1
A0A0B4LH99	0.992598	0.0834338	0.00525585	CG7218, isoform B OS=Drosophila melanogaster GN=CG7218 PE=4 SV=1
A0A0B4LHC9	0.996136	0.0636103	0.0191648	CG5554, isoform B OS=Drosophila melanogaster GN=CG5554 PE=1 SV=1
A0A0B4LHD7	0.942722	0.71142	0.597091	Na/Ca-exchange protein, isoform H OS=Drosophila melanogaster GN=Calx PE=1 SV=1
A0A0B4LHF2	0.99602	0.51114	0.119516	Unc-89, isoform F OS=Drosophila melanogaster GN=Unc-89 PE=1 SV=1
A0A0B4LHH1	0.989002	0.0839988	0.0373301	CG3209, isoform E OS=Drosophila melanogaster GN=CG3209 PE=1 SV=1
A0A0B4LHK2	0.984668	0.0391222	0.458972	Proteasome subunit alpha type OS=Drosophila melanogaster GN=Prosalpha4T2 PE=3 SV=1
A0A0B4LHL7	0.998985	0.463295	0.282071	ATP synthase, subunit d, isoform C OS=Drosophila melanogaster GN=ATPsynD PE=4 SV=1
A0A0B4LHM3	0.997483	0.0087498	0.00646255	Carboxylic ester hydrolase OS=Drosophila melanogaster GN=CG10175 PE=3 SV=1
A0A0B4LHN5	0.959366	0.720493	0.580233	Yellow-emperor, isoform C OS=Drosophila melanogaster GN=ymp PE=4 SV=1
A0A0B4LHQ4	0.988256	0.0713926	0.019445	Circadian trip, isoform M OS=Drosophila melanogaster GN=ctrip PE=1 SV=1
A0A0B4LHS1	0.99951	0.688436	0.288394	Myosin alkali light chain 1, isoform D OS=Drosophila melanogaster GN=Mlc1 PE=1 SV=1
A0A0B4LHV4	0.986062	0.0620247	0.027023	Jaguar, isoform N OS=Drosophila melanogaster GN=jar PE=1 SV=1
A0A0B4LHV8	0.991429	0.0633049	0.0190394	Atlastin, isoform C OS=Drosophila melanogaster GN=atl PE=4 SV=1
A0A0B4LHX6	0.992836	0.162462	0.0385667	Nucleoside diphosphate kinase OS=Drosophila melanogaster GN=awd PE=1 SV=1
A0A0B4LHY0	0.972725	0.722271	0.588512	Yellow-emperor, isoform D OS=Drosophila melanogaster GN=ymp PE=4 SV=1
A0A0B4LHY1	0.987515	0.0156395	0.0114155	Hephaestus, isoform Z OS=Drosophila melanogaster GN=heph PE=1 SV=1
A0A0B4LI06	0.99951	0.00803735	0.0567579	Pasilla, isoform T OS=Drosophila melanogaster GN=ps PE=1 SV=1
A0A0B4LI11	0.934208	0.120104	0.0309109	Unc-115a, isoform F OS=Drosophila melanogaster GN=Unc-115a PE=1 SV=1
A0A0B4LID7	0.990786	0.159596	0.309319	CG4538, isoform C OS=Drosophila melanogaster GN=CG4538 PE=1 SV=1
A0A0B4LIJ0	0.993885	0.0601457	0.0327918	Regulatory particle triple-A ATPase 2, isoform B OS=Drosophila melanogaster GN=Rpt2 PE=3 SV=1
A0A0B4LIK5	0.986957	0.264342	0.0326339	Puffyeye, isoform I OS=Drosophila melanogaster GN=puf PE=1 SV=1
A0A0B4LJ12	0.992836	0.162462	0.0385667	Nucleoside diphosphate kinase OS=Drosophila melanogaster GN=awd PE=1 SV=1
A0A0B7P7M6	0.975448	0.662145	0.590509	Lethal (2) 41Ab, isoform A OS=Drosophila melanogaster GN=l(2)41Ab PE=4 SV=1
A0A0B7P9G0	0.985032	0.083568	0.0660541	Unextended, isoform E OS=Drosophila melanogaster GN=uex PE=1 SV=1
A0A0C4DHA1	0.954444	0.0432902	0.0625021	Chondrocyte-derived ezrin-like domain containing protein ortholog, isoform F OS=Drosophila melanogaster GN=Cdep PE=1 SV=1
A0A0C4DHC8	0.982775	0.0482757	0.0188869	Aldehyde dehydrogenase type III, isoform Q OS=Drosophila melanogaster GN=Aldh-III PE=1 SV=1
A0A0C4DHE7	0.987664	0.167468	0.0584952	Glutamate dehydrogenase OS=Drosophila melanogaster GN=Gdh PE=1 SV=1
A0A0C4DHF6	0.986968	0.183822	0.058008	Dystroglycan, isoform D OS=Drosophila melanogaster GN=Dg PE=1 SV=1
A0A0C4DHG2	0.966309	0.228117	0.0473508	Gelsolin, isoform J OS=Drosophila melanogaster GN=Gel PE=4 SV=1
A0A0C4DHG5	0.958525	0.0112949	0.0141416	B52, isoform O OS=Drosophila melanogaster GN=B52 PE=4 SV=1
A0A0C4FEI8	0.995502	0.245147	0.090844	Granny smith, isoform F OS=Drosophila melanogaster GN=grsm PE=1 SV=1
A0AQH0	0.982764	0.0747849	0.0216853	Proteasome subunit beta type OS=Drosophila melanogaster GN=Prosbeta1 PE=1 SV=1
A1A724	0.99552	0.858575	0.7017	CG34286, isoform A OS=Drosophila melanogaster GN=CG34286-RA PE=2 SV=2
A1Z6G9	0.499302	0.062224	0.0596935	CG8245 OS=Drosophila melanogaster GN=CG8245-RA PE=2 SV=1
A1Z6H0	0.984993	0.370959	0.0342865	Kune-kune OS=Drosophila melanogaster GN=kune PE=1 SV=1
A1Z6H7	0.99951	0.45185	0.132311	Gp210 ortholog, isoform A OS=Drosophila melanogaster GN=Gp210 PE=1 SV=1
A1Z6K7	0.98425	0.0383166	0.0917199	Eukaryotic translation initiation factor 3 subunit F-2 OS=Drosophila melanogaster GN=eIF3-S5-2 PE=3 SV=2
A1Z6L1	0.985004	0.0848447	0.0189974	Mitochondrial import receptor subunit TOM40 homolog 2 OS=Drosophila melanogaster GN=tomboy40 PE=2 SV=1
A1Z6L9	0.990566	0.0555588	0.0497637	FI21274p1 OS=Drosophila melanogaster GN=Trap1 PE=1 SV=1
A1Z6Q0	0.992316	0.0601625	0.0495323	Klaroid, isoform D OS=Drosophila melanogaster GN=koi PE=1 SV=1
A1Z6V5	0.979318	0.094909	0.0181707	FI01422p OS=Drosophila melanogaster GN=Spn43Ab PE=1 SV=1
A1Z6Z3	0.982775	0.0499413	0.0188869	Aldehyde dehydrogenase OS=Drosophila melanogaster GN=Aldh-III PE=1 SV=1
A1Z6Z4	0.982775	0.0482757	0.0188869	Aldehyde dehydrogenase type III, isoform O OS=Drosophila melanogaster GN=Aldh-III PE=1 SV=2
A1Z6Z8	0.949077	0.0223693	0.0395588	Dilute class unconventional myosin, isoform C OS=Drosophila melanogaster GN=didum PE=1 SV=1
A1Z6Z9	0.949077	0.0223693	0.0395588	Dilute class unconventional myosin, isoform A OS=Drosophila melanogaster GN=didum PE=1 SV=1
A1Z707	0.976992	0.0337708	0.00425478	Glycerol-3-phosphate dehydrogenase OS=Drosophila melanogaster GN=CG2137 PE=3 SV=1
A1Z713	0.993279	0.194392	0.0517627	Vacuolar protein sorting 13, isoform A OS=Drosophila melanogaster GN=Vps13 PE=1 SV=2
A1Z729	0.995873	0.162644	0.03723	CG2064 OS=Drosophila melanogaster GN=CG2064 PE=1 SV=1
A1Z784	0.992632	0.0312131	0.0299769	Acetyl-CoA carboxylase, isoform A OS=Drosophila melanogaster GN=ACC PE=1 SV=1
A1Z787	0.995767	0.729302	0.632794	Dicarboxylate carrier 3, isoform A OS=Drosophila melanogaster GN=Dic3 PE=2 SV=1
A1Z7E4	0.969927	0.140094	0.673596	CG2127, isoform B OS=Drosophila melanogaster GN=CG2127 PE=4 SV=1
A1Z7H2	0.986621	0.178541	0.0630968	Acyl-CoA synthetase long-chain, isoform D OS=Drosophila melanogaster GN=Acsl PE=1 SV=1
A1Z7H3	0.986621	0.178541	0.0630968	Acyl-CoA synthetase long-chain, isoform C OS=Drosophila melanogaster GN=Acsl PE=1 SV=1
A1Z7H5	0.994474	0.00171915	0.00295565	CG30355 OS=Drosophila melanogaster GN=CG30355-RA PE=2 SV=1
A1Z7J0	0.961637	0.0466531	0.0204289	CG8746 OS=Drosophila melanogaster GN=CG8746-RA PE=2 SV=1
A1Z7J7	0.994484	0.0538894	0.0244592	Sec31 ortholog, isoform A OS=Drosophila melanogaster GN=Sec31 PE=1 SV=1
A1Z7N3	0.995089	0.760245	0.685204	Concentrative nucleoside transporter 1 OS=Drosophila melanogaster GN=CNT1 PE=4 SV=2
A1Z7P1	0.984527	0.459577	0.34159	Phosphomannomutase 45A OS=Drosophila melanogaster GN=Pmm45A PE=1 SV=1
A1Z7Q7	0.996196	0.101526	0.0409861	Alpha/beta hydrolase 1, isoform A OS=Drosophila melanogaster GN=Hydr1 PE=2 SV=1
A1Z7S0	0.994207	0.024857	0.02684	Receptor mediated endocytosis 8, isoform A OS=Drosophila melanogaster GN=Rme-8 PE=1 SV=1
A1Z7S3	0.998221	0.948897	0.860038	Lightoid, isoform B OS=Drosophila melanogaster GN=Rab32 PE=1 SV=1
A1Z7Z4	0.975404	0.270233	0.0323955	CG1648, isoform B OS=Drosophila melanogaster GN=CG1648 PE=1 SV=1
A1Z7Z6	0.956441	0.742548	0.554212	Lectin-46Ca OS=Drosophila melanogaster GN=lectin-46Ca PE=4 SV=1
A1Z803	0.628701	0.110384	0.0212205	CG1665 OS=Drosophila melanogaster GN=CG1665-RA PE=1 SV=1
A1Z813	0.960658	0.0270904	0.045437	Sec24AB ortholog, isoform A OS=Drosophila melanogaster GN=Sec24AB PE=1 SV=1
A1Z843	0.991456	0.0723976	0.0518362	CG1371 OS=Drosophila melanogaster GN=CG1371 PE=1 SV=1
A1Z877	0.971575	0.987577	0.934621	LP19846p OS=Drosophila melanogaster GN=Ndg PE=1 SV=1
A1Z892	0.983619	0.498726	0.14863	LD11278p OS=Drosophila melanogaster GN=Prx2540-1 PE=2 SV=1
A1Z8D3	0.987936	0.0627297	0.33377	CG18003 OS=Drosophila melanogaster GN=CG18003 PE=1 SV=1
A1Z8N1	0.40578	0.37733	0.0236173	Facilitated trehalose transporter Tret1-1 OS=Drosophila melanogaster GN=Tret1-1 PE=1 SV=1
A1Z8P9	0.989818	0.0586078	0.0514451	Nucleoprotein TPR OS=Drosophila melanogaster GN=Mtor PE=1 SV=1
A1Z8R2	0.988856	0.0309818	0.521306	CG8290, isoform A OS=Drosophila melanogaster GN=ADD1 PE=1 SV=1
A1Z8T9	0.992905	0.793294	0.706314	CG8407, isoform A OS=Drosophila melanogaster GN=CG8407-RA PE=2 SV=1
A1Z8U0	0.920402	0.631876	0.0722561	Pre-mRNA processing factor 8 OS=Drosophila melanogaster GN=Prp8 PE=1 SV=1
A1Z8U4	0.994904	0.0350341	0.0205476	T-complex chaperonin 5, isoform B OS=Drosophila melanogaster GN=Cct5 PE=1 SV=1
A1Z8U9	0.994043	0.0328854	0.0045186	Ribosomal protein S11, isoform B OS=Drosophila melanogaster GN=RpS11 PE=1 SV=1
A1Z8V7	0.94237	0.807763	0.656967	FI16532p1 OS=Drosophila melanogaster GN=Vha36-2 PE=2 SV=1
A1Z8W1	0.988912	0.0825777	0.131779	Syntaxin interacting protein 2, isoform A OS=Drosophila melanogaster GN=SIP2 PE=4 SV=1
A1Z8W2	0.988912	0.0825777	0.131779	Syntaxin interacting protein 2, isoform C OS=Drosophila melanogaster GN=SIP2 PE=4 SV=1
A1Z8W3	0.985222	0.0825777	0.131779	FI05245p OS=Drosophila melanogaster GN=SIP2 PE=2 SV=1
A1Z8W8	0.994382	0.0769382	0.0438495	Gartenzwerg, isoform B OS=Drosophila melanogaster GN=garz PE=1 SV=1
A1Z8W9	0.997013	0.0769382	0.0501962	Gartenzwerg, isoform A OS=Drosophila melanogaster GN=garz PE=1 SV=1
A1Z942	0.970975	0.60071	0.396135	CG42708, isoform E OS=Drosophila melanogaster GN=GLS PE=1 SV=1
A1Z943	0.970975	0.60071	0.396135	CG42708, isoform C OS=Drosophila melanogaster GN=GLS PE=1 SV=1
A1Z944	0.970975	0.60071	0.396135	CG42708, isoform B OS=Drosophila melanogaster GN=GLS PE=1 SV=1
A1Z968	0.973887	0.00864251	0.0107154	NAT1, isoform D OS=Drosophila melanogaster GN=NAT1 PE=1 SV=1
A1Z992	0.962612	0.763717	0.359341	1,4-Alpha-Glucan branching enzyme OS=Drosophila melanogaster GN=AGBE PE=1 SV=1
A1Z9A8	0.979748	0.000488043	0.0870518	Protein PTCD3 homolog, mitochondrial OS=Drosophila melanogaster GN=CG4679 PE=2 SV=1
A1Z9E3	0.995602	0.158475	0.0894538	Elongation factor Tu OS=Drosophila melanogaster GN=EfTuM PE=1 SV=1
A1Z9F8	0.869515	0.686898	0.587347	CG13334, isoform A OS=Drosophila melanogaster GN=CG13334 PE=3 SV=1
A1Z9G3	0.995465	0.0912006	0.119172	FI19901p1 OS=Drosophila melanogaster GN=S-Lap5 PE=1 SV=1
A1Z9I0	0.956567	0.04056	0.0146324	CG6357 OS=Drosophila melanogaster GN=CG6357 PE=1 SV=1
A1Z9J1	0.986177	0.101579	0.0338238	Short stop, isoform A OS=Drosophila melanogaster GN=shot PE=1 SV=1
A1Z9J3	0.987871	0.105559	0.0373972	Short stop, isoform H OS=Drosophila melanogaster GN=shot PE=1 SV=1
A1Z9K0	0.990938	0.504495	0.338598	CG6701, isoform B OS=Drosophila melanogaster GN=CG6701 PE=1 SV=2
A1Z9M5	0.630693	0.168908	0.0110985	CG30069 OS=Drosophila melanogaster GN=CG30069 PE=1 SV=1
A1Z9N0	0.990133	0.0658338	0.0304127	Optic atrophy 1 ortholog, isoform A OS=Drosophila melanogaster GN=Opa1 PE=1 SV=1
A1Z9T6	0.979993	0.225624	0.0410049	CG12860 OS=Drosophila melanogaster GN=CG12860 PE=4 SV=1
A1Z9V3	0.989003	0.718155	0.635764	CG10202 OS=Drosophila melanogaster GN=CG10202 PE=4 SV=1
A1Z9W2	0.953588	0.0364807	0.213785	CG33506 OS=Drosophila melanogaster GN=CG33506-RA PE=1 SV=1
A1Z9Z6	0.984186	0.535897	0.491344	CG8102, isoform B OS=Drosophila melanogaster GN=ND-51L2 PE=2 SV=1
A1Z9Z7	0.984186	0.535897	0.491344	CG8102, isoform A OS=Drosophila melanogaster GN=ND-51L2 PE=4 SV=1
A1ZA18	0.969859	0.00884168	0.0365571	Kinesin-like protein OS=Drosophila melanogaster GN=Khc-73 PE=1 SV=1
A1ZA22	0.993944	0.0230474	0.0657983	eIF2B-gamma OS=Drosophila melanogaster GN=eIF2B-gamma PE=1 SV=1
A1ZA47	0.99951	0.309929	0.0429719	PDZ and LIM domain protein Zasp OS=Drosophila melanogaster GN=Zasp52 PE=1 SV=2
A1ZA89	0.986968	0.183822	0.058008	Dystroglycan, isoform B OS=Drosophila melanogaster GN=Dg PE=1 SV=1
A1ZAA5	0.993959	0.572908	0.335783	Glutamate oxaloacetate transaminase 1, isoform B OS=Drosophila melanogaster GN=Got1 PE=1 SV=1
A1ZAB5	0.988854	0.0522352	0.0390967	Protein clueless OS=Drosophila melanogaster GN=clu PE=1 SV=1
A1ZAD2	0.963728	0.385654	0.189857	CG7755 OS=Drosophila melanogaster GN=CG7755-RA PE=2 SV=1
A1ZAE9	0.975927	0.497389	0.59835	Trehalase OS=Drosophila melanogaster GN=CG6262 PE=3 SV=1
A1ZAF6	0.989219	0.745815	0.608052	Malic enzyme like-2, isoform A OS=Drosophila melanogaster GN=Menl-2 PE=4 SV=1
A1ZAH1	0.977903	0.363069	0.225251	CG7813 OS=Drosophila melanogaster GN=CG7813-RA PE=2 SV=1
A1ZAH8	0.998619	0.0232681	0.0112157	Ribosomal protein S15, isoform B OS=Drosophila melanogaster GN=RpS15 PE=1 SV=1
A1ZAI5	0.996235	0.0394802	0.0355329	Putative fatty acyl-CoA reductase CG5065 OS=Drosophila melanogaster GN=CG5065 PE=3 SV=1
A1ZAK7	0.996437	0.857873	0.05278	LD35640p OS=Drosophila melanogaster GN=Psi PE=1 SV=1
A1ZAK8	0.996437	0.857873	0.05278	P-element somatic inhibitor, isoform C OS=Drosophila melanogaster GN=Psi PE=1 SV=1
A1ZAP8	0.994678	0.196602	0.018578	CG30460, isoform C OS=Drosophila melanogaster GN=CG30460 PE=4 SV=1
A1ZAU0	0.98306	0.57885	0.550633	CG30103 OS=Drosophila melanogaster GN=CG30103 PE=3 SV=1
A1ZAU4	0.997058	0.609912	0.295494	CG4847, isoform D OS=Drosophila melanogaster GN=CG4847-RD PE=1 SV=1
A1ZAW0	0.982059	0.208831	0.0523231	Dicer-2, isoform A OS=Drosophila melanogaster GN=Dcr-2 PE=1 SV=1
A1ZAW7	0.967488	0.578372	0.537317	CG11423 OS=Drosophila melanogaster GN=ND-51L1 PE=4 SV=1
A1ZAX1	0.977465	0.0602623	0.0139512	Eukaryotic translation initiation factor 3 subunit C OS=Drosophila melanogaster GN=eIF3-S8 PE=1 SV=1
A1ZB68	0.978922	0.0909585	0.0208935	FI01423p OS=Drosophila melanogaster GN=GstE3 PE=1 SV=1
A1ZB79	0.840068	0.133554	0.10719	CG5174, isoform M OS=Drosophila melanogaster GN=CG5174 PE=1 SV=2
A1ZB80	0.840068	0.129358	0.0670845	CG5174, isoform A OS=Drosophila melanogaster GN=CG5174-RA PE=1 SV=1
A1ZB83	0.840068	0.129358	0.0670845	CG5174, isoform B OS=Drosophila melanogaster GN=CG5174 PE=1 SV=1
A1ZB91	0.953881	0.023021	0.0446117	Dynein assembly factor 3, axonemal homolog OS=Drosophila melanogaster GN=CG17669 PE=2 SV=1
A1ZBB4	0.977069	0.26233	0.0393924	CG30122, isoform B OS=Drosophila melanogaster GN=CG30122 PE=1 SV=1
A1ZBE8	0.977539	0.00984116	0.0325006	Protein dopey-1 homolog OS=Drosophila melanogaster GN=CG15099 PE=1 SV=1
A1ZBE9	0.996805	0.0439621	0.0482959	CG15100 OS=Drosophila melanogaster GN=MetRS PE=1 SV=1
A1ZBF7	0.899145	0.786307	0.710247	V-type proton ATPase subunit a OS=Drosophila melanogaster GN=Vha100-3 PE=3 SV=1
A1ZBG9	0.994387	0.0698665	0.0137487	Beta-glucuronidase OS=Drosophila melanogaster GN=CG15117-RB PE=1 SV=1
A1ZBH0	0.994387	0.0698665	0.0137487	Beta-glucuronidase OS=Drosophila melanogaster GN=CG15117 PE=1 SV=1
A1ZBJ2	0.994867	0.219135	0.052665	CG7461, isoform B OS=Drosophila melanogaster GN=CG7461 PE=1 SV=2
A1ZBJ8	0.986546	0.0212303	0.0152087	CG9975, isoform A OS=Drosophila melanogaster GN=fest PE=1 SV=1
A1ZBK3	0.959246	0.153762	0.066764	CG10062, isoform A OS=Drosophila melanogaster GN=CG10062 PE=1 SV=1
A1ZBL9	0.922714	0.221154	0.026088	Par-1, isoform X OS=Drosophila melanogaster GN=par-1 PE=1 SV=2
A1ZBN3	0.975338	0.023043	0.0122343	FI03683p OS=Drosophila melanogaster GN=sm PE=1 SV=1
A1ZBP3	0.950558	0.69333	0.562175	Isopeptidase-T-3, isoform B OS=Drosophila melanogaster GN=isopeptidase-T-3 PE=4 SV=1
A1ZBP5	0.985449	0.776244	0.691452	CG15128 OS=Drosophila melanogaster GN=CG15128-RA PE=2 SV=1
A1ZBQ7	0.994799	0.607423	0.724082	CG13872 OS=Drosophila melanogaster GN=CG13872 PE=4 SV=1
A1ZBR1	0.852196	0.346966	0.143077	CG16898 OS=Drosophila melanogaster GN=CG16898 PE=2 SV=1
A1ZBT8	0.987514	0.820619	0.626364	CG13870, isoform A OS=Drosophila melanogaster GN=CG13870 PE=2 SV=1
A1ZBW0	0.956316	0.134802	0.0168007	Bancal, isoform C OS=Drosophila melanogaster GN=HnRNP-K PE=1 SV=1
A1ZBW1	0.956316	0.134802	0.0168007	Bancal, isoform A OS=Drosophila melanogaster GN=HnRNP-K PE=1 SV=1
A1ZBX0	0.996398	0.731311	0.534932	CG13436 OS=Drosophila melanogaster GN=CG13436 PE=2 SV=1
A1ZBY4	0.975293	0.0203336	0.024943	CG13442 OS=Drosophila melanogaster GN=CG13442-RA PE=2 SV=1
A2VEQ2	0.705841	0.538767	0.638116	CG34274 OS=Drosophila melanogaster GN=CG34274 PE=2 SV=1
A4UZI0	0.969859	0.00884168	0.0365571	Kinesin-like protein OS=Drosophila melanogaster GN=Khc-73 PE=1 SV=1
A4UZI6	0.991956	0.0650765	0.0185604	Rho1, isoform C OS=Drosophila melanogaster GN=Rho1 PE=1 SV=1
A4UZL5	0.998463	0.0286522	0.015499	Glutathione S transferase S1, isoform C OS=Drosophila melanogaster GN=GstS1 PE=1 SV=1
A4UZR3	0.966552	0.220792	0.0755416	Trehalase OS=Drosophila melanogaster GN=Treh PE=1 SV=1
A4UZZ4	0.987608	0.880353	0.626908	Alpha-1,4 glucan phosphorylase OS=Drosophila melanogaster GN=GlyP PE=1 SV=1
A4V0N4	0.991644	0.090978	0.0178654	MIP16230p OS=Drosophila melanogaster GN=Vha68-2 PE=1 SV=1
A4V0U4	0.978725	0.091944	0.0265412	Uncharacterized protein, isoform C OS=Drosophila melanogaster GN=CG10602 PE=4 SV=1
A4V1N8	0.998446	0.75019	0.285969	FI03688p OS=Drosophila melanogaster GN=Prm PE=1 SV=1
A4V1P2	0.986578	0.026872	0.023782	Orb2, isoform B OS=Drosophila melanogaster GN=orb2 PE=4 SV=1
A4V1Q0	0.998872	0.0487787	0.459368	Boule, isoform D OS=Drosophila melanogaster GN=bol PE=1 SV=1
A4V1Q1	0.99951	0.0487787	0.459368	Boule, isoform C OS=Drosophila melanogaster GN=bol PE=1 SV=1
A4V2B8	0.984507	0.399254	0.063371	Casein kinase IIalpha, isoform C OS=Drosophila melanogaster GN=CkIIalpha PE=1 SV=1
A4V2F2	0.97985	0.204075	0.0663277	Mustard, isoform U OS=Drosophila melanogaster GN=mtd PE=1 SV=1
A4V2J1	0.96462	0.628866	0.126163	Muscle LIM protein at 84B, isoform B OS=Drosophila melanogaster GN=Mlp84B PE=1 SV=1
A4V2K7	0.93307	0.0549292	0.0247935	D1 chromosomal protein, isoform C OS=Drosophila melanogaster GN=D1 PE=1 SV=1
A4V2S3	0.993376	0.0212301	0.0112261	C-terminal binding protein, isoform B OS=Drosophila melanogaster GN=CtBP PE=1 SV=1
A4V303	0.998472	0.0320097	0.0186055	T-complex protein 1 subunit gamma OS=Drosophila melanogaster GN=Cctgamma PE=1 SV=1
A4V383	0.96589	0.656838	0.535987	NADH:ubiquinone reductase 42kD subunit, isoform B OS=Drosophila melanogaster GN=ND-42 PE=1 SV=1
A4V391	0.998244	0.0277977	0.0208044	Tcp1-like, isoform B OS=Drosophila melanogaster GN=T-cp1 PE=1 SV=1
A4V3G1	0.998394	0.528816	0.301876	Fructose-bisphosphate aldolase OS=Drosophila melanogaster GN=Ald PE=1 SV=1
A4V3G9	0.986673	0.0322044	0.011033	Ribonuclear protein at 97D, isoform C OS=Drosophila melanogaster GN=Rb97D PE=1 SV=1
A4V3H1	0.986673	0.0322044	0.011033	Ribonuclear protein at 97D, isoform F OS=Drosophila melanogaster GN=Rb97D PE=1 SV=1
A4V3J5	0.97636	0.0336006	0.0111038	Heterogeneous nuclear ribonucleoprotein at 98DE, isoform C OS=Drosophila melanogaster GN=Hrb98DE PE=1 SV=1
A4V3J6	0.97636	0.0336006	0.0111038	Heterogeneous nuclear ribonucleoprotein at 98DE, isoform F OS=Drosophila melanogaster GN=Hrb98DE PE=1 SV=1
A4V3W1	0.998404	0.489947	0.315419	Shaggy, isoform J OS=Drosophila melanogaster GN=sgg PE=1 SV=1
A4V3W2	0.998404	0.489947	0.315419	Shaggy, isoform C OS=Drosophila melanogaster GN=sgg PE=1 SV=1
A4V3W8	0.99399	0.124666	0.0429771	Uncharacterized protein, isoform C OS=Drosophila melanogaster GN=CG32795 PE=1 SV=1
A4V449	0.996489	0.545853	0.424864	NADH dehydrogenase (Ubiquinone) 75 kDa subunit, isoform B OS=Drosophila melanogaster GN=ND-75 PE=1 SV=1
A4V4A1	0.986553	0.0759603	0.079606	Kinesin-like protein OS=Drosophila melanogaster GN=Klp10A PE=1 SV=1
A4V4A5	0.98784	0.0615905	0.03162	Ran, isoform B OS=Drosophila melanogaster GN=Ran PE=1 SV=1
A4V4C1	0.987042	0.0393121	0.00709837	Casein kinase II beta subunit, isoform C OS=Drosophila melanogaster GN=CkIIbeta PE=1 SV=1
A4V4I0	0.975941	0.343848	0.0876068	G protein beta-subunit 13F, isoform B OS=Drosophila melanogaster GN=Gbeta13F PE=1 SV=1
A4V4I8	0.994678	0.116806	0.0541278	Shibire, isoform F OS=Drosophila melanogaster GN=shi PE=1 SV=1
A4V4T4	0.98987	0.0554569	0.0322718	SD27396p OS=Drosophila melanogaster GN=sw PE=1 SV=1
A4V4V2	0.968832	0.00709117	0.0793969	DISCO interacting protein 1, isoform B OS=Drosophila melanogaster GN=DIP1 PE=1 SV=1
A8DY67	0.994065	0.0312131	0.0299769	Acetyl-CoA carboxylase, isoform E OS=Drosophila melanogaster GN=ACC PE=1 SV=2
A8DY80	0.981778	0.0696649	0.0565976	Not1, isoform D OS=Drosophila melanogaster GN=Not1 PE=1 SV=1
A8DY81	0.981778	0.0696649	0.0565976	Not1, isoform C OS=Drosophila melanogaster GN=Not1 PE=1 SV=1
A8DY87	0.979482	0.593587	0.527179	cAMP-dependent protein kinase R2, isoform D OS=Drosophila melanogaster GN=Pka-R2 PE=1 SV=1
A8DYH3	0.994678	0.196602	0.018578	CG30460, isoform E OS=Drosophila melanogaster GN=CG30460 PE=4 SV=1
A8DYI6	0.996085	0.132459	0.044851	Prohibitin 2, isoform E OS=Drosophila melanogaster GN=Phb2 PE=1 SV=1
A8DYJ2	0.98433	0.320327	0.0669306	Hu li tai shao, isoform P OS=Drosophila melanogaster GN=hts PE=1 SV=2
A8DYJ3	0.991242	0.283175	0.0830683	Calpain-A, isoform C OS=Drosophila melanogaster GN=CalpA PE=1 SV=1
A8DYP0	0.99602	0.51114	0.119516	Unc-89, isoform C OS=Drosophila melanogaster GN=Unc-89 PE=1 SV=1
A8DZ14	0.985492	0.288269	0.0370926	FI17828p1 OS=Drosophila melanogaster GN=Fas3 PE=1 SV=1
A8E6M1	0.977069	0.26233	0.0393924	CG30122, isoform D OS=Drosophila melanogaster GN=CG30122 PE=1 SV=1
A8JNJ6	0.982395	0.0866018	0.0383915	Karst, isoform E OS=Drosophila melanogaster GN=kst PE=1 SV=2
A8JNK1	0.958929	0.273465	0.0410949	Ensconsin, isoform F OS=Drosophila melanogaster GN=ens PE=1 SV=1
A8JNM3	0.982724	0.0839232	0.589628	Liquid facets, isoform F OS=Drosophila melanogaster GN=lqf PE=1 SV=1
A8JNP2	0.986693	0.248586	0.154388	Arginine kinase, isoform E OS=Drosophila melanogaster GN=Argk PE=1 SV=1
A8JNU6	0.988292	0.0959519	0.0384885	Neural conserved at 73EF, isoform I OS=Drosophila melanogaster GN=Nc73EF PE=1 SV=1
A8JQY2	0.986476	0.000488043	0.0940855	CG12213, isoform C OS=Drosophila melanogaster GN=CG12213 PE=1 SV=1
A8JR25	0.988978	0.166926	0.0416985	Fasciclin 1, isoform D OS=Drosophila melanogaster GN=Fas1 PE=1 SV=1
A8JR58	0.94289	0.727176	0.436377	Hadley, isoform B OS=Drosophila melanogaster GN=hdly PE=4 SV=1
A8JRB8	0.987684	0.669796	0.460463	CG5028, isoform C OS=Drosophila melanogaster GN=CG5028-RC PE=1 SV=1
A8JRC1	0.987684	0.669796	0.460463	CG5028, isoform D OS=Drosophila melanogaster GN=CG5028 PE=1 SV=1
A8JRH3	0.983498	0.327429	0.0817827	FI20012p1 OS=Drosophila melanogaster GN=tmod PE=1 SV=1
A8JTM7	0.986005	0.0185389	0.00871042	Megalin, isoform A OS=Drosophila melanogaster GN=mgl PE=1 SV=2
A8JUQ2	0.530851	0.153162	0.0199585	CG7378, isoform B OS=Drosophila melanogaster GN=CG7378 PE=1 SV=1
A8JUU1	0.982881	0.0917102	0.354584	Sec16 ortholog, isoform E OS=Drosophila melanogaster GN=Sec16 PE=1 SV=1
A8JUU3	0.976877	0.135458	0.849928	Sec16 ortholog, isoform D OS=Drosophila melanogaster GN=Sec16 PE=1 SV=1
A8JUY0	0.99951	0.124885	0.0495236	RNA-binding protein 4F, isoform D OS=Drosophila melanogaster GN=Rnp4F PE=1 SV=1
A8JV00	0.998124	0.0245911	0.0317553	Uncharacterized protein, isoform H OS=Drosophila melanogaster GN=CG34417 PE=1 SV=1
A8JV09	0.951672	0.0536518	0.0585933	Coronin OS=Drosophila melanogaster GN=pod1 PE=1 SV=1
A8JV19	0.968049	0.256106	0.0559463	CG4829, isoform E OS=Drosophila melanogaster GN=CG4829 PE=1 SV=1
A8JV22	0.981262	0.0873893	0.029234	AT08049p OS=Drosophila melanogaster GN=CG1440-RC PE=1 SV=1
A8JV25	0.968049	0.256106	0.0559463	CG4829, isoform D OS=Drosophila melanogaster GN=CG4829 PE=1 SV=1
A8QI34	0.993026	0.71576	0.63598	Sodium/potassium-transporting ATPase subunit alpha OS=Drosophila melanogaster GN=JYalpha PE=3 SV=2
A8Y560	0.999377	0.0332428	0.0106552	Ribosomal protein L15 OS=Drosophila melanogaster GN=RpL15 PE=1 SV=2
A8Y582	0.881438	0.0189451	0.0272229	CG41099, isoform D OS=Drosophila melanogaster GN=CG41099 PE=1 SV=1
A8Y5B7	0.990343	0.76609	0.681379	Male fertility factor kl3 OS=Drosophila melanogaster GN=kl-3 PE=1 SV=3
B4F5U4	0.995203	0.0899309	0.0306345	CG1751-PA OS=Drosophila melanogaster GN=Spase25 PE=1 SV=1
B4F7L9	0.988537	0.747103	0.641968	WD repeat-containing protein on Y chromosome OS=Drosophila melanogaster GN=WDY PE=2 SV=2
B4ZJ93	0.960973	0.455163	0.304389	Seminal fluid protein 24F OS=Drosophila melanogaster GN=Sfp24F PE=2 SV=1
B5RIM9	0.988767	0.20265	0.115419	Glycerol-3-phosphate dehydrogenase [NAD(+)] OS=Drosophila melanogaster GN=Gpdh PE=1 SV=1
B5RIR1	0.955977	0.218365	0.0527887	FI04125p OS=Drosophila melanogaster GN=nrv1 PE=1 SV=1
B5RIV0	0.985175	0.376399	0.0547276	Bubblegum, isoform C OS=Drosophila melanogaster GN=bgm PE=1 SV=1
B5RJ86	0.471999	0.831731	0.705164	FI08006p OS=Drosophila melanogaster GN=CG17375-RA PE=2 SV=1
B5RJQ0	0.999157	0.0795832	0.0484325	L-lactate dehydrogenase OS=Drosophila melanogaster GN=ImpL3 PE=1 SV=1
B6E0R2	0.982537	0.626687	0.53016	NADH-ubiquinone oxidoreductase chain 5 OS=Drosophila melanogaster GN=ND5 PE=3 SV=1
B6IDV6	0.993996	0.281966	0.0578826	PDGF-and VEGF-receptor related, isoform G OS=Drosophila melanogaster GN=Pvr PE=1 SV=1
B7YZG5	0.986177	0.101579	0.0338238	Short stop, isoform L OS=Drosophila melanogaster GN=shot PE=1 SV=1
B7YZG6	0.986008	0.101579	0.0338238	Short stop, isoform M OS=Drosophila melanogaster GN=shot PE=1 SV=1
B7YZI0	0.98065	0.256615	0.122304	Vacuolar H[+] ATPase 44kD subunit, isoform F OS=Drosophila melanogaster GN=Vha44 PE=1 SV=1
B7YZI6	0.994678	0.196602	0.018578	CG30460, isoform F OS=Drosophila melanogaster GN=CG30460 PE=4 SV=1
B7YZL1	0.981572	0.0729559	0.0287097	CG10737, isoform O OS=Drosophila melanogaster GN=CG10737 PE=1 SV=1
B7YZQ1	0.940213	0.0632878	0.0108307	Sterile20-like kinase, isoform F OS=Drosophila melanogaster GN=Slik PE=1 SV=1
B7YZQ7	0.972093	0.4366	0.24524	Nucleosome remodeling factor-38kD, isoform B OS=Drosophila melanogaster GN=Nurf-38 PE=1 SV=1
B7YZU3	0.980427	0.103246	0.0167571	CG8008, isoform B OS=Drosophila melanogaster GN=CG8008 PE=4 SV=1
B7YZV1	0.993904	0.729224	0.578643	Pde1c, isoform D OS=Drosophila melanogaster GN=Pde1c PE=1 SV=1
B7YZV2	0.993904	0.729224	0.578643	Pde1c, isoform E OS=Drosophila melanogaster GN=Pde1c PE=1 SV=1
B7YZV4	0.993904	0.729224	0.578643	Pde1c, isoform B OS=Drosophila melanogaster GN=Pde1c PE=1 SV=1
B7Z001	0.993098	0.0398146	0.011911	Fatty acid synthase 1, isoform C OS=Drosophila melanogaster GN=FASN1 PE=1 SV=2
B7Z028	0.998831	0.0446419	0.0219271	Acyl-coenzyme A oxidase OS=Drosophila melanogaster GN=CG9527 PE=1 SV=1
B7Z095	0.981039	0.728962	0.639663	Uncharacterized protein OS=Drosophila melanogaster GN=CG33287 PE=4 SV=1
B7Z098	0.980002	0.087946	0.059512	CG7414, isoform D OS=Drosophila melanogaster GN=CG7414 PE=1 SV=2
B7Z0B2	0.952241	0.950747	0.777883	Uncharacterized protein, isoform E OS=Drosophila melanogaster GN=CG10359 PE=1 SV=1
B7Z0B3	0.952241	0.950747	0.777883	Uncharacterized protein, isoform G OS=Drosophila melanogaster GN=CG10359 PE=1 SV=1
B7Z0E0	0.981064	0.259976	0.0886756	Isocitrate dehydrogenase [NADP] OS=Drosophila melanogaster GN=Idh PE=1 SV=2
B7Z0I8	0.97138	0.137173	0.216018	CG42232 OS=Drosophila melanogaster GN=CG42232 PE=1 SV=1
B7Z0L0	0.988978	0.166926	0.0416985	Fasciclin 1, isoform F OS=Drosophila melanogaster GN=Fas1 PE=1 SV=1
B7Z0L1	0.988978	0.166926	0.0416985	Fasciclin 1, isoform E OS=Drosophila melanogaster GN=Fas1 PE=1 SV=1
B7Z0L6	0.993796	0.000488043	0.0161303	PP2A-B', isoform J OS=Drosophila melanogaster GN=PP2A-B' PE=1 SV=1
B7Z0M7	0.991013	0.0427086	0.035317	CG4836, isoform E OS=Drosophila melanogaster GN=CG4836 PE=1 SV=1
B7Z0M8	0.99227	0.0427086	0.035317	CG4836, isoform D OS=Drosophila melanogaster GN=CG4836 PE=1 SV=1
B7Z0M9	0.99107	0.1711	0.0301586	Oxysterol-binding protein OS=Drosophila melanogaster GN=CG42668 PE=1 SV=1
B7Z0U7	0.999227	0.0170015	0.0181817	Like-AP180, isoform C OS=Drosophila melanogaster GN=lap PE=1 SV=2
B7Z0X1	0.986983	0.256458	0.0500338	Serine hydroxymethyltransferase OS=Drosophila melanogaster GN=CG3011 PE=1 SV=1
B7Z155	0.632971	0.0348862	0.0607433	CG4928, isoform B OS=Drosophila melanogaster GN=CG4928 PE=1 SV=1
B8A405	0.862473	0.34021	0.0243665	Ferritin OS=Drosophila melanogaster GN=Fer1HCH PE=1 SV=1
B9EQU5	0.990685	0.754009	0.225738	CG45076, isoform E OS=Drosophila melanogaster GN=fau-RA PE=1 SV=1
B9ER12	0.987922	0.840407	0.658529	MICOS complex subunit MIC13 OS=Drosophila melanogaster GN=CG30459-RA PE=2 SV=1
C0PDE0	0.992573	0.053603	0.0617812	Reticulon-like protein OS=Drosophila melanogaster GN=CG7341-RB PE=2 SV=1
C0PDF4	0.997419	0.401697	0.046535	MIP06482p OS=Drosophila melanogaster GN=CG18815-RA PE=1 SV=1
C4NYP8	0.981856	0.0260212	0.0360767	Hsc70-interacting protein 1 OS=Drosophila melanogaster GN=HIP PE=1 SV=2
C6KI54	0.999204	0.665337	0.509928	Cytochrome c oxidase subunit 2 OS=Drosophila melanogaster GN=COII PE=1 SV=1
C6SUW3	0.99951	0.0345041	0.00701541	LD13662p OS=Drosophila melanogaster GN=RpS9 PE=1 SV=1
C6SV41	0.988591	0.0772261	0.00920486	AT13927p OS=Drosophila melanogaster GN=Trp1 PE=1 SV=1
C6TP87	0.998872	0.0203815	0.00618169	Elongation factor 1-alpha OS=Drosophila melanogaster GN=Ef1alpha48D PE=1 SV=1
C7LA75	0.9956	0.0179091	0.00800205	Heat shock protein cognate 4, isoform G OS=Drosophila melanogaster GN=Hsc70-4 PE=1 SV=1
C7LAE4	0.97822	0.0156241	0.0337351	LP18603p OS=Drosophila melanogaster GN=Rm62 PE=1 SV=1
C7LAH9	0.989747	0.0330919	0.00953301	Moesin, isoform K OS=Drosophila melanogaster GN=Moe PE=1 SV=1
C8VV14	0.998636	0.527664	0.299944	Fructose-bisphosphate aldolase OS=Drosophila melanogaster GN=Ald PE=1 SV=1
C8VV60	0.987056	0.0541137	0.0219253	FI03659p OS=Drosophila melanogaster GN=CG10616-RA PE=1 SV=1
C9QP21	0.977003	0.0851655	0.0115071	Carboxylic ester hydrolase OS=Drosophila melanogaster GN=Est-6 PE=1 SV=1
C9QP42	0.996952	0.0636406	0.0155169	Eukaryotic initiation factor 4a, isoform E OS=Drosophila melanogaster GN=eIF-4a PE=1 SV=1
C9QPD4	0.989062	0.558904	0.143972	CG42675, isoform E OS=Drosophila melanogaster GN=CG10999-RB PE=2 SV=1
D0IQJ8	0.998985	0.101691	0.0519262	Cysteine string protein, isoform F OS=Drosophila melanogaster GN=Csp PE=1 SV=1
D0UGE6	0.980286	0.417835	0.103666	Tenectin isoform 1 OS=Drosophila melanogaster GN=tnc PE=2 SV=1
D1YSG0	0.986023	0.439454	0.0616196	Bent, isoform F OS=Drosophila melanogaster GN=bt PE=1 SV=1
D1Z3A1	0.986047	0.0218959	0.00282261	MIP15344p OS=Drosophila melanogaster GN=RpL28 PE=1 SV=1
D2A6K3	0.987125	0.279971	0.320635	Aldehyde reductase Y, isoform D OS=Drosophila melanogaster GN=ARY PE=4 SV=1
D3DMW7	0.961552	0.190784	0.0344524	MIP16962p OS=Drosophila melanogaster GN=RhoL PE=1 SV=1
D5AEK7	0.997013	0.072904	0.036618	CG4729, isoform E OS=Drosophila melanogaster GN=CG4729 PE=1 SV=1
D5AEP3	0.916766	0.850854	0.594345	CG8920, isoform F OS=Drosophila melanogaster GN=tapas PE=1 SV=1
D6W4T8	0.951672	0.0536518	0.0585933	Coronin OS=Drosophila melanogaster GN=pod1 PE=1 SV=1
E0R983	0.672388	0.0249008	0.0129592	Ced-6, isoform D OS=Drosophila melanogaster GN=ced-6 PE=1 SV=1
E1JGL5	0.840068	0.129358	0.0670845	CG5174, isoform L OS=Drosophila melanogaster GN=CG5174 PE=1 SV=1
E1JGL8	0.977069	0.26233	0.0393924	CG30122, isoform C OS=Drosophila melanogaster GN=CG30122 PE=1 SV=1
E1JGM3	0.959246	0.153762	0.066764	CG10062, isoform D OS=Drosophila melanogaster GN=CG10062 PE=1 SV=1
E1JGN0	0.992698	0.221154	0.0257442	Par-1, isoform P OS=Drosophila melanogaster GN=par-1 PE=1 SV=1
E1JGN5	0.916766	0.631658	0.846504	CG8920, isoform D OS=Drosophila melanogaster GN=tapas PE=1 SV=1
E1JGN9	0.997213	0.0100088	0.0137501	AT02443p OS=Drosophila melanogaster GN=exu PE=1 SV=1
E1JGQ5	0.979346	0.701253	0.391948	CG9485, isoform D OS=Drosophila melanogaster GN=CG9485 PE=1 SV=1
E1JGY6	0.804466	0.846783	0.100724	Lethal (2) 01289, isoform F OS=Drosophila melanogaster GN=l(2)01289 PE=1 SV=1
E1JGZ9	0.981726	0.0173142	0.00799078	Proteasome subunit alpha type OS=Drosophila melanogaster GN=CG30382 PE=1 SV=1
E1JH01	0.996774	0.529124	0.061925	COP9 complex homolog subunit 4, isoform B OS=Drosophila melanogaster GN=CSN4 PE=1 SV=1
E1JH02	0.996058	0.0122474	0.00617156	Lingerer, isoform E OS=Drosophila melanogaster GN=lig PE=1 SV=1
E1JH47	0.970975	0.60071	0.396135	CG42708, isoform I OS=Drosophila melanogaster GN=GLS PE=1 SV=1
E1JH63	0.986008	0.101579	0.0338238	Short stop, isoform O OS=Drosophila melanogaster GN=shot PE=1 SV=1
E1JH83	0.996235	0.0394802	0.0355329	CG5065, isoform B OS=Drosophila melanogaster GN=CG5065 PE=1 SV=1
E1JHA4	0.986123	0.00868876	0.0161862	Heterogeneous nuclear ribonucleoprotein at 27C, isoform D OS=Drosophila melanogaster GN=Hrb27C PE=1 SV=1
E1JHB7	0.993996	0.281966	0.0578826	PDGF-and VEGF-receptor related, isoform J OS=Drosophila melanogaster GN=Pvr PE=1 SV=1
E1JHB8	0.993996	0.281966	0.0578826	PDGF-and VEGF-receptor related, isoform H OS=Drosophila melanogaster GN=Pvr PE=1 SV=1
E1JHE4	0.987174	0.210629	0.0118657	Fatty acid (Long chain) transport protein, isoform F OS=Drosophila melanogaster GN=Fatp PE=1 SV=3
E1JHJ3	0.995937	0.761577	0.32157	Myosin heavy chain, isoform O OS=Drosophila melanogaster GN=Mhc PE=1 SV=1
E1JHJ4	0.996383	0.761786	0.322009	Myosin heavy chain, isoform N OS=Drosophila melanogaster GN=Mhc PE=1 SV=1
E1JHJ5	0.995937	0.752196	0.324828	Myosin heavy chain, isoform P OS=Drosophila melanogaster GN=Mhc PE=1 SV=1
E1JHJ9	0.992584	0.0421905	0.0414755	Cytoplasmic linker protein 190, isoform M OS=Drosophila melanogaster GN=CLIP-190 PE=1 SV=2
E1JHK0	0.993002	0.0533302	0.0468909	Cytoplasmic linker protein 190, isoform N OS=Drosophila melanogaster GN=CLIP-190 PE=1 SV=1
E1JHT6	0.990864	0.0532751	0.0114765	Reticulon-like protein OS=Drosophila melanogaster GN=Rtnl1 PE=1 SV=1
E1JHW5	0.992613	0.670779	0.473318	Uncharacterized protein, isoform E OS=Drosophila melanogaster GN=CG33791 PE=1 SV=1
E1JHY0	0.998338	0.0603501	0.0416547	NADH-cytochrome b5 reductase OS=Drosophila melanogaster GN=CG5946 PE=1 SV=1
E1JI19	0.999237	0.0780192	0.0278601	I'm not dead yet, isoform D OS=Drosophila melanogaster GN=Indy PE=1 SV=1
E1JI22	0.985506	0.0223172	0.00308962	Clathrin light chain, isoform B OS=Drosophila melanogaster GN=Clc PE=1 SV=1
E1JI46	0.930815	0.0322134	0.028037	Mi-2, isoform C OS=Drosophila melanogaster GN=Mi-2 PE=1 SV=1
E1JI49	0.87762	0.614294	0.180625	Multiplexin, isoform H OS=Drosophila melanogaster GN=Mp PE=1 SV=1
E1JI50	0.648576	0.610251	0.18304	Multiplexin, isoform F OS=Drosophila melanogaster GN=Mp PE=1 SV=1
E1JI52	0.87762	0.614294	0.180625	Multiplexin, isoform J OS=Drosophila melanogaster GN=Mp PE=1 SV=1
E1JI91	0.990536	0.188395	0.0493626	FI18837p1 OS=Drosophila melanogaster GN=UGP PE=1 SV=1
E1JIB9	0.994965	0.031319	0.000488043	Uncharacterized protein, isoform E OS=Drosophila melanogaster GN=CG45186 PE=1 SV=1
E1JIC5	0.989567	0.240268	0.048509	Uncharacterized protein, isoform G OS=Drosophila melanogaster GN=CG14995 PE=1 SV=1
E1JID9	0.648576	0.610251	0.18304	Multiplexin, isoform G OS=Drosophila melanogaster GN=Mp PE=1 SV=1
E1JIE0	0.648576	0.610251	0.18304	Multiplexin, isoform M OS=Drosophila melanogaster GN=Mp PE=1 SV=1
E1JIE1	0.87762	0.614294	0.180625	Multiplexin, isoform B OS=Drosophila melanogaster GN=Mp PE=1 SV=1
E1JIE2	0.87762	0.614294	0.180625	Multiplexin, isoform L OS=Drosophila melanogaster GN=Mp PE=1 SV=1
E1JIE3	0.648576	0.610251	0.18304	Multiplexin, isoform O OS=Drosophila melanogaster GN=Mp PE=1 SV=2
E1JIH2	0.957222	0.120104	0.0309109	Unc-115a, isoform C OS=Drosophila melanogaster GN=Unc-115a PE=1 SV=1
E1JIH3	0.957222	0.120104	0.0309109	Unc-115a, isoform B OS=Drosophila melanogaster GN=Unc-115a PE=1 SV=1
E1JIH4	0.99237	0.0346285	0.0466895	CG8478, isoform D OS=Drosophila melanogaster GN=CG8478 PE=1 SV=1
E1JIJ5	0.996556	0.272047	0.153894	Vacuolar H[+]-ATPase 55kD subunit, isoform C OS=Drosophila melanogaster GN=Vha55 PE=1 SV=1
E1JIK0	0.992435	0.0244703	0.0235576	Heterogeneous nuclear ribonucleoprotein at 87F, isoform C OS=Drosophila melanogaster GN=Hrb87F PE=1 SV=1
E1JIM4	0.991627	0.0598967	0.0462339	Mini spindles, isoform B OS=Drosophila melanogaster GN=msps PE=1 SV=1
E1JIQ7	0.990154	0.744913	0.655929	CG33934, isoform E OS=Drosophila melanogaster GN=CG33934 PE=4 SV=1
E1JIT1	0.98408	0.0494278	0.0397209	Glycerol-3-phosphate dehydrogenase [NAD(+)] OS=Drosophila melanogaster GN=CG43343 PE=1 SV=1
E1JIZ0	0.991365	0.0846711	0.0221836	Scribbled, isoform L OS=Drosophila melanogaster GN=scrib PE=1 SV=1
E1JIZ1	0.99366	0.0846711	0.0351202	Scribbled, isoform J OS=Drosophila melanogaster GN=scrib PE=1 SV=1
E1JIZ2	0.991365	0.0846711	0.0283035	Scribbled, isoform M OS=Drosophila melanogaster GN=scrib PE=1 SV=1
E1JIZ4	0.988483	0.0760969	0.0830476	Malic enzyme OS=Drosophila melanogaster GN=Men-b PE=1 SV=1
E1JIZ5	0.988483	0.0760969	0.0830476	Malic enzyme OS=Drosophila melanogaster GN=Men-b PE=1 SV=1
E1JJ04	0.980432	0.71673	0.649709	Dynein heavy chain at 89D, isoform C OS=Drosophila melanogaster GN=Dhc98D PE=4 SV=1
E1JJ68	0.97822	0.0156241	0.0337351	Rm62, isoform H OS=Drosophila melanogaster GN=Rm62 PE=1 SV=1
E1JJ78	0.999227	0.0170015	0.0181817	Like-AP180, isoform D OS=Drosophila melanogaster GN=lap PE=1 SV=1
E1JJA4	0.994678	0.116806	0.0541278	Shibire, isoform L OS=Drosophila melanogaster GN=shi PE=1 SV=1
E1JJD6	0.952714	0.0482775	0.0215633	Twenty-four, isoform F OS=Drosophila melanogaster GN=tyf PE=1 SV=2
E1JJF3	0.975198	0.509469	0.329211	Innexin OS=Drosophila melanogaster GN=Inx2 PE=1 SV=1
E1JJF4	0.967266	0.1123	0.0573123	FI19439p1 OS=Drosophila melanogaster GN=sws PE=1 SV=1
E1JJF8	0.994632	0.518147	0.149881	Neuroglian, isoform E OS=Drosophila melanogaster GN=Nrg PE=1 SV=1
E1JJF9	0.994632	0.518147	0.149881	Neuroglian, isoform D OS=Drosophila melanogaster GN=Nrg PE=1 SV=1
E1JJI5	0.99951	0.0264906	0.0259216	Casein kinase ialpha, isoform D OS=Drosophila melanogaster GN=CkIalpha PE=1 SV=1
E1JJM9	0.970727	0.0491801	0.010964	Ribosomal protein S15Aa, isoform F OS=Drosophila melanogaster GN=RpS15Aa PE=1 SV=1
E1JJN5	0.998036	0.434421	0.0477353	Uncharacterized protein, isoform D OS=Drosophila melanogaster GN=CG43658 PE=1 SV=2
E2QC90	0.672388	0.0249008	0.0129592	Ced-6, isoform B OS=Drosophila melanogaster GN=ced-6 PE=1 SV=1
E2QCF1	0.982971	0.0449684	0.0141621	ATP-citrate synthase OS=Drosophila melanogaster GN=ATPCL PE=1 SV=1
E2QCG7	0.977382	0.10173	0.0281165	Eukaryotic translation initiation factor 3 subunit B OS=Drosophila melanogaster GN=eIF3-S9 PE=1 SV=1
E2QCL8	0.968722	0.329099	0.0142176	Peptidylglycine-alpha-hydroxylating monooxygenase, isoform B OS=Drosophila melanogaster GN=Phm PE=1 SV=1
E2QCN3	0.996196	0.101526	0.0409861	Alpha/beta hydrolase 1, isoform B OS=Drosophila melanogaster GN=Hydr1 PE=4 SV=1
E2QCN4	0.977792	0.0696649	0.0565976	Not1, isoform F OS=Drosophila melanogaster GN=Not1 PE=1 SV=1
E2QCP0	0.99963	0.863618	0.623358	Histone H3 OS=Drosophila melanogaster GN=His3.3A PE=1 SV=2
E2QCS7	0.995859	0.609768	0.281802	Uncharacterized protein OS=Drosophila melanogaster GN=CG17097 PE=1 SV=1
E2QCZ9	0.996575	0.0496354	0.0195287	CG1129, isoform B OS=Drosophila melanogaster GN=CG1129 PE=1 SV=1
E2QD00	0.959032	0.688572	0.0340865	Jagunal, isoform B OS=Drosophila melanogaster GN=jagn PE=1 SV=1
E2QD63	0.981856	0.0260212	0.0360767	Hsc/Hsp70-interacting protein related, isoform B OS=Drosophila melanogaster GN=HIP-R PE=4 SV=1
E2QD64	0.970865	0.892339	0.0536631	CG2982, isoform B OS=Drosophila melanogaster GN=CG2982 PE=1 SV=1
E2QD65	0.997284	0.0782146	0.0281024	Ribosomal protein S19a, isoform C OS=Drosophila melanogaster GN=RpS19a PE=1 SV=1
E2QD66	0.938174	0.0170629	0.0582858	Uncharacterized protein, isoform D OS=Drosophila melanogaster GN=CG34120 PE=1 SV=1
E4NKG1	0.984441	0.0529822	0.017903	Caprin, isoform B OS=Drosophila melanogaster GN=Capr PE=1 SV=1
E8NH01	0.911195	0.120573	0.0354301	AT12805p OS=Drosophila melanogaster GN=unc-115-RA PE=1 SV=1
E8NH13	0.99951	0.0461622	0.0844205	Discs large 1, isoform P OS=Drosophila melanogaster GN=dlg1 PE=1 SV=1
E8NH77	0.98987	0.0554569	0.0322718	SD15168p OS=Drosophila melanogaster GN=sw PE=1 SV=1
F0JAG6	0.990834	0.499151	0.153006	Alpha actinin, isoform F OS=Drosophila melanogaster GN=Actn PE=1 SV=1
F0JAM2	0.989567	0.240268	0.048509	LD30355p OS=Drosophila melanogaster GN=CG14995-RC PE=1 SV=1
F0JAN1	0.996126	0.0552963	0.0202745	Ade5, isoform B OS=Drosophila melanogaster GN=ade5 PE=1 SV=1
F0JAP7	0.982929	0.174216	0.00550134	LP18071p OS=Drosophila melanogaster GN=CG15347-RB PE=1 SV=1
F2FB46	0.999154	0.475121	0.11231	Flotillin 2, isoform K OS=Drosophila melanogaster GN=Flo2 PE=1 SV=1
F3YDC9	0.99951	0.0910701	0.0308767	Drip, isoform C OS=Drosophila melanogaster GN=Drip PE=2 SV=1
F3YDE2	0.99937	0.524009	0.303267	Fructose-bisphosphate aldolase OS=Drosophila melanogaster GN=Ald PE=1 SV=1
F3YDF1	0.977469	0.302708	0.06502	CG3499, isoform C OS=Drosophila melanogaster GN=CG3499-RC PE=1 SV=1
F3YDH0	0.991604	0.0320695	0.0142474	Heat shock 70-kDa protein cognate 3, isoform E OS=Drosophila melanogaster GN=Hsc70-3 PE=1 SV=1
F3YDJ5	0.966346	0.0532973	0.0059785	AT03885p OS=Drosophila melanogaster GN=CG18508-RA PE=1 SV=1
F6J1D0	0.925769	0.0140855	0.0100808	CG3595 OS=Drosophila melanogaster GN=sqh PE=1 SV=1
G3JX27	0.99951	0.309929	0.0429719	Z band alternatively spliced PDZ-motif protein 52, isoform R OS=Drosophila melanogaster GN=Zasp52 PE=1 SV=1
G3JX28	0.99951	0.309929	0.0429719	Z band alternatively spliced PDZ-motif protein 52, isoform S OS=Drosophila melanogaster GN=Zasp52 PE=1 SV=1
G3JX29	0.99951	0.309929	0.0429719	Z band alternatively spliced PDZ-motif protein 52, isoform T OS=Drosophila melanogaster GN=Zasp52 PE=1 SV=1
G3JX30	0.999188	0.309929	0.0429719	Z band alternatively spliced PDZ-motif protein 52, isoform U OS=Drosophila melanogaster GN=Zasp52 PE=1 SV=1
G3M3A2	0.993045	0.0471346	0.0173106	Ribosomal protein S3, isoform B OS=Drosophila melanogaster GN=RpS3 PE=1 SV=1
H1UUJ8	0.983293	0.0620247	0.0328854	FI18104p1 OS=Drosophila melanogaster GN=jar PE=1 SV=1
H5V895	0.97064	0.530847	0.355612	Serine/threonine-protein phosphatase OS=Drosophila melanogaster GN=flw PE=1 SV=1
H8F4P7	0.991131	0.723912	0.699022	Globin 2, isoform C OS=Drosophila melanogaster GN=glob2 PE=2 SV=1
H8F4T3	0.938265	0.14002	0.03176	MIP34848p1 OS=Drosophila melanogaster GN=smp-30 PE=1 SV=1
H8F4T6	0.990708	0.477434	0.147172	CG16935, isoform B OS=Drosophila melanogaster GN=CG16935-RA PE=1 SV=1
H9XVP3	0.969272	0.0632506	0.0256195	Plexin A, isoform F OS=Drosophila melanogaster GN=PlexA PE=1 SV=1
I0DHK3	0.986785	0.0674632	0.0388201	Proteasome subunit alpha type OS=Drosophila melanogaster GN=Prosalpha6 PE=2 SV=1
L0MN91	0.987225	0.442691	0.0624629	Bent, isoform I OS=Drosophila melanogaster GN=bt PE=1 SV=1
L0MNA8	0.991602	0.0561646	0.0377375	ADP ribosylation factor at 102F, isoform B OS=Drosophila melanogaster GN=Arf102F PE=3 SV=1
L0MPS3	0.989488	0.0393273	0.0124136	Retinoid-and fatty acid-binding glycoprotein, isoform B OS=Drosophila melanogaster GN=Rfabg PE=1 SV=1
L0MPZ1	0.985826	0.441451	0.0626281	Bent, isoform H OS=Drosophila melanogaster GN=bt PE=1 SV=1
L0MQ04	0.997424	0.374009	0.145986	ATP synthase subunit beta OS=Drosophila melanogaster GN=ATPsynbeta PE=1 SV=1
M9MQH9	0.993001	0.0614868	0.010253	Protein phosphatase 2A at 29B, isoform C OS=Drosophila melanogaster GN=Pp2A-29B PE=1 SV=1
M9MRC9	0.99951	0.0237091	0.00460245	Ribosomal protein L27A, isoform C OS=Drosophila melanogaster GN=RpL27A PE=3 SV=1
M9MRD1	0.991876	0.513068	0.0792487	Muscle-specific protein 300 kDa, isoform D OS=Drosophila melanogaster GN=Msp300 PE=1 SV=1
M9MRD6	0.98958	0.448651	0.0689614	Muscle-specific protein 300 kDa, isoform I OS=Drosophila melanogaster GN=Msp300 PE=1 SV=1
M9MRE1	0.993996	0.281966	0.0578826	PDGF-and VEGF-receptor related, isoform K OS=Drosophila melanogaster GN=Pvr PE=1 SV=1
M9MRF2	0.995899	0.0229378	0.00744999	Ribosomal protein L37A, isoform C OS=Drosophila melanogaster GN=RpL37A PE=3 SV=1
M9MRF5	0.991876	0.448651	0.0797136	Muscle-specific protein 300 kDa, isoform H OS=Drosophila melanogaster GN=Msp300 PE=1 SV=1
M9MRJ4	0.994623	0.10514	0.0472967	Muscle-specific protein 300 kDa, isoform G OS=Drosophila melanogaster GN=Msp300 PE=1 SV=1
M9MRM4	0.961182	0.133412	0.0488984	Sac1, isoform B OS=Drosophila melanogaster GN=Sac1 PE=4 SV=1
M9MRQ9	0.990869	0.453049	0.148084	Succinyl coenzyme A synthetase alpha subunit, isoform B OS=Drosophila melanogaster GN=Scsalpha PE=3 SV=1
M9MRS7	0.988931	0.0843007	0.0344392	Myosin 31DF, isoform C OS=Drosophila melanogaster GN=Myo31DF PE=4 SV=1
M9MRT6	0.993443	0.182969	0.0287164	Rap1 GTPase, isoform B OS=Drosophila melanogaster GN=Rap1 PE=1 SV=1
M9MRV7	0.981672	0.0847097	0.048283	Uncharacterized protein, isoform C OS=Drosophila melanogaster GN=CG43367 PE=1 SV=1
M9MRX4	0.99951	0.67012	0.583918	Ankyrin 2, isoform U OS=Drosophila melanogaster GN=Ank2 PE=1 SV=1
M9MS14	0.970604	0.0666588	0.0122056	Moody, isoform C OS=Drosophila melanogaster GN=moody PE=3 SV=1
M9MS42	0.996401	0.00709419	0.0462935	Protein tyrosine phosphatase Meg2, isoform G OS=Drosophila melanogaster GN=Ptpmeg2 PE=1 SV=1
M9MS57	0.987707	0.308253	0.0434265	Ranbp16, isoform E OS=Drosophila melanogaster GN=Ranbp16 PE=4 SV=1
M9MSD3	0.991382	0.308253	0.0421509	Ranbp16, isoform F OS=Drosophila melanogaster GN=Ranbp16 PE=4 SV=1
M9MSJ3	0.998838	0.49472	0.210898	Uncharacterized protein, isoform B OS=Drosophila melanogaster GN=CG34051 PE=4 SV=1
M9MSN9	0.987707	0.308253	0.0434265	Ranbp16, isoform C OS=Drosophila melanogaster GN=Ranbp16 PE=4 SV=1
M9NCR7	0.991553	0.125663	0.157311	Glucosamine-6-phosphate isomerase OS=Drosophila melanogaster GN=Oscillin PE=3 SV=1
M9NCS8	0.991048	0.158949	0.00988744	Glutactin, isoform D OS=Drosophila melanogaster GN=Glt PE=4 SV=1
M9NCU7	0.995798	0.758452	0.318746	Myosin heavy chain, isoform S OS=Drosophila melanogaster GN=Mhc PE=1 SV=1
M9NCV1	0.995605	0.041129	0.0579229	Four way stop, isoform D OS=Drosophila melanogaster GN=fws PE=4 SV=1
M9NCZ5	0.996127	0.451923	0.0487627	Diaphanous, isoform D OS=Drosophila melanogaster GN=dia PE=1 SV=1
M9ND19	0.925299	0.0604954	0.0144943	UDP-galactose 4'-epimerase, isoform B OS=Drosophila melanogaster GN=Gale PE=1 SV=1
M9ND26	0.971317	0.557348	0.49668	Uncharacterized protein, isoform G OS=Drosophila melanogaster GN=CG16758 PE=1 SV=1
M9ND31	0.991553	0.125663	0.157311	Glucosamine-6-phosphate isomerase OS=Drosophila melanogaster GN=Oscillin PE=3 SV=1
M9ND57	0.995394	0.0664761	0.0201106	CG7546, isoform E OS=Drosophila melanogaster GN=CG7546 PE=1 SV=1
M9ND95	0.995298	0.760596	0.323836	Myosin heavy chain, isoform U OS=Drosophila melanogaster GN=Mhc PE=1 SV=1
M9NDC3	0.987224	0.0180222	0.0159742	Female sterile (2) ketel, isoform B OS=Drosophila melanogaster GN=Fs(2)Ket PE=4 SV=1
M9NDC7	0.993054	0.633559	0.565716	Cytoplasmic dynein light chain 2, isoform C OS=Drosophila melanogaster GN=Cdlc2 PE=4 SV=1
M9NDI3	0.993128	0.0415057	0.0337213	Sorting nexin 6, isoform B OS=Drosophila melanogaster GN=Snx6 PE=1 SV=1
M9NDL5	0.989418	0.838689	0.483511	Terribly reduced optic lobes, isoform AF OS=Drosophila melanogaster GN=trol PE=1 SV=2
M9NDL7	0.971666	0.0373093	0.010172	Reps, isoform B OS=Drosophila melanogaster GN=Reps PE=1 SV=1
M9NDP1	0.993683	0.633559	0.556537	Cut up, isoform E OS=Drosophila melanogaster GN=ctp PE=4 SV=1
M9NDR2	0.939807	0.0111696	0.0409507	Bicaudal D, isoform B OS=Drosophila melanogaster GN=BicD PE=1 SV=1
M9NDU6	0.987042	0.0393121	0.00709837	Casein kinase II beta subunit, isoform I OS=Drosophila melanogaster GN=CkIIbeta PE=1 SV=1
M9NE01	0.976672	0.0414507	0.0271441	Serine/threonine-protein phosphatase OS=Drosophila melanogaster GN=Pp2B-14D PE=3 SV=1
M9NE09	0.981672	0.0847097	0.000488043	Uncharacterized protein, isoform E OS=Drosophila melanogaster GN=CG43367 PE=1 SV=1
M9NE56	0.990011	0.84195	0.498688	Terribly reduced optic lobes, isoform AK OS=Drosophila melanogaster GN=trol PE=1 SV=1
M9NE68	0.989385	0.0758063	0.0267114	Heat shock protein 23, isoform B OS=Drosophila melanogaster GN=Hsp23 PE=3 SV=1
M9NE73	0.948956	0.257126	0.0674068	Calpain-B, isoform B OS=Drosophila melanogaster GN=CalpB PE=4 SV=1
M9NE89	0.99155	0.17289	0.0548546	Lamin, isoform B OS=Drosophila melanogaster GN=Lam PE=4 SV=1
M9NE92	0.991553	0.125663	0.157311	Glucosamine-6-phosphate isomerase OS=Drosophila melanogaster GN=Oscillin PE=3 SV=1
M9NEE5	0.958721	0.511362	0.0372056	Uncharacterized protein, isoform I OS=Drosophila melanogaster GN=CG16833 PE=4 SV=1
M9NEE8	0.753207	0.157448	0.0119567	Rab8, isoform B OS=Drosophila melanogaster GN=Rab8 PE=1 SV=1
M9NEG4	0.981036	0.0845012	0.0365064	Mushroom body defect, isoform J OS=Drosophila melanogaster GN=mud PE=1 SV=1
M9NEH6	0.906709	0.0719225	0.0767532	Histone deacetylase 6, isoform F OS=Drosophila melanogaster GN=HDAC6 PE=1 SV=1
M9NEL1	0.96816	0.0394222	0.0265089	Serine/threonine-protein phosphatase OS=Drosophila melanogaster GN=CanA-14F PE=3 SV=1
M9NEP1	0.995206	0.764102	0.321975	Myosin heavy chain, isoform T OS=Drosophila melanogaster GN=Mhc PE=1 SV=1
M9NEQ9	0.99947	0.0276709	0.0139512	Ribosomal protein S10b, isoform D OS=Drosophila melanogaster GN=RpS10b PE=1 SV=1
M9NEW1	0.975099	0.0871371	0.0778052	Myosin light chain cytoplasmic, isoform B OS=Drosophila melanogaster GN=Mlc-c PE=4 SV=1
M9NEX3	0.965517	0.170072	0.026457	CG3566, isoform D OS=Drosophila melanogaster GN=CG3566 PE=1 SV=1
M9NEZ5	0.994632	0.518147	0.149881	Neuroglian, isoform G OS=Drosophila melanogaster GN=Nrg PE=1 SV=1
M9NF02	0.998393	0.721746	0.588815	Pde1c, isoform H OS=Drosophila melanogaster GN=Pde1c PE=1 SV=1
M9NF33	0.989781	0.479157	0.099519	CG7185, isoform B OS=Drosophila melanogaster GN=CG7185 PE=4 SV=1
M9NF46	0.994908	0.761776	0.321499	Myosin heavy chain, isoform R OS=Drosophila melanogaster GN=Mhc PE=1 SV=1
M9NFA7	0.969454	0.0542865	0.0226503	Ubr1 ubiquitin ligase, isoform B OS=Drosophila melanogaster GN=Ubr1 PE=4 SV=1
M9NFC0	0.899108	0.474993	0.116211	Wings up A, isoform I OS=Drosophila melanogaster GN=wupA PE=1 SV=1
M9NFF8	0.98874	0.0988292	0.0440111	Cdc42, isoform C OS=Drosophila melanogaster GN=Cdc42 PE=3 SV=1
M9NFG6	0.980334	0.74239	0.606159	Uncharacterized protein OS=Drosophila melanogaster GN=CG43206 PE=4 SV=1
M9NFH8	0.988088	0.0782784	0.023728	CG9674, isoform F OS=Drosophila melanogaster GN=CG9674 PE=1 SV=1
M9NFL1	0.984989	0.120302	0.0337833	eIF5B, isoform D OS=Drosophila melanogaster GN=eIF5B PE=1 SV=1
M9NFR5	0.993538	0.0215105	0.0105702	Ypsilon schachtel, isoform B OS=Drosophila melanogaster GN=yps PE=1 SV=1
M9NG39	0.976493	0.044935	0.0168671	Protein on ecdysone puffs, isoform D OS=Drosophila melanogaster GN=Pep PE=1 SV=1
M9NG50	0.989747	0.0330919	0.00953301	Moesin, isoform L OS=Drosophila melanogaster GN=Moe PE=1 SV=1
M9NGA3	0.987042	0.0393121	0.00709837	Casein kinase II beta subunit, isoform J OS=Drosophila melanogaster GN=CkIIbeta PE=1 SV=1
M9NGE4	0.981036	0.0845012	0.0365064	Mushroom body defect, isoform I OS=Drosophila melanogaster GN=mud PE=1 SV=1
M9NGF7	0.906709	0.0719225	0.0767532	Histone deacetylase 6, isoform E OS=Drosophila melanogaster GN=HDAC6 PE=1 SV=1
M9NH07	0.985235	0.594608	0.187504	Upheld, isoform N OS=Drosophila melanogaster GN=up PE=1 SV=1
M9NH88	0.996078	0.492616	0.127367	Wings up A, isoform J OS=Drosophila melanogaster GN=wupA PE=1 SV=1
M9NHG9	0.976921	0.628215	0.431682	Sluggish A, isoform N OS=Drosophila melanogaster GN=slgA PE=1 SV=1
M9PB21	0.99951	0.0369511	0.0551837	Fatty acid synthase 2, isoform B OS=Drosophila melanogaster GN=FASN2 PE=1 SV=1
M9PB37	0.978849	0.0775786	0.0376813	Uncharacterized protein, isoform F OS=Drosophila melanogaster GN=CG34126 PE=1 SV=1
M9PB59	0.991268	0.0502048	0.0174575	Anion exchange protein OS=Drosophila melanogaster GN=Ndae1 PE=1 SV=1
M9PB68	0.986492	0.042004	0.0346462	Purity of essence, isoform B OS=Drosophila melanogaster GN=poe PE=4 SV=1
M9PB84	0.989505	0.0347138	0.00900144	Ribosomal protein S2, isoform B OS=Drosophila melanogaster GN=RpS2 PE=3 SV=1
M9PB90	0.998207	0.0375902	0.0238513	Cullin-associated and neddylation-dissociated 1, isoform B OS=Drosophila melanogaster GN=Cand1 PE=1 SV=1
M9PBB5	0.963638	0.00708473	0.00749345	Vasa, isoform B OS=Drosophila melanogaster GN=vas PE=3 SV=1
M9PBD9	0.971806	0.0373527	0.0135927	Ran GTPase activating protein, isoform B OS=Drosophila melanogaster GN=RanGAP PE=1 SV=1
M9PBH7	0.992018	0.147859	0.0304291	Rac1, isoform B OS=Drosophila melanogaster GN=Rac1 PE=3 SV=1
M9PBI3	0.99951	0.000488043	0.0032051	Draper, isoform F OS=Drosophila melanogaster GN=drpr PE=1 SV=1
M9PBI9	0.989577	0.616949	0.147844	Sallimus, isoform S OS=Drosophila melanogaster GN=sls PE=4 SV=1
M9PBJ0	0.989577	0.615969	0.149547	Sallimus, isoform X OS=Drosophila melanogaster GN=sls PE=4 SV=1
M9PBJ1	0.988075	0.466373	0.0784253	Zormin, isoform J OS=Drosophila melanogaster GN=zormin PE=1 SV=1
M9PBL3	0.991533	0.00926183	0.00505315	Heat shock protein 83, isoform B OS=Drosophila melanogaster GN=Hsp83 PE=3 SV=1
M9PBL6	0.982395	0.0866018	0.0383915	Karst, isoform G OS=Drosophila melanogaster GN=kst PE=1 SV=1
M9PBN2	0.997619	0.163526	0.02639	Neural lazarillo, isoform B OS=Drosophila melanogaster GN=NLaz PE=1 SV=1
M9PBN6	0.958929	0.273465	0.0410949	Ensconsin, isoform J OS=Drosophila melanogaster GN=ens PE=1 SV=1
M9PBQ0	0.989519	0.0971914	0.0289539	Dynein heavy chain 64C, isoform D OS=Drosophila melanogaster GN=Dhc64C PE=1 SV=1
M9PBQ3	0.989858	0.0971914	0.0298269	Dynein heavy chain 64C, isoform I OS=Drosophila melanogaster GN=Dhc64C PE=1 SV=1
M9PBQ4	0.977869	0.180888	0.165511	Apoptosis inducing factor, isoform C OS=Drosophila melanogaster GN=AIF PE=1 SV=1
M9PBR6	0.974421	0.597729	0.450507	VAMP-associated protein of 33kDa ortholog B, isoform F OS=Drosophila melanogaster GN=Vap-33B PE=1 SV=1
M9PBU2	0.995115	0.195103	0.0825483	Rac2, isoform B OS=Drosophila melanogaster GN=Rac2 PE=3 SV=1
M9PBU6	0.982724	0.0839232	0.589628	Liquid facets, isoform I OS=Drosophila melanogaster GN=lqf PE=1 SV=1
M9PBV2	0.99454	0.0997899	0.0149352	NTPase, isoform F OS=Drosophila melanogaster GN=NTPase PE=1 SV=1
M9PBX3	0.971466	0.0904936	0.241286	Uncharacterized protein, isoform H OS=Drosophila melanogaster GN=CG31689 PE=1 SV=1
M9PBZ9	0.976702	0.0598754	0.00502363	Eukaryotic initiation factor 4E, isoform H OS=Drosophila melanogaster GN=eIF-4E PE=1 SV=1
M9PC10	0.978849	0.0775786	0.0376813	Uncharacterized protein, isoform G OS=Drosophila melanogaster GN=CG34126 PE=1 SV=1
M9PC43	0.993579	0.20608	0.109299	Glycerol-3-phosphate dehydrogenase [NAD(+)] OS=Drosophila melanogaster GN=Gpdh PE=1 SV=1
M9PC65	0.978849	0.0775786	0.0376813	Uncharacterized protein, isoform D OS=Drosophila melanogaster GN=CG34126 PE=1 SV=1
M9PC74	0.911305	0.0256464	0.0253398	Uncharacterized protein, isoform G OS=Drosophila melanogaster GN=CG31650 PE=1 SV=1
M9PC84	0.991876	0.513068	0.0792487	Muscle-specific protein 300 kDa, isoform L OS=Drosophila melanogaster GN=Msp300 PE=1 SV=1
M9PC99	0.993696	0.0357714	0.0273351	Sec24CD ortholog, isoform C OS=Drosophila melanogaster GN=Sec24CD PE=1 SV=1
M9PCA7	0.957748	0.0824589	0.033215	Sodium chloride cotransporter 69, isoform C OS=Drosophila melanogaster GN=Ncc69 PE=1 SV=1
M9PCB7	0.968763	0.0034664	0.00824492	Trailer hitch, isoform G OS=Drosophila melanogaster GN=tral PE=1 SV=1
M9PCC1	0.973771	0.0403334	0.0108456	Receptor of activated protein kinase C 1, isoform C OS=Drosophila melanogaster GN=Rack1 PE=4 SV=1
M9PCE0	0.990264	0.378536	0.215648	Phosphoglycerate kinase OS=Drosophila melanogaster GN=Pgk PE=3 SV=1
M9PCE8	0.914168	0.11166	0.139377	Angiotensin-converting enzyme-related, isoform B OS=Drosophila melanogaster GN=Acer PE=3 SV=1
M9PCG1	0.99733	0.713197	0.560571	CG5261, isoform E OS=Drosophila melanogaster GN=CG5261 PE=1 SV=1
M9PCJ1	0.993996	0.281966	0.0578826	PDGF-and VEGF-receptor related, isoform O OS=Drosophila melanogaster GN=Pvr PE=1 SV=1
M9PCL4	0.98486	0.054567	0.0395918	CG3887, isoform B OS=Drosophila melanogaster GN=CG3887 PE=4 SV=1
M9PCM8	0.991876	0.448651	0.0797136	Muscle-specific protein 300 kDa, isoform K OS=Drosophila melanogaster GN=Msp300 PE=1 SV=1
M9PCQ1	0.990357	0.0906007	0.0188188	NADPH--cytochrome P450 reductase OS=Drosophila melanogaster GN=Cpr PE=1 SV=1
M9PCW5	0.973959	0.229749	0.0508244	Basigin, isoform J OS=Drosophila melanogaster GN=Bsg PE=1 SV=1
M9PCX2	0.993996	0.281966	0.0578826	PDGF-and VEGF-receptor related, isoform M OS=Drosophila melanogaster GN=Pvr PE=1 SV=1
M9PD08	0.99612	0.215455	0.0798048	Ef1alpha-like factor, isoform C OS=Drosophila melanogaster GN=Elf PE=1 SV=1
M9PD18	0.99337	0.163613	0.0849819	Vacuolar H[+] ATPase 68kD subunit 1, isoform B OS=Drosophila melanogaster GN=Vha68-1 PE=1 SV=1
M9PD22	0.999256	0.715092	0.606858	Cytochrome c distal, isoform B OS=Drosophila melanogaster GN=Cyt-c-d PE=3 SV=1
M9PD27	0.979535	0.0223785	0.00759483	Eukaryotic release factor 1, isoform H OS=Drosophila melanogaster GN=eRF1 PE=1 SV=1
M9PD65	0.971806	0.0373527	0.0135927	Ran GTPase activating protein, isoform C OS=Drosophila melanogaster GN=RanGAP PE=1 SV=1
M9PD73	0.99951	0.134515	0.0392965	Thioester-containing protein 4, isoform B OS=Drosophila melanogaster GN=Tep4 PE=1 SV=1
M9PD75	0.993737	0.191747	0.0620421	Porin, isoform D OS=Drosophila melanogaster GN=porin PE=4 SV=1
M9PDA0	0.993904	0.729224	0.578643	Pde1c, isoform J OS=Drosophila melanogaster GN=Pde1c PE=1 SV=1
M9PDB2	0.997674	0.305351	0.0581866	Varicose, isoform E OS=Drosophila melanogaster GN=vari PE=1 SV=1
M9PDB8	0.939807	0.0111696	0.0409507	Bicaudal D, isoform D OS=Drosophila melanogaster GN=BicD PE=1 SV=1
M9PDC7	0.966794	0.103486	0.0429065	Dynamin associated protein 160, isoform H OS=Drosophila melanogaster GN=Dap160 PE=1 SV=1
M9PDF2	0.933773	0.225604	0.0440609	Second mitotic wave missing, isoform C OS=Drosophila melanogaster GN=swm PE=1 SV=1
M9PDF6	0.99951	0.134515	0.0392965	Thioester-containing protein 4, isoform D OS=Drosophila melanogaster GN=Tep4 PE=1 SV=1
M9PDJ9	0.969604	0.163849	0.0301243	Tetratricopeptide repeat protein 2, isoform C OS=Drosophila melanogaster GN=Tpr2 PE=1 SV=1
M9PDK5	0.989851	0.276791	0.136635	Vacuolar H[+]-ATPase SFD subunit, isoform E OS=Drosophila melanogaster GN=VhaSFD PE=4 SV=1
M9PDL9	0.939807	0.0111696	0.0409507	Bicaudal D, isoform C OS=Drosophila melanogaster GN=BicD PE=1 SV=1
M9PDM4	0.978945	0.0397712	0.0255842	Phosphatidylinositol 4-kinase III alpha, isoform D OS=Drosophila melanogaster GN=PI4KIIIalpha PE=1 SV=1
M9PDP6	0.973011	0.0972246	0.00144344	Uncharacterized protein, isoform B OS=Drosophila melanogaster GN=CG11377 PE=1 SV=1
M9PDQ0	0.989795	0.480998	0.160817	Alpha spectrin, isoform D OS=Drosophila melanogaster GN=alpha-Spec PE=4 SV=1
M9PDQ1	0.942284	0.138732	0.042014	DNA topoisomerase 2 OS=Drosophila melanogaster GN=Top2 PE=1 SV=1
M9PDR0	0.99951	0.134515	0.0392965	Thioester-containing protein 4, isoform C OS=Drosophila melanogaster GN=Tep4 PE=1 SV=1
M9PDS3	0.989577	0.619299	0.148062	Sallimus, isoform T OS=Drosophila melanogaster GN=sls PE=4 SV=1
M9PDV1	0.996127	0.451923	0.0487627	Diaphanous, isoform E OS=Drosophila melanogaster GN=dia PE=1 SV=1
M9PDW8	0.97963	0.0245911	0.0298615	Uncharacterized protein, isoform T OS=Drosophila melanogaster GN=CG34417 PE=1 SV=1
M9PDX6	0.983867	0.291674	0.304402	Prominin-like, isoform D OS=Drosophila melanogaster GN=prominin-like PE=1 SV=1
M9PDZ6	0.989577	0.619299	0.147319	Sallimus, isoform Q OS=Drosophila melanogaster GN=sls PE=4 SV=1
M9PDZ8	0.926499	0.0341357	0.03268	Ubr3 ubiquitin ligase, isoform B OS=Drosophila melanogaster GN=Ubr3 PE=1 SV=1
M9PE03	0.990567	0.466373	0.0530806	Zormin, isoform E OS=Drosophila melanogaster GN=zormin PE=1 SV=1
M9PE19	0.97604	0.560595	0.481423	Uncharacterized protein, isoform H OS=Drosophila melanogaster GN=CG16758 PE=1 SV=1
M9PE30	0.991497	0.0361648	0.0269141	Transgelin OS=Drosophila melanogaster GN=Chd64 PE=1 SV=1
M9PE73	0.989519	0.0971914	0.0289539	Dynein heavy chain 64C, isoform E OS=Drosophila melanogaster GN=Dhc64C PE=1 SV=1
M9PE93	0.976444	0.221973	0.0354947	Ensconsin, isoform K OS=Drosophila melanogaster GN=ens PE=1 SV=1
M9PEA0	0.989577	0.619299	0.148062	Sallimus, isoform P OS=Drosophila melanogaster GN=sls PE=4 SV=1
M9PEB1	0.988582	0.0711331	0.0500395	Uncharacterized protein, isoform B OS=Drosophila melanogaster GN=CG10289 PE=1 SV=1
M9PEC8	0.989858	0.0971914	0.0293219	Dynein heavy chain 64C, isoform G OS=Drosophila melanogaster GN=Dhc64C PE=1 SV=1
M9PEF2	0.991188	0.0839232	0.589628	Liquid facets, isoform J OS=Drosophila melanogaster GN=lqf PE=1 SV=1
M9PEK6	0.981036	0.0845012	0.0365064	Mushroom body defect, isoform L OS=Drosophila melanogaster GN=mud PE=1 SV=1
M9PEL1	0.969299	0.0838162	0.0246568	Ras opposite, isoform B OS=Drosophila melanogaster GN=Rop PE=4 SV=1
M9PEM2	0.978849	0.0775786	0.0376813	Uncharacterized protein, isoform E OS=Drosophila melanogaster GN=CG34126 PE=1 SV=1
M9PEM7	0.982724	0.0839232	0.589628	Liquid facets, isoform G OS=Drosophila melanogaster GN=lqf PE=1 SV=1
M9PEN4	0.989858	0.0971914	0.0293219	Dynein heavy chain 64C, isoform F OS=Drosophila melanogaster GN=Dhc64C PE=1 SV=1
M9PEP5	0.965795	0.0697335	0.0562569	CG6767, isoform F OS=Drosophila melanogaster GN=CG6767 PE=1 SV=1
M9PET0	0.993579	0.20608	0.115841	Glycerol-3-phosphate dehydrogenase [NAD(+)] OS=Drosophila melanogaster GN=Gpdh PE=1 SV=1
M9PEU6	0.988391	0.311293	0.0207441	Uncharacterized protein, isoform F OS=Drosophila melanogaster GN=CG43783 PE=1 SV=1
M9PEV1	0.989971	0.183733	0.131947	CG8564, isoform C OS=Drosophila melanogaster GN=CG8564 PE=4 SV=1
M9PEW1	0.997419	0.401697	0.046535	Uncharacterized protein, isoform E OS=Drosophila melanogaster GN=CG18815 PE=1 SV=1
M9PEX2	0.988085	0.281062	0.128751	CG3529, isoform D OS=Drosophila melanogaster GN=CG3529 PE=1 SV=1
M9PEY1	0.960234	0.0697335	0.0562569	CG6767, isoform C OS=Drosophila melanogaster GN=CG6767 PE=1 SV=1
M9PF14	0.968763	0.0034664	0.0786487	Trailer hitch, isoform C OS=Drosophila melanogaster GN=tral PE=1 SV=1
M9PF20	0.968763	0.0034664	0.0786487	Trailer hitch, isoform H OS=Drosophila melanogaster GN=tral PE=1 SV=1
M9PF25	0.998872	0.0487787	0.459368	Boule, isoform F OS=Drosophila melanogaster GN=bol PE=1 SV=1
M9PF36	0.988085	0.281062	0.128751	CG3529, isoform C OS=Drosophila melanogaster GN=CG3529 PE=1 SV=1
M9PF46	0.960234	0.0697335	0.0562569	CG6767, isoform G OS=Drosophila melanogaster GN=CG6767 PE=1 SV=1
M9PF61	0.997612	0.525095	0.243196	CG6084, isoform C OS=Drosophila melanogaster GN=CG6084 PE=1 SV=1
M9PF96	0.961466	0.027804	0.0225716	Pmp70, isoform C OS=Drosophila melanogaster GN=Pmp70 PE=1 SV=1
M9PFB2	0.968763	0.0034664	0.00824492	Trailer hitch, isoform E OS=Drosophila melanogaster GN=tral PE=1 SV=1
M9PFB5	0.997576	0.047171	0.0298307	Alien, isoform D OS=Drosophila melanogaster GN=alien PE=4 SV=1
M9PFF0	0.99951	0.0274007	0.00443719	60S ribosomal protein L13 OS=Drosophila melanogaster GN=RpL13 PE=1 SV=1
M9PFF9	0.968763	0.0034664	0.00824492	Trailer hitch, isoform D OS=Drosophila melanogaster GN=tral PE=1 SV=1
M9PFG3	0.968763	0.0034664	0.00824492	Trailer hitch, isoform I OS=Drosophila melanogaster GN=tral PE=1 SV=1
M9PFN1	0.994426	0.0184159	0.0293466	DNA helicase OS=Drosophila melanogaster GN=rept PE=4 SV=1
M9PFR9	0.984397	0.0223785	0.00759483	Eukaryotic release factor 1, isoform I OS=Drosophila melanogaster GN=eRF1 PE=1 SV=1
M9PFW8	0.992389	0.0206165	0.0671039	Uncharacterized protein, isoform B OS=Drosophila melanogaster GN=CG32165 PE=4 SV=1
M9PFX9	0.972791	0.599366	0.0952152	Limpet, isoform N OS=Drosophila melanogaster GN=Lmpt PE=1 SV=1
M9PFZ6	0.995357	0.668265	0.296459	Actin 79B, isoform B OS=Drosophila melanogaster GN=Act79B PE=3 SV=1
M9PG22	0.998745	0.0349976	0.0281135	ADP ribosylation factor at 79F, isoform J OS=Drosophila melanogaster GN=Arf79F PE=3 SV=1
M9PG29	0.969438	0.0495359	0.0131723	Uncharacterized protein, isoform B OS=Drosophila melanogaster GN=CG13280 PE=4 SV=1
M9PG47	0.953519	0.0300311	0.00856568	Ribosomal protein S26, isoform D OS=Drosophila melanogaster GN=RpS26 PE=4 SV=1
M9PG62	0.99176	0.0342478	0.0169412	Regulatory particle non-ATPase 3, isoform B OS=Drosophila melanogaster GN=Rpn3 PE=1 SV=1
M9PG76	0.998768	0.0372578	0.00891916	60S acidic ribosomal protein P0 OS=Drosophila melanogaster GN=RpLP0 PE=3 SV=1
M9PG83	0.998985	0.101691	0.0519262	Cysteine string protein, isoform D OS=Drosophila melanogaster GN=Csp PE=1 SV=1
M9PGA7	0.988976	0.526997	0.147184	Alpha actinin, isoform G OS=Drosophila melanogaster GN=Actn PE=1 SV=1
M9PGF6	0.997476	0.0545178	0.0788594	Fasciclin 2, isoform F OS=Drosophila melanogaster GN=Fas2 PE=1 SV=1
M9PGG4	0.993549	0.51909	0.0508446	Armadillo, isoform F OS=Drosophila melanogaster GN=arm PE=4 SV=1
M9PGL7	0.986754	0.0820628	0.0560575	Translocase of outer membrane 40, isoform C OS=Drosophila melanogaster GN=Tom40 PE=4 SV=1
M9PGM3	0.926499	0.0341357	0.03268	Ubr3 ubiquitin ligase, isoform C OS=Drosophila melanogaster GN=Ubr3 PE=1 SV=1
M9PGT0	0.97963	0.0245911	0.0298615	Uncharacterized protein, isoform R OS=Drosophila melanogaster GN=CG34417 PE=1 SV=1
M9PGU6	0.973869	0.000488043	0.0032051	Draper, isoform E OS=Drosophila melanogaster GN=drpr PE=1 SV=1
M9PGV6	0.989795	0.480998	0.156785	Alpha spectrin, isoform B OS=Drosophila melanogaster GN=alpha-Spec PE=4 SV=1
M9PGW8	0.549299	0.116696	0.00760291	Bifocal, isoform D OS=Drosophila melanogaster GN=bif PE=1 SV=1
M9PGX7	0.997019	0.614068	0.0630771	Succinyl-CoA:3-ketoacid-coenzyme A transferase OS=Drosophila melanogaster GN=SCOT PE=1 SV=1
M9PH10	0.980824	0.0395687	0.025026	Comatose, isoform B OS=Drosophila melanogaster GN=comt PE=1 SV=1
M9PH44	0.983867	0.291674	0.304402	Prominin-like, isoform E OS=Drosophila melanogaster GN=prominin-like PE=1 SV=1
M9PH85	0.888716	0.0108765	0.0145245	CG2061, isoform D OS=Drosophila melanogaster GN=CG2061 PE=4 SV=1
M9PHA0	0.549299	0.116696	0.00760291	Bifocal, isoform F OS=Drosophila melanogaster GN=bif PE=1 SV=1
M9PHA6	0.987042	0.0393121	0.00709837	Casein kinase II beta subunit, isoform K OS=Drosophila melanogaster GN=CkIIbeta PE=1 SV=1
M9PHB1	0.958929	0.273465	0.0410949	Ensconsin, isoform G OS=Drosophila melanogaster GN=ens PE=1 SV=1
M9PHD2	0.920767	0.417333	0.0663058	CG1311, isoform B OS=Drosophila melanogaster GN=CG1311 PE=4 SV=1
M9PHF1	0.984443	0.0917102	0.849928	Sec16 ortholog, isoform F OS=Drosophila melanogaster GN=Sec16 PE=1 SV=1
M9PHF9	0.995132	0.0597987	0.00803661	Uncharacterized protein, isoform B OS=Drosophila melanogaster GN=CG12493 PE=1 SV=1
M9PHG2	0.989747	0.0330919	0.00953301	Moesin, isoform M OS=Drosophila melanogaster GN=Moe PE=1 SV=1
M9PHG8	0.989519	0.0971914	0.0289539	Dynein heavy chain 64C, isoform H OS=Drosophila melanogaster GN=Dhc64C PE=1 SV=1
M9PHL6	0.549299	0.116696	0.00760291	Bifocal, isoform E OS=Drosophila melanogaster GN=bif PE=1 SV=1
M9PHL7	0.998976	0.475121	0.10365	Flotillin 2, isoform J OS=Drosophila melanogaster GN=Flo2 PE=1 SV=1
M9PHM6	0.999504	0.0419556	0.0158836	Ribosomal protein L18, isoform B OS=Drosophila melanogaster GN=RpL18 PE=4 SV=1
M9PHQ0	0.994678	0.116806	0.0541278	Shibire, isoform N OS=Drosophila melanogaster GN=shi PE=1 SV=1
M9PHR2	0.990021	0.581986	0.191751	Upheld, isoform O OS=Drosophila melanogaster GN=up PE=1 SV=1
M9PHT0	0.998976	0.475121	0.10365	Flotillin 2, isoform I OS=Drosophila melanogaster GN=Flo2 PE=1 SV=1
M9PHU0	0.998036	0.434421	0.0477353	Uncharacterized protein, isoform C OS=Drosophila melanogaster GN=CG43658 PE=1 SV=1
M9PHU7	0.988391	0.311293	0.0207441	Uncharacterized protein, isoform G OS=Drosophila melanogaster GN=CG43783 PE=1 SV=1
M9PHW7	0.965795	0.0697335	0.0562569	CG6767, isoform D OS=Drosophila melanogaster GN=CG6767 PE=1 SV=1
M9PI44	0.968763	0.0034664	0.0786487	Trailer hitch, isoform F OS=Drosophila melanogaster GN=tral PE=1 SV=1
M9PIA6	0.930815	0.0322134	0.028037	Mi-2, isoform D OS=Drosophila melanogaster GN=Mi-2 PE=1 SV=1
M9PIF1	0.980311	0.539517	0.0685688	CG7324, isoform B OS=Drosophila melanogaster GN=CG7324 PE=1 SV=1
M9PIG4	0.969998	0.0468015	0.0486051	Golgi complex-localized glycoprotein 1, isoform B OS=Drosophila melanogaster GN=Glg1 PE=1 SV=1
M9PIG8	0.989894	0.0138437	0.008698	Regulatory particle non-ATPase 10, isoform B OS=Drosophila melanogaster GN=Rpn10 PE=4 SV=1
M9PIM0	0.989624	0.0160287	0.0109665	Ribosomal protein L10, isoform E OS=Drosophila melanogaster GN=RpL10 PE=4 SV=1
M9PIS3	0.992796	0.12315	0.0241913	6-phosphogluconate dehydrogenase, decarboxylating OS=Drosophila melanogaster GN=Pgd PE=3 SV=1
M9PJ19	0.997476	0.0545178	0.0788594	Fasciclin 2, isoform D OS=Drosophila melanogaster GN=Fas2 PE=1 SV=1
M9PJI4	0.99951	0.0461622	0.0844205	Discs large 1, isoform T OS=Drosophila melanogaster GN=dlg1 PE=1 SV=1
M9PJN0	0.981036	0.0845012	0.0365064	Mushroom body defect, isoform K OS=Drosophila melanogaster GN=mud PE=1 SV=1
M9PJN5	0.906709	0.0719225	0.0767532	Histone deacetylase 6, isoform G OS=Drosophila melanogaster GN=HDAC6 PE=1 SV=1
M9PJN8	0.991736	0.308586	0.166206	Glyceraldehyde-3-phosphate dehydrogenase OS=Drosophila melanogaster GN=Gapdh2 PE=3 SV=1
M9PJP0	0.967697	0.265828	0.0404566	Nipsnap, isoform F OS=Drosophila melanogaster GN=Nipsnap PE=4 SV=2
M9PJQ5	0.996078	0.492616	0.127367	Wings up A, isoform K OS=Drosophila melanogaster GN=wupA PE=1 SV=1
O01404	0.968722	0.329099	0.0142176	Peptidylglycine alpha-hydroxylating monooxygenase OS=Drosophila melanogaster GN=Phm PE=1 SV=2
O01666	0.997604	0.56005	0.38654	ATP synthase subunit gamma, mitochondrial OS=Drosophila melanogaster GN=ATPsyngamma PE=2 SV=2
O02195	0.973853	0.0379056	0.0351152	Eukaryotic translation initiation factor 3 subunit I OS=Drosophila melanogaster GN=Trip1 PE=1 SV=1
O02649	0.997956	0.0298143	0.0163788	60 kDa heat shock protein, mitochondrial OS=Drosophila melanogaster GN=Hsp60 PE=1 SV=3
O16797	0.988617	0.0308767	0.00813718	60S ribosomal protein L3 OS=Drosophila melanogaster GN=RpL3 PE=1 SV=3
O17445	0.999377	0.0332428	0.0106552	60S ribosomal protein L15 OS=Drosophila melanogaster GN=RpL15 PE=1 SV=1
O18332	0.978009	0.020989	0.00938717	FI01544p OS=Drosophila melanogaster GN=Rab1 PE=1 SV=1
O18333	0.985547	0.113399	0.0239821	GH01619p OS=Drosophila melanogaster GN=Rab2 PE=1 SV=1
O18335	0.993545	0.0720986	0.0370708	Drab11 OS=Drosophila melanogaster GN=Rab11 PE=1 SV=1
O18336	0.978836	0.108197	0.0403295	MIP20481p OS=Drosophila melanogaster GN=Rab14 PE=1 SV=1
O18338	0.753207	0.157448	0.0119567	LD44762p OS=Drosophila melanogaster GN=Rab8 PE=1 SV=1
O18373	0.980398	0.0424765	0.0789685	Selenide, water dikinase OS=Drosophila melanogaster GN=SelD PE=2 SV=1
O18388	0.987224	0.0180222	0.0159742	Importin subunit beta OS=Drosophila melanogaster GN=Fs(2)Ket PE=2 SV=2
O18404	0.99951	0.271666	0.065632	3-hydroxyacyl-CoA dehydrogenase type-2 OS=Drosophila melanogaster GN=scu PE=1 SV=1
O18405	0.981592	0.076364	0.00815457	Surfeit locus protein 4 homolog OS=Drosophila melanogaster GN=Surf4 PE=2 SV=1
O18413	0.986031	0.0243942	0.0322855	26S protease regulatory subunit 8 OS=Drosophila melanogaster GN=Rpt6 PE=1 SV=2
O18640	0.973771	0.0403334	0.0108456	Guanine nucleotide-binding protein subunit beta-like protein OS=Drosophila melanogaster GN=Rack1 PE=1 SV=2
O44386	0.920396	0.243163	0.0370857	Integrin alpha-PS3 OS=Drosophila melanogaster GN=scb PE=1 SV=2
O44434	0.993958	0.197304	0.0338965	QKR58E-3 OS=Drosophila melanogaster GN=qkr58E-3 PE=1 SV=1
O46036	0.981915	0.0755411	0.00610405	C-terminal-binding protein OS=Drosophila melanogaster GN=CtBP PE=1 SV=3
O46037	0.990381	0.51742	0.114872	Vinculin OS=Drosophila melanogaster GN=Vinc PE=1 SV=1
O46067	0.996006	0.0534437	0.0362323	CG2918, isoform A OS=Drosophila melanogaster GN=EG:25E8.1 PE=1 SV=1
O46199	0.994688	0.655119	0.38788	Accessory gland protein Acp53Ea OS=Drosophila melanogaster GN=Acp53Ea PE=2 SV=1
O61231	0.989624	0.0160287	0.0109665	60S ribosomal protein L10 OS=Drosophila melanogaster GN=RpL10 PE=1 SV=1
O61380	0.99472	0.0218064	0.0254707	Eukaryotic translation initiation factor 4G, isoform A OS=Drosophila melanogaster GN=eIF4G PE=1 SV=3
O61491	0.992672	0.338159	0.123436	Flotillin-1 OS=Drosophila melanogaster GN=Flo1 PE=2 SV=1
O61492	0.999154	0.475121	0.11231	Flotillin-2 OS=Drosophila melanogaster GN=Flo2 PE=2 SV=3
O61604	0.990551	0.0803389	0.0121275	Fimbrin OS=Drosophila melanogaster GN=Fim PE=1 SV=1
O61613	0.982867	0.063083	0.0153894	Glycylpeptide N-tetradecanoyltransferase OS=Drosophila melanogaster GN=Nmt PE=2 SV=2
O61722	0.994964	0.118014	0.0532837	PRL-1 phosphatase, isoform A OS=Drosophila melanogaster GN=PRL-1 PE=1 SV=2
O62526	0.990768	0.750423	0.621113	ADP/ATP translocase OS=Drosophila melanogaster GN=Ant2 PE=2 SV=1
O62531	0.997737	0.532887	0.0663518	Adaptor protein complex 1, mu subunit OS=Drosophila melanogaster GN=AP-1mu PE=1 SV=1
O62619	0.992753	0.160615	0.0813068	Pyruvate kinase OS=Drosophila melanogaster GN=PyK PE=2 SV=2
O62621	0.984928	0.0345273	0.0156847	Coatomer subunit beta' OS=Drosophila melanogaster GN=beta'COP PE=2 SV=2
O76268	0.99454	0.0997899	0.0149352	LD11641p OS=Drosophila melanogaster GN=NTPase PE=1 SV=1
O76521	0.996506	0.0354247	0.0102077	Importin subunit alpha OS=Drosophila melanogaster GN=Kap-alpha1 PE=2 SV=1
O76742	0.961906	0.0275354	0.0132372	CG5915 protein OS=Drosophila melanogaster GN=Rab7 PE=1 SV=1
O76922	0.991386	0.0240062	0.0448588	Protein aubergine OS=Drosophila melanogaster GN=aub PE=1 SV=1
O77410	0.997896	0.0648531	0.0156653	Eukaryotic translation initiation factor 3 subunit E OS=Drosophila melanogaster GN=eIF3-S6 PE=2 SV=1
O77434	0.991875	0.132599	0.079428	EG:34F3.8 protein OS=Drosophila melanogaster GN=Sec22 PE=1 SV=2
O77460	0.976104	0.4366	0.24524	Inorganic pyrophosphatase OS=Drosophila melanogaster GN=Nurf-38 PE=1 SV=3
O96299	0.981617	0.0735327	0.0345394	LD47736p OS=Drosophila melanogaster GN=Sodh-2 PE=1 SV=1
O96553	0.976242	0.0920312	0.0281253	C-1-tetrahydrofolate synthase, cytoplasmic OS=Drosophila melanogaster GN=pug PE=1 SV=4
O96692	0.983903	0.166764	0.0287844	RE63021p OS=Drosophila melanogaster GN=Rap2l PE=1 SV=1
O96827	0.996102	0.0655273	0.0156718	Probable elongation factor 1-beta OS=Drosophila melanogaster GN=Ef1beta PE=1 SV=3
O96860	0.993054	0.633559	0.565716	Dynein light chain 2, cytoplasmic OS=Drosophila melanogaster GN=Cdlc2 PE=3 SV=1
O97066	0.994518	0.0652613	0.0204901	Signal peptidase complex catalytic subunit SEC11 OS=Drosophila melanogaster GN=twr PE=1 SV=1
O97125	0.989684	0.0230938	0.0133495	Heat shock protein 68 OS=Drosophila melanogaster GN=Hsp68 PE=1 SV=1
O97159	0.930815	0.0322134	0.028037	Chromodomain-helicase-DNA-binding protein Mi-2 homolog OS=Drosophila melanogaster GN=Mi-2 PE=1 SV=2
O97172	0.966346	0.0532973	0.0059785	UPF0729 protein CG18508 OS=Drosophila melanogaster GN=CG18508 PE=1 SV=1
O97182	0.915096	0.0453962	0.0194333	Actin related complex p41 subunit OS=Drosophila melanogaster GN=Arpc1 PE=1 SV=1
O97477	0.990457	0.0310667	0.0147616	Inositol-3-phosphate synthase OS=Drosophila melanogaster GN=Inos PE=1 SV=1
O97479	0.985342	0.0652167	0.0134471	FI05212p OS=Drosophila melanogaster GN=Sodh-1 PE=1 SV=1
P00334	0.998496	0.144171	0.0452061	Alcohol dehydrogenase OS=Drosophila melanogaster GN=Adh PE=1 SV=2
P00408	0.999204	0.665337	0.509928	Cytochrome c oxidase subunit 2 OS=Drosophila melanogaster GN=mt:CoII PE=3 SV=1
P00967	0.988702	0.113664	0.0598064	Trifunctional purine biosynthetic protein adenosine-3 OS=Drosophila melanogaster GN=ade3 PE=1 SV=2
P02255	0.990326	0.407322	0.0734482	Histone H1 OS=Drosophila melanogaster GN=His1 PE=1 SV=1
P02283	0.970099	0.596911	0.264276	Histone H2B OS=Drosophila melanogaster GN=His2B PE=1 SV=2
P02299	0.996872	0.863618	0.623358	Histone H3 OS=Drosophila melanogaster GN=His3 PE=1 SV=4
P02516	0.989385	0.0758063	0.0267114	Heat shock protein 23 OS=Drosophila melanogaster GN=Hsp23 PE=2 SV=2
P02517	0.997173	0.0866792	0.0110363	Heat shock protein 26 OS=Drosophila melanogaster GN=Hsp26 PE=1 SV=2
P02518	0.994491	0.0350018	0.0284639	Heat shock protein 27 OS=Drosophila melanogaster GN=Hsp27 PE=1 SV=2
P02572	0.995137	0.587055	0.252957	Actin-42A OS=Drosophila melanogaster GN=Act42A PE=1 SV=3
P02574	0.995357	0.668265	0.296459	Actin, larval muscle OS=Drosophila melanogaster GN=Act79B PE=1 SV=2
P02828	0.991533	0.00926183	0.00519872	Heat shock protein 83 OS=Drosophila melanogaster GN=Hsp83 PE=1 SV=1
P04359	0.982898	0.0258906	0.00467365	60S ribosomal protein L32 OS=Drosophila melanogaster GN=RpL32 PE=1 SV=3
P04388	0.964257	0.301695	0.0683611	Ras-like protein 2 OS=Drosophila melanogaster GN=Ras64B PE=1 SV=2
P04657	0.999256	0.715092	0.606858	Cytochrome c-1 OS=Drosophila melanogaster GN=Cyt-c-d PE=2 SV=2
P05389	0.997559	0.0323305	0.00299888	60S acidic ribosomal protein P2 OS=Drosophila melanogaster GN=RpLP2 PE=1 SV=1
P05990	0.993644	0.0588681	0.0441494	CAD protein OS=Drosophila melanogaster GN=r PE=1 SV=3
P06603	0.994132	0.692476	0.612943	Tubulin alpha-1 chain OS=Drosophila melanogaster GN=alphaTub84B PE=2 SV=1
P06604	0.992862	0.678464	0.605651	Tubulin alpha-2 chain OS=Drosophila melanogaster GN=alphaTub85E PE=1 SV=1
P06605	0.99408	0.706005	0.611774	Tubulin alpha-3 chain OS=Drosophila melanogaster GN=alphaTub84D PE=2 SV=1
P06742	0.99951	0.688436	0.288394	Myosin light chain alkali OS=Drosophila melanogaster GN=Mlc1 PE=1 SV=4
P06754	0.997233	0.585433	0.195941	Tropomyosin-1, isoforms 9A/A/B OS=Drosophila melanogaster GN=Tm1 PE=2 SV=2
P07190	0.873195	0.0633317	0.0177481	Maltase A1 OS=Drosophila melanogaster GN=Mal-A1 PE=2 SV=2
P07486	0.993259	0.343366	0.183714	Glyceraldehyde-3-phosphate dehydrogenase 1 OS=Drosophila melanogaster GN=Gapdh1 PE=2 SV=2
P07487	0.991736	0.308586	0.166206	Glyceraldehyde-3-phosphate dehydrogenase 2 OS=Drosophila melanogaster GN=Gapdh2 PE=1 SV=2
P07764	0.998636	0.527664	0.299933	Fructose-bisphosphate aldolase OS=Drosophila melanogaster GN=Ald PE=1 SV=5
P07909	0.97636	0.0336006	0.0111038	Heterogeneous nuclear ribonucleoprotein A1 OS=Drosophila melanogaster GN=Hrb98DE PE=2 SV=1
P08120	0.936014	0.875735	0.542963	Collagen alpha-1(IV) chain OS=Drosophila melanogaster GN=Cg25C PE=2 SV=3
P08144	0.974343	0.0690164	0.0211614	Alpha-amylase A OS=Drosophila melanogaster GN=Amy-p PE=2 SV=1
P08171	0.977003	0.0851655	0.0115071	Esterase-6 OS=Drosophila melanogaster GN=Est-6 PE=1 SV=2
P08181	0.984507	0.399254	0.063371	Casein kinase II subunit alpha OS=Drosophila melanogaster GN=CkIIalpha PE=1 SV=2
P08182	0.987042	0.0393121	0.00709837	Casein kinase II subunit beta OS=Drosophila melanogaster GN=CkIIbeta PE=2 SV=2
P08645	0.993443	0.182969	0.0287164	Ras-like protein 3 OS=Drosophila melanogaster GN=R PE=2 SV=2
P08646	0.914245	0.0997984	0.0313391	Ras-like protein 1 OS=Drosophila melanogaster GN=Ras85D PE=1 SV=2
P08736	0.998872	0.0207093	0.00618169	Elongation factor 1-alpha 1 OS=Drosophila melanogaster GN=Ef1alpha48D PE=1 SV=2
P08841	0.997507	0.686828	0.611126	Tubulin beta-3 chain OS=Drosophila melanogaster GN=betaTub60D PE=2 SV=2
P08879	0.992836	0.162462	0.0385667	Nucleoside diphosphate kinase OS=Drosophila melanogaster GN=awd PE=1 SV=3
P08928	0.99155	0.17289	0.0548546	Lamin Dm0 OS=Drosophila melanogaster GN=Lam PE=1 SV=4
P08985	0.975438	0.298918	0.234852	Histone H2A.v OS=Drosophila melanogaster GN=His2Av PE=1 SV=2
P09052	0.963638	0.00708473	0.00749345	ATP-dependent RNA helicase vasa, isoform A OS=Drosophila melanogaster GN=vas PE=1 SV=3
P09180	0.997795	0.0289056	0.00941397	60S ribosomal protein L4 OS=Drosophila melanogaster GN=RpL4 PE=1 SV=2
P10333	0.99951	0.748032	0.538354	Accessory gland-specific peptide 26Aa OS=Drosophila melanogaster GN=Acp26Aa PE=2 SV=2
P10351	0.985248	0.0747298	0.0626516	Xanthine dehydrogenase OS=Drosophila melanogaster GN=ry PE=2 SV=2
P10674	0.988978	0.166926	0.0416985	Fasciclin-1 OS=Drosophila melanogaster GN=Fas1 PE=1 SV=1
P10981	0.992511	0.723687	0.315924	Actin-87E OS=Drosophila melanogaster GN=Act87E PE=1 SV=1
P10987	0.994633	0.577833	0.248451	Actin-5C OS=Drosophila melanogaster GN=Act5C PE=1 SV=4
P11046	0.987339	0.959635	0.795398	Laminin subunit beta-1 OS=Drosophila melanogaster GN=LanB1 PE=1 SV=4
P11146	0.993931	0.0455776	0.0365599	Heat shock 70 kDa protein cognate 2 OS=Drosophila melanogaster GN=Hsc70-2 PE=1 SV=2
P11147	0.9956	0.0179091	0.00800205	Heat shock 70 kDa protein cognate 4 OS=Drosophila melanogaster GN=Hsc70-4 PE=1 SV=3
P11584	0.991555	0.3713	0.0741081	Integrin beta-PS OS=Drosophila melanogaster GN=mys PE=1 SV=3
P12080	0.960878	0.456408	0.202598	Integrin alpha-PS2 OS=Drosophila melanogaster GN=if PE=1 SV=2
P12370	0.953565	0.108354	0.0304537	cAMP-dependent protein kinase catalytic subunit OS=Drosophila melanogaster GN=Pka-C1 PE=1 SV=3
P12613	0.998244	0.0277977	0.0208044	T-complex protein 1 subunit alpha OS=Drosophila melanogaster GN=T-cp1 PE=2 SV=2
P12646	0.998249	0.415487	0.165416	Glucose-6-phosphate 1-dehydrogenase OS=Drosophila melanogaster GN=Zw PE=1 SV=2
P12881	0.986785	0.0674632	0.0388201	Proteasome subunit alpha type-1 OS=Drosophila melanogaster GN=Prosalpha6 PE=1 SV=1
P12982	0.979445	0.628049	0.415325	Serine/threonine-protein phosphatase alpha-2 isoform OS=Drosophila melanogaster GN=Pp1-87B PE=1 SV=1
P13008	0.953519	0.0300311	0.00856568	40S ribosomal protein S26 OS=Drosophila melanogaster GN=RpS26 PE=1 SV=1
P13060	0.983251	0.0278512	0.0142182	Elongation factor 2 OS=Drosophila melanogaster GN=EF2 PE=1 SV=4
P13469	0.993718	0.039079	0.0442144	DNA-binding protein modulo OS=Drosophila melanogaster GN=mod PE=1 SV=2
P13496	0.967114	0.0854948	0.0499288	Dynactin subunit 1 OS=Drosophila melanogaster GN=Gl PE=1 SV=2
P13607	0.984059	0.361502	0.145091	Sodium/potassium-transporting ATPase subunit alpha OS=Drosophila melanogaster GN=Atpalpha PE=1 SV=3
P13706	0.988767	0.20265	0.115419	Glycerol-3-phosphate dehydrogenase [NAD(+)], cytoplasmic OS=Drosophila melanogaster GN=Gpdh PE=1 SV=3
P14130	0.989714	0.0405879	0.0210932	40S ribosomal protein S14 OS=Drosophila melanogaster GN=RpS14a PE=1 SV=1
P14199	0.979502	0.0366704	0.0112101	Protein ref(2)P OS=Drosophila melanogaster GN=ref(2)P PE=1 SV=2
P15007	0.99522	0.504653	0.270989	Enolase OS=Drosophila melanogaster GN=Eno PE=1 SV=2
P15215	0.98044	0.960969	0.787655	Laminin subunit gamma-1 OS=Drosophila melanogaster GN=LanB2 PE=2 SV=2
P15278	0.996284	0.288269	0.0401858	Fasciclin-3 OS=Drosophila melanogaster GN=Fas3 PE=2 SV=1
P15348	0.942284	0.138732	0.042014	DNA topoisomerase 2 OS=Drosophila melanogaster GN=Top2 PE=1 SV=1
P15357	0.992565	0.151563	0.0340708	Ubiquitin-40S ribosomal protein S27a OS=Drosophila melanogaster GN=RpS27A PE=1 SV=2
P16378	0.932695	0.56837	0.191498	G protein alpha o subunit OS=Drosophila melanogaster GN=Galphao PE=1 SV=1
P16568	0.939807	0.0111696	0.0409507	Protein bicaudal D OS=Drosophila melanogaster GN=BicD PE=1 SV=2
P16909	0.894776	0.0160377	0.417628	Histone-like protein 18C OS=Drosophila melanogaster GN=Mst77F PE=2 SV=1
P17210	0.986795	0.0732097	0.0424833	Kinesin heavy chain OS=Drosophila melanogaster GN=Khc PE=1 SV=2
P17336	0.993383	0.267027	0.151472	Catalase OS=Drosophila melanogaster GN=Cat PE=1 SV=2
P17704	0.995742	0.047553	0.00501456	40S ribosomal protein S17 OS=Drosophila melanogaster GN=RpS17 PE=1 SV=2
P18053	0.993056	0.0311742	0.00598242	Proteasome subunit alpha type-4 OS=Drosophila melanogaster GN=Prosalpha3 PE=1 SV=2
P18101	0.991723	0.157393	0.0570758	Ubiquitin-60S ribosomal protein L40 OS=Drosophila melanogaster GN=RpL40 PE=1 SV=2
P18173	0.979599	0.0860607	0.0164085	Glucose dehydrogenase [FAD, quinone] OS=Drosophila melanogaster GN=Gld PE=3 SV=3
P18431	0.998404	0.489947	0.315419	Protein kinase shaggy OS=Drosophila melanogaster GN=sgg PE=1 SV=3
P18432	0.991583	0.679673	0.243362	Myosin regulatory light chain 2 OS=Drosophila melanogaster GN=Mlc2 PE=1 SV=2
P18824	0.993549	0.51909	0.0508446	Armadillo segment polarity protein OS=Drosophila melanogaster GN=arm PE=1 SV=1
P18929	0.950075	0.655023	0.514891	NADH-ubiquinone oxidoreductase chain 1 OS=Drosophila melanogaster GN=mt:ND1 PE=3 SV=2
P18932	0.982537	0.626687	0.53016	NADH-ubiquinone oxidoreductase chain 5 OS=Drosophila melanogaster GN=mt:ND5 PE=3 SV=4
P19109	0.97822	0.0156241	0.0337351	ATP-dependent RNA helicase p62 OS=Drosophila melanogaster GN=Rm62 PE=1 SV=3
P19889	0.998768	0.0374206	0.00891916	60S acidic ribosomal protein P0 OS=Drosophila melanogaster GN=RpLP0 PE=1 SV=1
P20240	0.995955	0.0705308	0.00827078	Otefin OS=Drosophila melanogaster GN=Ote PE=1 SV=2
P20241	0.994632	0.518147	0.149881	Neuroglian OS=Drosophila melanogaster GN=Nrg PE=1 SV=2
P20432	0.993182	0.0767335	0.0156203	Glutathione S-transferase D1 OS=Drosophila melanogaster GN=GstD1 PE=1 SV=1
P20478	0.98516	0.0532378	0.0144877	Glutamine synthetase 2 cytoplasmic OS=Drosophila melanogaster GN=Gs2 PE=2 SV=3
P21187	0.997122	0.0106808	0.00550031	Polyadenylate-binding protein OS=Drosophila melanogaster GN=pAbp PE=1 SV=3
P21914	0.972484	0.606956	0.0571915	Succinate dehydrogenase [ubiquinone] iron-sulfur subunit, mitochondrial OS=Drosophila melanogaster GN=SdhB PE=2 SV=2
P22058	0.93307	0.0549292	0.0247935	Chromosomal protein D1 OS=Drosophila melanogaster GN=D1 PE=1 SV=3
P22464	0.991682	0.130217	0.0261748	Annexin B9 OS=Drosophila melanogaster GN=AnxB9 PE=2 SV=2
P22465	0.986185	0.0901544	0.0212966	Annexin B10 OS=Drosophila melanogaster GN=AnxB10 PE=2 SV=3
P22700	0.99509	0.262471	0.136146	Calcium-transporting ATPase sarcoplasmic/endoplasmic reticulum type OS=Drosophila melanogaster GN=Ca-P60A PE=1 SV=2
P22769	0.991579	0.0786802	0.046545	Proteasome subunit alpha type-7-1 OS=Drosophila melanogaster GN=Prosalpha4 PE=1 SV=2
P22817	0.982165	0.299033	0.151854	Insulin-degrading enzyme OS=Drosophila melanogaster GN=Ide PE=1 SV=4
P23128	0.99432	0.0826629	0.0823791	Putative ATP-dependent RNA helicase me31b OS=Drosophila melanogaster GN=me31B PE=1 SV=3
P23226	0.997853	0.0748458	0.04251	205 kDa microtubule-associated protein OS=Drosophila melanogaster GN=Map205 PE=1 SV=2
P23380	0.983316	0.152297	0.0670928	V-type proton ATPase 16 kDa proteolipid subunit OS=Drosophila melanogaster GN=Vha16-1 PE=2 SV=1
P23696	0.951951	0.0291207	0.0117397	Serine/threonine-protein phosphatase PP2A OS=Drosophila melanogaster GN=mts PE=2 SV=1
P24156	0.997547	0.135257	0.0389316	Protein l(2)37Cc OS=Drosophila melanogaster GN=l(2)37Cc PE=2 SV=2
P24785	0.996597	0.0725548	0.0526698	Dosage compensation regulator OS=Drosophila melanogaster GN=mle PE=1 SV=2
P25160	0.994828	0.35561	0.00783683	ADP-ribosylation factor-like protein 1 OS=Drosophila melanogaster GN=Arl1 PE=2 SV=5
P25161	0.99176	0.0342478	0.0169412	Probable 26S proteasome non-ATPase regulatory subunit 3 OS=Drosophila melanogaster GN=Rpn3 PE=2 SV=1
P25823	0.998488	0.0572989	0.0351065	Maternal protein tudor OS=Drosophila melanogaster GN=tud PE=1 SV=2
P26270	0.998706	0.0375202	0.0176886	26S proteasome non-ATPase regulatory subunit 7 OS=Drosophila melanogaster GN=Rpn8 PE=1 SV=6
P26308	0.975941	0.343848	0.0876068	Guanine nucleotide-binding protein subunit beta-1 OS=Drosophila melanogaster GN=Gbeta13F PE=1 SV=1
P26686	0.958525	0.0112949	0.0141416	Serine-arginine protein 55 OS=Drosophila melanogaster GN=B52 PE=1 SV=4
P27619	0.994678	0.116806	0.0541278	Dynamin OS=Drosophila melanogaster GN=shi PE=1 SV=2
P28668	0.982092	0.0308732	0.0239144	Bifunctional glutamate/proline--tRNA ligase OS=Drosophila melanogaster GN=Aats-glupro PE=1 SV=2
P28750	0.997271	0.0100088	0.0137501	Maternal protein exuperantia OS=Drosophila melanogaster GN=exu PE=1 SV=2
P29310	0.995488	0.0752374	0.0235208	14-3-3 protein zeta OS=Drosophila melanogaster GN=14-3-3zeta PE=1 SV=1
P29327	0.990921	0.0407685	0.00597551	40S ribosomal protein S6 OS=Drosophila melanogaster GN=RpS6 PE=1 SV=1
P29413	0.973168	0.0512311	0.0242407	Calreticulin OS=Drosophila melanogaster GN=Crc PE=1 SV=2
P29613	0.994498	0.515231	0.308487	Triosephosphate isomerase OS=Drosophila melanogaster GN=Tpi PE=1 SV=3
P29742	0.993022	0.0363732	0.0163072	Clathrin heavy chain OS=Drosophila melanogaster GN=Chc PE=1 SV=1
P29843	0.998129	0.195307	0.0162803	Heat shock 70 kDa protein cognate 1 OS=Drosophila melanogaster GN=Hsc70-1 PE=1 SV=1
P29844	0.991604	0.0320695	0.0142474	Heat shock 70 kDa protein cognate 3 OS=Drosophila melanogaster GN=Hsc70-3 PE=2 SV=2
P29845	0.994751	0.0772835	0.0257079	Heat shock 70 kDa protein cognate 5 OS=Drosophila melanogaster GN=Hsc70-5 PE=1 SV=2
P31009	0.989505	0.0347138	0.00900144	40S ribosomal protein S2 OS=Drosophila melanogaster GN=RpS2 PE=1 SV=2
P31409	0.996556	0.272047	0.153894	V-type proton ATPase subunit B OS=Drosophila melanogaster GN=Vha55 PE=2 SV=1
P32100	0.994861	0.0334665	0.0103282	60S ribosomal protein L7 OS=Drosophila melanogaster GN=RpL7 PE=1 SV=2
P32234	0.997946	0.034256	0.0481733	GTP-binding protein 128up OS=Drosophila melanogaster GN=128up PE=2 SV=2
P32392	0.997591	0.195695	0.0342299	Actin-related protein 3 OS=Drosophila melanogaster GN=Arp3 PE=2 SV=3
P32748	0.988345	0.0785569	0.0261122	Dihydroorotate dehydrogenase (quinone), mitochondrial OS=Drosophila melanogaster GN=Dhod PE=2 SV=2
P33438	0.991048	0.158949	0.00988744	Glutactin OS=Drosophila melanogaster GN=Glt PE=1 SV=2
P34082	0.997476	0.0545178	0.0883319	Fasciclin-2 OS=Drosophila melanogaster GN=Fas2 PE=1 SV=1
P35220	0.9648	0.206665	0.0453381	Catenin alpha OS=Drosophila melanogaster GN=alpha-Cat PE=1 SV=2
P35381	0.993552	0.557067	0.343047	ATP synthase subunit alpha, mitochondrial OS=Drosophila melanogaster GN=blw PE=1 SV=2
P35415	0.998446	0.75019	0.285969	Paramyosin, long form OS=Drosophila melanogaster GN=Prm PE=1 SV=1
P35421	0.987895	0.0983162	0.0197038	Phosphoribosylformylglycinamidine synthase OS=Drosophila melanogaster GN=ade2 PE=1 SV=2
P36179	0.993001	0.0614868	0.0126869	Serine/threonine-protein phosphatase PP2A 65 kDa regulatory subunit OS=Drosophila melanogaster GN=Pp2A-29B PE=2 SV=4
P36241	0.98862	0.0389946	0.0261053	60S ribosomal protein L19 OS=Drosophila melanogaster GN=RpL19 PE=1 SV=2
P37276	0.989858	0.0971914	0.0298269	Dynein heavy chain, cytoplasmic OS=Drosophila melanogaster GN=Dhc64C PE=2 SV=2
P38040	0.937701	0.415763	0.121528	Guanine nucleotide-binding protein subunit gamma-1 OS=Drosophila melanogaster GN=Ggamma1 PE=2 SV=1
P38979	0.998915	0.0411394	0.0167807	40S ribosomal protein SA OS=Drosophila melanogaster GN=sta PE=1 SV=2
P39018	0.997284	0.0782146	0.0281024	40S ribosomal protein S19a OS=Drosophila melanogaster GN=RpS19a PE=1 SV=3
P40301	0.964647	0.022394	0.010658	Proteasome subunit alpha type-2 OS=Drosophila melanogaster GN=Prosalpha2 PE=1 SV=1
P40304	0.987281	0.0243988	0.0154156	Proteasome subunit beta type-1 OS=Drosophila melanogaster GN=Prosbeta6 PE=2 SV=2
P40423	0.925769	0.0140855	0.0100808	Myosin regulatory light chain sqh OS=Drosophila melanogaster GN=sqh PE=1 SV=1
P40792	0.992018	0.147859	0.0304291	Ras-related protein Rac1 OS=Drosophila melanogaster GN=Rac1 PE=1 SV=2
P40793	0.98874	0.0988292	0.0440111	Cdc42 homolog OS=Drosophila melanogaster GN=Cdc42 PE=1 SV=1
P40796	0.925404	0.159317	0.0581098	La protein homolog OS=Drosophila melanogaster GN=La PE=1 SV=2
P40945	0.991602	0.0561646	0.0377375	ADP-ribosylation factor 2 OS=Drosophila melanogaster GN=Arf102F PE=2 SV=2
P41042	0.996892	0.0342037	0.0129638	40S ribosomal protein S4 OS=Drosophila melanogaster GN=RpS4 PE=1 SV=2
P41043	0.998463	0.0286522	0.015499	Glutathione S-transferase S1 OS=Drosophila melanogaster GN=GstS1 PE=1 SV=2
P41073	0.976493	0.044935	0.0168671	Zinc finger protein on ecdysone puffs OS=Drosophila melanogaster GN=Pep PE=1 SV=1
P41092	0.99951	0.0237091	0.00460245	60S ribosomal protein L27a OS=Drosophila melanogaster GN=RpL27A PE=1 SV=2
P41093	0.999227	0.0318805	0.0180383	60S ribosomal protein L18a OS=Drosophila melanogaster GN=RpL18A PE=1 SV=1
P41094	0.999367	0.0269171	0.00556873	40S ribosomal protein S18 OS=Drosophila melanogaster GN=RpS18 PE=1 SV=1
P41126	0.99951	0.0270588	0.00443719	60S ribosomal protein L13 OS=Drosophila melanogaster GN=RpL13 PE=1 SV=1
P41374	0.992586	0.102729	0.012897	Eukaryotic translation initiation factor 2 subunit 1 OS=Drosophila melanogaster GN=eIF-2alpha PE=2 SV=1
P41375	0.97343	0.0153601	0.0125134	Eukaryotic translation initiation factor 2 subunit 2 OS=Drosophila melanogaster GN=eIF-2beta PE=1 SV=1
P42787	0.981568	0.0353994	0.068374	Carboxypeptidase D OS=Drosophila melanogaster GN=svr PE=1 SV=2
P45437	0.995513	0.0387585	0.0207366	Coatomer subunit beta OS=Drosophila melanogaster GN=betaCOP PE=2 SV=2
P45594	0.954772	0.190192	0.0590102	Cofilin/actin-depolymerizing factor homolog OS=Drosophila melanogaster GN=tsr PE=1 SV=1
P45889	0.982371	0.0860605	0.0572646	Actin-related protein 1 OS=Drosophila melanogaster GN=Arp1 PE=2 SV=2
P45891	0.99201	0.366015	0.339912	Actin-like protein 53D OS=Drosophila melanogaster GN=Arp53D PE=2 SV=2
P46150	0.989747	0.0330919	0.00953301	Moesin/ezrin/radixin homolog 1 OS=Drosophila melanogaster GN=Moe PE=1 SV=2
P46222	0.999068	0.0256737	0.00262426	60S ribosomal protein L11 OS=Drosophila melanogaster GN=RpL11 PE=1 SV=2
P46223	0.998077	0.0349384	0.0149752	60S ribosomal protein L7a OS=Drosophila melanogaster GN=RpL7A PE=1 SV=2
P46415	0.972681	0.0653234	0.0327065	Alcohol dehydrogenase class-3 OS=Drosophila melanogaster GN=Fdh PE=1 SV=3
P46461	0.982348	0.0395687	0.025026	Vesicle-fusing ATPase 1 OS=Drosophila melanogaster GN=comt PE=2 SV=1
P46863	0.987228	0.0557402	0.0349726	Bipolar kinesin KRP-130 OS=Drosophila melanogaster GN=Klp61F PE=1 SV=2
P47948	0.582277	0.552614	0.107678	Troponin C, isoform 2 OS=Drosophila melanogaster GN=TpnC47D PE=2 SV=2
P47949	0.982941	0.428733	0.102231	Troponin C, isoform 3 OS=Drosophila melanogaster GN=TpnC73F PE=2 SV=2
P48148	0.991956	0.0650765	0.0185604	Ras-like GTP-binding protein Rho1 OS=Drosophila melanogaster GN=Rho1 PE=1 SV=1
P48149	0.970727	0.0491801	0.010964	40S ribosomal protein S15Aa OS=Drosophila melanogaster GN=RpS15Aa PE=1 SV=2
P48159	0.996208	0.0429216	0.0153236	60S ribosomal protein L23 OS=Drosophila melanogaster GN=RpL23 PE=1 SV=2
P48461	0.981255	0.53983	0.373968	Serine/threonine-protein phosphatase alpha-1 isoform OS=Drosophila melanogaster GN=Pp1alpha-96A PE=1 SV=1
P48462	0.97064	0.530847	0.355612	Serine/threonine-protein phosphatase beta isoform OS=Drosophila melanogaster GN=flw PE=1 SV=1
P48554	0.995115	0.195103	0.0825483	Ras-related protein Rac2 OS=Drosophila melanogaster GN=Rac2 PE=1 SV=1
P48555	0.998799	0.0845472	0.0434924	Ras-related protein Ral-a OS=Drosophila melanogaster GN=Rala PE=2 SV=2
P48588	0.998815	0.0491811	0.0134323	40S ribosomal protein S25 OS=Drosophila melanogaster GN=RpS25 PE=1 SV=3
P48598	0.976702	0.0598754	0.00502363	Eukaryotic translation initiation factor 4E OS=Drosophila melanogaster GN=eIF-4E PE=1 SV=1
P48601	0.993885	0.0601457	0.0327918	26S protease regulatory subunit 4 OS=Drosophila melanogaster GN=Rpt2 PE=1 SV=2
P48602	0.993004	0.163613	0.0849819	V-type proton ATPase catalytic subunit A isoform 1 OS=Drosophila melanogaster GN=Vha68-1 PE=2 SV=2
P48604	0.998144	0.531488	0.0471909	GrpE protein homolog, mitochondrial OS=Drosophila melanogaster GN=Roe1 PE=2 SV=2
P48605	0.998472	0.0320097	0.0186055	T-complex protein 1 subunit gamma OS=Drosophila melanogaster GN=Cctgamma PE=2 SV=2
P48608	0.996127	0.451923	0.0487627	Protein diaphanous OS=Drosophila melanogaster GN=dia PE=2 SV=2
P48809	0.986123	0.00868876	0.0161862	Heterogeneous nuclear ribonucleoprotein 27C OS=Drosophila melanogaster GN=Hrb27C PE=1 SV=2
P48810	0.992435	0.0244703	0.0235576	Heterogeneous nuclear ribonucleoprotein 87F OS=Drosophila melanogaster GN=Hrb87F PE=2 SV=2
P49630	0.995077	0.0270643	0.0785876	60S ribosomal protein L36 OS=Drosophila melanogaster GN=RpL36 PE=1 SV=1
P50882	0.993763	0.0557362	0.017199	60S ribosomal protein L9 OS=Drosophila melanogaster GN=RpL9 PE=1 SV=2
P50887	0.991165	0.102616	0.0637499	60S ribosomal protein L22 OS=Drosophila melanogaster GN=RpL22 PE=1 SV=2
P51592	0.98814	0.0547927	0.0483198	E3 ubiquitin-protein ligase hyd OS=Drosophila melanogaster GN=hyd PE=1 SV=3
P52029	0.988296	0.496496	0.269762	Glucose-6-phosphate isomerase OS=Drosophila melanogaster GN=Pgi PE=2 SV=2
P53501	0.99255	0.711946	0.31867	Actin-57B OS=Drosophila melanogaster GN=Act57B PE=1 SV=1
P54351	0.985406	0.0263973	0.0396446	Vesicle-fusing ATPase 2 OS=Drosophila melanogaster GN=Nsf2 PE=2 SV=2
P54357	0.975099	0.0871371	0.0778052	Myosin-2 essential light chain OS=Drosophila melanogaster GN=Mlc-c PE=1 SV=1
P54367	0.99951	0.0264906	0.0259216	Casein kinase I isoform alpha OS=Drosophila melanogaster GN=CkIalpha PE=1 SV=1
P54385	0.98837	0.164972	0.0623973	Glutamate dehydrogenase, mitochondrial OS=Drosophila melanogaster GN=Gdh PE=1 SV=2
P54397	0.935218	0.0786071	0.0345973	39 kDa FK506-binding nuclear protein OS=Drosophila melanogaster GN=FK506-bp1 PE=1 SV=2
P54399	0.993937	0.043732	0.0173701	Protein disulfide-isomerase OS=Drosophila melanogaster GN=Pdi PE=2 SV=1
P54611	0.989415	0.266164	0.139281	V-type proton ATPase subunit E OS=Drosophila melanogaster GN=Vha26 PE=2 SV=1
P55035	0.989894	0.0138437	0.008698	26S proteasome non-ATPase regulatory subunit 4 OS=Drosophila melanogaster GN=Rpn10 PE=1 SV=2
P55824	0.963864	0.0211521	0.018825	Probable ubiquitin carboxyl-terminal hydrolase FAF OS=Drosophila melanogaster GN=faf PE=1 SV=2
P55828	0.999158	0.149542	0.0433292	40S ribosomal protein S20 OS=Drosophila melanogaster GN=RpS20 PE=1 SV=1
P55830	0.997442	0.0318398	0.00489601	40S ribosomal protein S3a OS=Drosophila melanogaster GN=RpS3A PE=1 SV=4
P55841	0.99951	0.0317325	0.00659233	60S ribosomal protein L14 OS=Drosophila melanogaster GN=RpL14 PE=1 SV=1
P55935	0.99951	0.0345041	0.00701541	40S ribosomal protein S9 OS=Drosophila melanogaster GN=RpS9 PE=1 SV=2
P61209	0.998745	0.0349976	0.0281135	ADP-ribosylation factor 1 OS=Drosophila melanogaster GN=Arf79F PE=2 SV=2
P61851	0.0603319	0.339243	0.0324474	Superoxide dismutase [Cu-Zn] OS=Drosophila melanogaster GN=Sod PE=1 SV=2
P61857	0.995253	0.707941	0.636616	Tubulin beta-2 chain OS=Drosophila melanogaster GN=betaTub85D PE=1 SV=1
P62152	0.958811	0.542208	0.329007	Calmodulin OS=Drosophila melanogaster GN=Cam PE=1 SV=2
P80455	0.955635	0.0321932	0.0502632	40S ribosomal protein S12 OS=Drosophila melanogaster GN=RpS12 PE=1 SV=2
P81641	0.974343	0.0690164	0.0211614	Alpha-amylase B OS=Drosophila melanogaster GN=Amy-d PE=3 SV=3
P82147	0.997747	0.0104112	0.0219855	Protein lethal(2)essential for life OS=Drosophila melanogaster GN=l(2)efl PE=1 SV=1
P82295	0.983867	0.291674	0.27982	Prominin-like protein OS=Drosophila melanogaster GN=CG7740 PE=1 SV=1
P83094	0.965851	0.0576216	0.0227173	Stromal interaction molecule homolog OS=Drosophila melanogaster GN=Stim PE=1 SV=1
P83101	0.983947	0.19299	0.137089	Putative glycogen synthase kinase-3 homolog OS=Drosophila melanogaster GN=gskt PE=2 SV=1
P83967	0.993109	0.670073	0.29965	Actin, indirect flight muscle OS=Drosophila melanogaster GN=Act88F PE=1 SV=1
P84029	0.991641	0.466128	0.275176	Cytochrome c-2 OS=Drosophila melanogaster GN=Cyt-c-p PE=1 SV=2
P84040	0.99851	0.77106	0.561233	Histone H4 OS=Drosophila melanogaster GN=His4 PE=1 SV=2
P84051	0.912875	0.598846	0.254	Histone H2A OS=Drosophila melanogaster GN=His2A PE=1 SV=2
P84249	0.99963	0.863618	0.623358	Histone H3.3 OS=Drosophila melanogaster GN=His3.3A PE=1 SV=2
P91926	0.96534	0.0737512	0.0160494	AP-2 complex subunit alpha OS=Drosophila melanogaster GN=AP-2alpha PE=1 SV=1
P91927	0.992767	0.222922	0.123056	LETM1 and EF-hand domain-containing protein anon-60Da, mitochondrial OS=Drosophila melanogaster GN=Letm1 PE=2 SV=2
P91928	0.99807	0.163048	0.0859508	MICOS complex subunit Mic60 OS=Drosophila melanogaster GN=Mitofilin PE=1 SV=4
P91929	0.96589	0.656838	0.535987	NADH dehydrogenase [ubiquinone] 1 alpha subcomplex subunit 10, mitochondrial OS=Drosophila melanogaster GN=ND-42 PE=2 SV=2
P91938	0.987307	0.418968	0.258714	Thioredoxin reductase 1, mitochondrial OS=Drosophila melanogaster GN=Trxr-1 PE=1 SV=2
P92177	0.991005	0.0484241	0.0196054	14-3-3 protein epsilon OS=Drosophila melanogaster GN=14-3-3epsilon PE=1 SV=2
Q00174	0.987465	0.955844	0.778985	Laminin subunit alpha OS=Drosophila melanogaster GN=LanA PE=1 SV=2
Q00637	0.972314	0.57498	0.371623	Superoxide dismutase [Mn], mitochondrial OS=Drosophila melanogaster GN=Sod2 PE=2 SV=3
Q00963	0.980955	0.434736	0.137136	Spectrin beta chain OS=Drosophila melanogaster GN=beta-Spec PE=1 SV=2
Q01604	0.990264	0.378536	0.215648	Phosphoglycerate kinase OS=Drosophila melanogaster GN=Pgk PE=2 SV=2
Q01989	0.983293	0.0620247	0.0328854	Myosin heavy chain 95F OS=Drosophila melanogaster GN=jar PE=2 SV=4
Q02748	0.996952	0.0636406	0.0155169	Eukaryotic initiation factor 4A OS=Drosophila melanogaster GN=eIF-4a PE=1 SV=3
Q02926	0.986673	0.0322044	0.011033	Ribonucleoprotein RB97D OS=Drosophila melanogaster GN=Rb97D PE=2 SV=1
Q03043	0.948605	0.0521471	0.0171538	cGMP-dependent protein kinase, isozyme 2 forms cD4/T1/T3A/T3B OS=Drosophila melanogaster GN=for PE=1 SV=3
Q03334	0.992001	0.0335179	0.0192127	40S ribosomal protein S13 OS=Drosophila melanogaster GN=RpS13 PE=1 SV=3
Q03427	0.990146	0.234734	0.0407861	Lamin-C OS=Drosophila melanogaster GN=LamC PE=1 SV=2
Q04047	0.969019	0.0284972	0.00760047	Protein no-on-transient A OS=Drosophila melanogaster GN=nonA PE=1 SV=2
Q04499	0.986115	0.616971	0.416028	Proline dehydrogenase 1, mitochondrial OS=Drosophila melanogaster GN=slgA PE=1 SV=2
Q05547	0.979602	0.642812	0.451887	Serine/threonine-protein phosphatase alpha-3 isoform OS=Drosophila melanogaster GN=Pp1-13C PE=1 SV=1
Q05825	0.997424	0.374009	0.145986	ATP synthase subunit beta, mitochondrial OS=Drosophila melanogaster GN=ATPsynbeta PE=1 SV=3
Q06559	0.993045	0.0471346	0.0173106	40S ribosomal protein S3 OS=Drosophila melanogaster GN=RpS3 PE=1 SV=1
Q07171	0.966309	0.228117	0.0473508	Gelsolin OS=Drosophila melanogaster GN=Gel PE=1 SV=2
Q07327	0.969299	0.0838162	0.0246568	Protein ROP OS=Drosophila melanogaster GN=Rop PE=2 SV=2
Q08473	0.979098	0.106498	0.0215199	RNA-binding protein squid OS=Drosophila melanogaster GN=sqd PE=1 SV=3
Q09332	0.983835	0.0420745	0.0256978	UDP-glucose:glycoprotein glucosyltransferase OS=Drosophila melanogaster GN=Ugt PE=1 SV=2
Q0E8E8	0.995267	0.689971	0.478213	MIP08013p1 OS=Drosophila melanogaster GN=Mpcp PE=1 SV=1
Q0E8F2	0.957302	0.577699	0.0753317	FI05451p OS=Drosophila melanogaster GN=CG32103-RB PE=1 SV=1
Q0E8F4	0.998338	0.0603501	0.0416547	NADH-cytochrome b5 reductase OS=Drosophila melanogaster GN=CG5946 PE=1 SV=1
Q0E8F5	0.998338	0.0603501	0.0416547	NADH-cytochrome b5 reductase OS=Drosophila melanogaster GN=CG5946 PE=1 SV=1
Q0E8J3	0.988075	0.466373	0.0784253	Zormin, isoform I OS=Drosophila melanogaster GN=zormin PE=1 SV=2
Q0E8R1	0.996304	0.0640637	0.00228066	FI07211p OS=Drosophila melanogaster GN=vir-1 PE=1 SV=1
Q0E8T1	0.914939	0.578577	0.523617	Uncharacterized protein, isoform B OS=Drosophila melanogaster GN=CG14034 PE=3 SV=1
Q0E8T7	0.980615	0.461663	0.584118	FI23230p1 OS=Drosophila melanogaster GN=CG34124-RA PE=2 SV=1
Q0E8X6	0.995969	0.208193	0.0695447	eIF2B-delta, isoform B OS=Drosophila melanogaster GN=eIF2B-delta PE=1 SV=1
Q0E910	0.916766	0.631658	0.670026	CG8920, isoform B OS=Drosophila melanogaster GN=tapas PE=1 SV=1
Q0E940	0.977382	0.10173	0.0281165	Eukaryotic translation initiation factor 3 subunit B OS=Drosophila melanogaster GN=eIF3-S9 PE=1 SV=1
Q0E980	0.99072	0.0759028	0.00778971	CG8547, isoform C OS=Drosophila melanogaster GN=CG8547 PE=1 SV=2
Q0E993	0.998702	0.039937	0.0443575	Valyl-tRNA synthetase, isoform A OS=Drosophila melanogaster GN=Aats-val PE=1 SV=1
Q0E9A1	0.970975	0.60071	0.396135	CG42708, isoform F OS=Drosophila melanogaster GN=GLS PE=1 SV=1
Q0E9F9	0.87869	0.0292864	0.0240013	CG2915, isoform A OS=Drosophila melanogaster GN=CG2915-RB PE=1 SV=1
Q0E9G3	0.753781	0.0824806	0.0543293	Protein kintoun OS=Drosophila melanogaster GN=Nop17l PE=1 SV=1
Q0E9N2	0.804466	0.846783	0.100724	Lethal (2) 01289, isoform K OS=Drosophila melanogaster GN=l(2)01289 PE=1 SV=3
Q0KHQ2	0.938174	0.0170629	0.0582858	Uncharacterized protein, isoform C OS=Drosophila melanogaster GN=CG34120 PE=1 SV=1
Q0KHQ6	0.966583	0.0330035	0.0291384	6-phosphofructo-2-kinase, isoform A OS=Drosophila melanogaster GN=Pfrx PE=1 SV=1
Q0KHU2	0.997075	0.0914675	0.0694949	IGF-II mRNA-binding protein, isoform K OS=Drosophila melanogaster GN=Imp PE=1 SV=2
Q0KHZ6	0.995331	0.219462	0.0722298	CG7834, isoform A OS=Drosophila melanogaster GN=CG7834 PE=1 SV=1
Q0KHZ9	0.991862	0.0258205	0.0190863	Calnexin 99A, isoform E OS=Drosophila melanogaster GN=Cnx99A PE=1 SV=2
Q0KI07	0.95974	0.544686	0.379538	CG34130 OS=Drosophila melanogaster GN=CG34130-RA PE=2 SV=1
Q0KI47	0.990154	0.744913	0.655929	CG33934, isoform C OS=Drosophila melanogaster GN=CG33934 PE=4 SV=2
Q0KI58	0.993796	0.000488043	0.0161303	PP2A-B', isoform D OS=Drosophila melanogaster GN=PP2A-B' PE=1 SV=1
Q0KI67	0.601094	0.0883192	0.15525	Myosin heavy chain-like, isoform G OS=Drosophila melanogaster GN=Mhcl PE=1 SV=1
Q0KI77	0.972848	0.429574	0.574303	Lipase OS=Drosophila melanogaster GN=CG11598 PE=3 SV=1
Q0KI94	0.99951	0.0165696	0.0444845	Pasilla, isoform I OS=Drosophila melanogaster GN=ps PE=1 SV=1
Q0KI96	0.99951	0.00803735	0.0532081	Pasilla, isoform K OS=Drosophila melanogaster GN=ps PE=1 SV=1
Q0KI98	0.997019	0.866386	0.173374	FI06027p OS=Drosophila melanogaster GN=Aats-trp PE=1 SV=1
Q0KIA8	0.96962	0.0786532	0.0502582	CG1041, isoform B OS=Drosophila melanogaster GN=CRAT PE=1 SV=1
Q0KIB9	0.97985	0.204075	0.0663277	Mustard, isoform P OS=Drosophila melanogaster GN=mtd PE=1 SV=1
Q0KIE7	0.975966	0.094517	0.0390187	Ankyrin, isoform B OS=Drosophila melanogaster GN=Ank PE=1 SV=1
Q11002	0.991242	0.283175	0.0830683	Calpain-A OS=Drosophila melanogaster GN=CalpA PE=1 SV=2
Q1ECA7	0.814263	0.53913	0.453449	IP07407p OS=Drosophila melanogaster GN=CG31659 PE=2 SV=1
Q1RL12	0.968956	0.389198	0.163657	IP16413p OS=Drosophila melanogaster GN=nrv2 PE=1 SV=1
Q1RL13	0.970975	0.60071	0.396135	CG42708, isoform H OS=Drosophila melanogaster GN=GLS PE=1 SV=1
Q23978	0.988931	0.0843007	0.0344392	Myosin-IA OS=Drosophila melanogaster GN=Myo31DF PE=2 SV=1
Q23979	0.965376	0.0397708	0.0221984	Myosin-IB OS=Drosophila melanogaster GN=Myo61F PE=1 SV=3
Q23983	0.97127	0.0149478	0.0103382	Alpha-soluble NSF attachment protein OS=Drosophila melanogaster GN=alphaSnap PE=1 SV=1
Q23997	0.956322	0.0423272	0.0206274	Chitinase-like protein CG5210 OS=Drosophila melanogaster GN=CG5210 PE=1 SV=2
Q24046	0.955977	0.218365	0.0588457	Sodium/potassium-transporting ATPase subunit beta-1 OS=Drosophila melanogaster GN=nrv1 PE=1 SV=2
Q24050	0.991082	0.108106	0.0239355	Anon-i1 protein OS=Drosophila melanogaster GN=anon-i1 PE=1 SV=1
Q24113	0.978708	0.030772	0.0529657	FI21126p1 OS=Drosophila melanogaster GN=nonA-l PE=1 SV=2
Q24117	0.993683	0.633559	0.556537	Dynein light chain 1, cytoplasmic OS=Drosophila melanogaster GN=ctp PE=1 SV=1
Q24133	0.998393	0.00846666	0.0122649	DnaJ protein homolog 1 OS=Drosophila melanogaster GN=DnaJ-1 PE=1 SV=3
Q24154	0.940383	0.0251127	0.0145226	60S ribosomal protein L29 OS=Drosophila melanogaster GN=RpL29 PE=1 SV=1
Q24179	0.996775	0.0499485	0.0320613	Protein sly1 homolog OS=Drosophila melanogaster GN=Slh PE=2 SV=4
Q24186	0.979532	0.0479637	0.00635484	40S ribosomal protein S5a OS=Drosophila melanogaster GN=RpS5a PE=1 SV=1
Q24192	0.961552	0.190784	0.0344524	Ras-like GTP-binding protein RhoL OS=Drosophila melanogaster GN=RhoL PE=2 SV=1
Q24207	0.998872	0.0487787	0.459368	Protein boule OS=Drosophila melanogaster GN=bol PE=2 SV=1
Q24208	0.999377	0.0160596	0.0154802	Eukaryotic translation initiation factor 2 subunit 3 OS=Drosophila melanogaster GN=eIF-2gamma PE=2 SV=1
Q24238	0.981109	0.0990556	0.076845	Alkaline phosphatase 4 OS=Drosophila melanogaster GN=Aph4 PE=2 SV=3
Q24246	0.98987	0.0554569	0.0322718	Cytoplasmic dynein 1 intermediate chain OS=Drosophila melanogaster GN=sw PE=1 SV=3
Q24251	0.998985	0.463295	0.277637	ATP synthase subunit d, mitochondrial OS=Drosophila melanogaster GN=ATPsynD PE=2 SV=2
Q24253	0.983961	0.0608024	0.0298981	AP complex subunit beta OS=Drosophila melanogaster GN=AP-1-2beta PE=1 SV=1
Q24311	0.991756	0.152768	0.0506151	Cullin homolog 1 OS=Drosophila melanogaster GN=Cul1 PE=1 SV=2
Q24319	0.996741	0.0878973	0.0284192	Dolichyl-diphosphooligosaccharide--protein glycosyltransferase 48 kDa subunit OS=Drosophila melanogaster GN=Ost48 PE=2 SV=2
Q24368	0.992798	0.104649	0.01761	Chromatin-remodeling complex ATPase chain Iswi OS=Drosophila melanogaster GN=Iswi PE=1 SV=1
Q24372	0.994224	0.333107	0.0769899	Lachesin OS=Drosophila melanogaster GN=Lac PE=1 SV=2
Q24400	0.96462	0.628866	0.126163	Muscle LIM protein Mlp84B OS=Drosophila melanogaster GN=Mlp84B PE=1 SV=1
Q24439	0.9987	0.552584	0.383139	ATP synthase subunit O, mitochondrial OS=Drosophila melanogaster GN=ATPsynO PE=2 SV=2
Q24451	0.983552	0.113922	0.032287	Alpha-mannosidase 2 OS=Drosophila melanogaster GN=alpha-Man-II PE=1 SV=2
Q24492	0.911889	0.060814	0.0638995	Replication protein A 70 kDa DNA-binding subunit OS=Drosophila melanogaster GN=RpA-70 PE=1 SV=1
Q24547	0.769951	0.463237	0.0698536	Syntaxin-1A OS=Drosophila melanogaster GN=Syx1A PE=1 SV=1
Q24560	0.996635	0.685196	0.609669	Tubulin beta-1 chain OS=Drosophila melanogaster GN=betaTub56D PE=1 SV=2
Q24572	0.892662	0.00839951	0.0117491	Probable histone-binding protein Caf1 OS=Drosophila melanogaster GN=Caf1 PE=1 SV=1
Q26365	0.990665	0.31131	0.129716	ADP,ATP carrier protein OS=Drosophila melanogaster GN=sesB PE=2 SV=4
Q26459	0.994783	0.0268793	0.0287552	LD44960p OS=Drosophila melanogaster GN=Msr-110 PE=1 SV=1
Q27237	0.964987	0.324125	0.0303533	Protein tumorous imaginal discs, mitochondrial OS=Drosophila melanogaster GN=l(2)tid PE=1 SV=2
Q27268	0.979584	0.102466	0.0111655	ATP-dependent RNA helicase WM6 OS=Drosophila melanogaster GN=Hel25E PE=1 SV=1
Q27331	0.991843	0.090978	0.0178654	V-type proton ATPase catalytic subunit A isoform 2 OS=Drosophila melanogaster GN=Vha68-2 PE=1 SV=2
Q27575	0.984668	0.0391222	0.458972	Proteasome subunit alpha type-7-1B OS=Drosophila melanogaster GN=Prosalpha4T2 PE=2 SV=2
Q27580	0.983248	0.101753	0.0662418	Adenosylhomocysteinase OS=Drosophila melanogaster GN=Ahcy13 PE=2 SV=2
Q27594	0.953457	0.0617621	0.0299506	Cytochrome P450 6a9 OS=Drosophila melanogaster GN=Cyp6a9 PE=2 SV=3
Q27597	0.990357	0.0906007	0.0188188	NADPH--cytochrome P450 reductase OS=Drosophila melanogaster GN=Cpr PE=2 SV=2
Q27889	0.976672	0.0414507	0.0271441	Serine/threonine-protein phosphatase 2B catalytic subunit 2 OS=Drosophila melanogaster GN=Pp2B-14D PE=1 SV=2
Q2M1E6	0.954444	0.0432902	0.0625021	Chondrocyte-derived ezrin-like domain containing protein ortholog, isoform E OS=Drosophila melanogaster GN=Cdep PE=1 SV=1
Q2PDR9	0.997674	0.305351	0.0581866	Varicose, isoform C OS=Drosophila melanogaster GN=vari PE=1 SV=1
Q2PDZ4	0.979412	0.33041	0.209006	Uncharacterized protein OS=Drosophila melanogaster GN=CG34002 PE=4 SV=2
Q3HKQ0	0.993799	0.758921	0.371016	BG642163, isoform A OS=Drosophila melanogaster GN=BG642163 PE=1 SV=1
Q3HKQ3	0.997768	0.392885	0.0794496	Male accessory gland protein OS=Drosophila melanogaster GN=Spn75F PE=2 SV=1
Q3YMU0	0.974598	0.0312336	0.00728522	Protein disulfide-isomerase (Fragment) OS=Drosophila melanogaster GN=ERp60 PE=1 SV=1
Q4AB31	0.98732	0.55668	0.32798	Gilgamesh, isoform G OS=Drosophila melanogaster GN=gish PE=1 SV=1
Q4AB54	0.990326	0.407322	0.0734482	Histone H1 OS=Drosophila melanogaster GN=His1:CG33861 PE=3 SV=1
Q4AB57	0.912875	0.598846	0.254	Histone H2A OS=Drosophila melanogaster GN=His2A:CG33859 PE=3 SV=1
Q4ABD8	0.990326	0.407322	0.0734482	Histone H1 OS=Drosophila melanogaster GN=His1:CG33807 PE=3 SV=1
Q4ABE3	0.990326	0.407322	0.0734482	Histone H1 OS=Drosophila melanogaster GN=His1:CG33801 PE=3 SV=1
Q4LDP7	0.997349	0.0603501	0.0378267	NADH-cytochrome b5 reductase OS=Drosophila melanogaster GN=CG5946-RB PE=1 SV=1
Q4QPY7	0.983603	0.728399	0.594481	CG30093 OS=Drosophila melanogaster GN=COX6AL PE=2 SV=1
Q4V3Y0	0.976938	0.852276	0.582612	IP09901p OS=Drosophila melanogaster GN=CG15149 PE=2 SV=1
Q4V4V0	0.970442	0.736847	0.734666	CG34457, isoform A OS=Drosophila melanogaster GN=CG34457 PE=2 SV=1
Q4V516	0.947367	0.744273	0.671386	Coiled-coil domain-containing protein lobo OS=Drosophila melanogaster GN=lobo PE=1 SV=1
Q4V6L1	0.991131	0.765852	0.736996	Globin 2 OS=Drosophila melanogaster GN=glob2 PE=2 SV=1
Q500X4	0.997844	0.0865527	0.091854	AT20029p OS=Drosophila melanogaster GN=S-Lap7 PE=1 SV=1
Q53YH3	0.973168	0.0512311	0.0242407	Calreticulin, isoform B OS=Drosophila melanogaster GN=Calr PE=1 SV=1
Q53ZT0	0.998393	0.00846666	0.0122649	DNAJ-1 OS=Drosophila melanogaster GN=DnaJ-1 PE=1 SV=1
Q59DP9	0.974875	0.333036	0.0696601	Calcium-transporting ATPase OS=Drosophila melanogaster GN=PMCA PE=1 SV=3
Q59DT6	0.990407	0.0322044	0.011033	Ribonuclear protein at 97D, isoform D OS=Drosophila melanogaster GN=Rb97D PE=1 SV=1
Q59DW8	0.992713	0.531875	0.319772	Gilgamesh, isoform E OS=Drosophila melanogaster GN=gish PE=1 SV=1
Q59E09	0.963408	0.0169077	0.0179768	Acetyl-coenzyme A synthetase OS=Drosophila melanogaster GN=AcCoAS PE=1 SV=2
Q59E30	0.994476	0.275034	0.0950141	Failed axon connections, isoform C OS=Drosophila melanogaster GN=fax PE=1 SV=1
Q59E34	0.930815	0.0322134	0.028037	Mi-2, isoform B OS=Drosophila melanogaster GN=Mi-2 PE=1 SV=1
Q59E58	0.990383	0.0800402	0.0223646	Zipper, isoform C OS=Drosophila melanogaster GN=zip PE=1 SV=1
Q59E59	0.990383	0.0800402	0.0223646	Zipper, isoform D OS=Drosophila melanogaster GN=zip PE=1 SV=1
Q59E61	0.940213	0.0632878	0.00495919	FI24227p1 OS=Drosophila melanogaster GN=Slik PE=1 SV=1
Q5BI50	0.992569	0.0591311	0.0671739	Cullin 4, isoform A OS=Drosophila melanogaster GN=Cul4 PE=1 SV=1
Q5BIA9	0.912233	0.0192917	0.0410051	CG8613 OS=Drosophila melanogaster GN=CG8613 PE=1 SV=1
Q5BIE4	0.991818	0.0371388	0.00983528	CG15096, isoform A OS=Drosophila melanogaster GN=CG15096 PE=1 SV=1
Q5BIJ2	0.993796	0.000488043	0.0161303	PP2A-B', isoform K OS=Drosophila melanogaster GN=PP2A-B' PE=1 SV=1
Q5BIL9	0.930237	0.229849	0.0973618	CG18278 OS=Drosophila melanogaster GN=CG18278 PE=1 SV=1
Q5LJN2	0.975643	0.628185	0.371336	Serine/threonine-protein phosphatase OS=Drosophila melanogaster GN=Pp1-Y2 PE=2 SV=4
Q5LJN3	0.993004	0.718417	0.661782	Occludin-Related Y OS=Drosophila melanogaster GN=ORY PE=1 SV=5
Q5LJN5	0.98884	0.769223	0.681749	Male fertility factor kl5 OS=Drosophila melanogaster GN=kl-5 PE=4 SV=4
Q5LJP0	0.985707	0.718328	0.641018	Male fertility factor kl2 OS=Drosophila melanogaster GN=kl-2 PE=4 SV=5
Q5U117	0.966869	0.144147	0.106025	Enigma OS=Drosophila melanogaster GN=Egm PE=1 SV=1
Q6AWD5	0.997785	0.000488043	0.0145555	AT02057p OS=Drosophila melanogaster GN=CG8176 PE=1 SV=1
Q6AWJ5	0.977865	0.813994	0.0387443	LP12324p OS=Drosophila melanogaster GN=svr PE=1 SV=1
Q6GUR9	0.994149	0.657955	0.415472	ACP53C14B OS=Drosophila melanogaster GN=Acp53C14b PE=1 SV=1
Q6GUT7	0.795017	0.714691	0.476096	ACP53C14A OS=Drosophila melanogaster GN=Acp53C14a PE=4 SV=1
Q6IDF5	0.973999	0.617939	0.551322	CG12859 OS=Drosophila melanogaster GN=ND-B15 PE=1 SV=1
Q6IH48	0.998838	0.49472	0.210898	HDC03337 OS=Drosophila melanogaster GN=CG34051 PE=4 SV=1
Q6NL44	0.965033	0.166746	0.162817	CG33722, isoform B OS=Drosophila melanogaster GN=CG31188 PE=1 SV=1
Q6NLA3	0.984745	0.198483	0.0532364	V-type proton ATPase subunit a OS=Drosophila melanogaster GN=Vha100-1 PE=1 SV=1
Q6NN28	0.998827	0.582403	0.188304	RE21974p OS=Drosophila melanogaster GN=Tm1 PE=1 SV=1
Q6NP72	0.980883	0.136735	0.0453363	CG13220, isoform A OS=Drosophila melanogaster GN=CG13220 PE=1 SV=1
Q6NR46	0.990264	0.0396177	0.0779971	RE58623p OS=Drosophila melanogaster GN=Spt-I PE=1 SV=1
Q709R6	0.985657	0.0780302	0.0537405	Bocksbeutel alpha OS=Drosophila melanogaster GN=bocks PE=1 SV=1
Q70VI1	0.958721	0.763685	0.378876	Mf4 protein OS=Drosophila melanogaster GN=Mf PE=1 SV=1
Q76NQ0	0.992341	0.171501	0.021932	Dolichyl-diphosphooligosaccharide--protein glycosyltransferase subunit 1 OS=Drosophila melanogaster GN=CG33303 PE=1 SV=1
Q76NQ2	0.957807	0.734149	0.462862	CG4995, isoform C OS=Drosophila melanogaster GN=CG4995 PE=3 SV=1
Q76NR6	0.990391	0.0684936	0.0268815	Regucalcin, isoform D OS=Drosophila melanogaster GN=regucalcin PE=1 SV=1
Q7JQH9	0.957569	0.0685396	0.0732766	LD31742p OS=Drosophila melanogaster GN=whd PE=1 SV=1
Q7JQK6	0.970975	0.60071	0.396135	CG42708, isoform A OS=Drosophila melanogaster GN=GLS PE=1 SV=1
Q7JQR3	0.982181	0.0411227	0.0060675	Sulfhydryl oxidase OS=Drosophila melanogaster GN=CG4670 PE=1 SV=1
Q7JQU6	0.969589	0.00172653	0.120981	AT13886p OS=Drosophila melanogaster GN=CG30376 PE=1 SV=1
Q7JR49	0.968594	0.0562791	0.024528	LD09158p OS=Drosophila melanogaster GN=VhaAC45 PE=1 SV=1
Q7JR58	0.989008	0.267024	0.0989968	CG6543, isoform A OS=Drosophila melanogaster GN=CG6543 PE=1 SV=1
Q7JRC3	0.981135	0.380942	0.0793988	Juvenile hormone epoxide hydrolase 1 OS=Drosophila melanogaster GN=Jheh1 PE=1 SV=1
Q7JRH2	0.966833	0.0455924	0.0733198	Receptor expression-enhancing protein OS=Drosophila melanogaster GN=Reep1 PE=1 SV=1
Q7JRI6	0.840068	0.133554	0.10719	CG5174, isoform H OS=Drosophila melanogaster GN=CG5174 PE=1 SV=1
Q7JRP4	0.97566	0.549039	0.533268	UPF0605 protein CG18335 OS=Drosophila melanogaster GN=CG18335 PE=2 SV=1
Q7JUP3	0.977006	0.0810199	0.0202782	Caspar, isoform A OS=Drosophila melanogaster GN=casp PE=1 SV=1
Q7JUS1	0.969552	0.289424	0.125117	AT09608p OS=Drosophila melanogaster GN=CG30491;CG30495 PE=1 SV=1
Q7JUY7	0.672388	0.0249008	0.0129592	PTB domain-containing adapter protein ced-6 OS=Drosophila melanogaster GN=ced-6 PE=1 SV=1
Q7JV23	0.994808	0.0312131	0.0256212	Acetyl-CoA carboxylase, isoform B OS=Drosophila melanogaster GN=ACC PE=1 SV=1
Q7JVI3	0.975616	0.0333779	0.0172245	Eukaryotic translation initiation factor 3 subunit M OS=Drosophila melanogaster GN=Tango7 PE=2 SV=1
Q7JVK6	0.978684	0.0152736	0.0160789	GM27569p OS=Drosophila melanogaster GN=trsn PE=1 SV=1
Q7JW12	0.969203	0.0615099	0.345996	Thioredoxin-related transmembrane protein 2 homolog OS=Drosophila melanogaster GN=CG11007 PE=2 SV=1
Q7JW61	0.965037	0.00925209	0.0116228	CG8494 OS=Drosophila melanogaster GN=Usp20-33 PE=1 SV=1
Q7JWD6	0.99951	0.463075	0.382035	Elongin C, isoform A OS=Drosophila melanogaster GN=EloC PE=1 SV=1
Q7JWF1	0.985294	0.185977	0.0479731	Electron transfer flavoprotein-ubiquinone oxidoreductase, isoform A OS=Drosophila melanogaster GN=Etf-QO PE=1 SV=1
Q7JWQ7	0.932502	0.894881	0.60405	RE01730p OS=Drosophila melanogaster GN=Swim PE=1 SV=1
Q7JWR9	0.983771	0.0508674	0.0208608	Zinc finger CCCH domain-containing protein 15 homolog OS=Drosophila melanogaster GN=CG8635 PE=1 SV=1
Q7JWV7	0.981267	0.0694466	0.0123982	Tetraspanin OS=Drosophila melanogaster GN=Tsp42Ed PE=1 SV=1
Q7JWX3	0.99951	0.0442801	0.0261603	GH10112p OS=Drosophila melanogaster GN=nec PE=1 SV=1
Q7JX87	0.985585	0.496292	0.144202	Peroxiredoxin 2540-2 OS=Drosophila melanogaster GN=Prx2540-2 PE=1 SV=1
Q7JXC4	0.989935	0.591784	0.393961	CG6459 protein OS=Drosophila melanogaster GN=P32 PE=1 SV=1
Q7JXZ2	0.989377	0.329198	0.0299759	Eip55E, isoform A OS=Drosophila melanogaster GN=Eip55E PE=1 SV=1
Q7JY07	0.982472	0.609776	0.421788	Glyceraldehyde-3-phosphate dehydrogenase OS=Drosophila melanogaster GN=CG9010 PE=2 SV=1
Q7JY62	0.998009	0.70358	0.558961	AT03573p OS=Drosophila melanogaster GN=lectin-46Cb PE=2 SV=1
Q7JYH3	0.958317	0.597293	0.51059	CG9350 OS=Drosophila melanogaster GN=ND-B14.7 PE=1 SV=1
Q7JYK1	0.991723	0.157393	0.0570758	RE10554p OS=Drosophila melanogaster GN=RpL40 PE=1 SV=1
Q7JYM7	0.994807	0.526274	0.600201	CG13326 OS=Drosophila melanogaster GN=CG13326 PE=1 SV=1
Q7JYP8	0.974564	0.0442471	0.0233489	AT22273p OS=Drosophila melanogaster GN=CG3687 PE=2 SV=1
Q7JYW9	0.943741	0.0521305	0.0134217	Hexokinase OS=Drosophila melanogaster GN=Hex-C PE=1 SV=1
Q7JYX2	0.979644	0.226685	0.0741913	CG2065, isoform A OS=Drosophila melanogaster GN=CG2065 PE=1 SV=1
Q7JYX5	0.996602	0.307953	0.0316881	RH15778p OS=Drosophila melanogaster GN=Vamp7 PE=1 SV=1
Q7JZB4	0.996575	0.0496354	0.0195287	Mannose-1-phosphate guanyltransferase beta OS=Drosophila melanogaster GN=CG1129 PE=2 SV=1
Q7JZD3	0.990905	0.017876	0.0250703	Eb1, isoform A OS=Drosophila melanogaster GN=Eb1 PE=1 SV=1
Q7JZK1	0.891058	0.53309	0.422768	CG7712, isoform A OS=Drosophila melanogaster GN=ND-B14 PE=1 SV=1
Q7JZN0	0.977314	0.0168989	0.00702525	FI02994p OS=Drosophila melanogaster GN=Sec61beta PE=1 SV=1
Q7JZW2	0.998619	0.0232681	0.0112157	RE08270p OS=Drosophila melanogaster GN=RpS15 PE=1 SV=1
Q7K035	0.946389	0.757734	0.63291	AT23443p OS=Drosophila melanogaster GN=CG14763 PE=2 SV=1
Q7K084	0.985416	0.0571147	0.0524539	Odorant-binding protein 44a, isoform A OS=Drosophila melanogaster GN=Obp44a PE=1 SV=1
Q7K0B6	0.913561	0.0796427	0.0304681	Glutathione S transferase T1 OS=Drosophila melanogaster GN=GstT1 PE=1 SV=1
Q7K0D8	0.986682	0.078763	0.0588088	LD27030p OS=Drosophila melanogaster GN=Nup50 PE=1 SV=1
Q7K0E6	0.972658	0.0299909	0.0432627	Aspartyl-tRNA synthetase, isoform A OS=Drosophila melanogaster GN=Aats-asp PE=1 SV=1
Q7K0L5	0.96171	0.036992	0.025539	LP01562p OS=Drosophila melanogaster GN=veil PE=1 SV=1
Q7K0S5	0.975214	0.0936961	0.179915	GDI interacting protein 3, isoform B OS=Drosophila melanogaster GN=Gint3 PE=1 SV=1
Q7K0W1	0.989685	0.0404551	0.0505352	CG8531 OS=Drosophila melanogaster GN=CG8531 PE=1 SV=1
Q7K110	0.99626	0.053631	0.0135995	LD18774p OS=Drosophila melanogaster GN=OstDelta PE=1 SV=1
Q7K112	0.905324	0.597511	0.108115	LD18435p OS=Drosophila melanogaster GN=twin PE=1 SV=1
Q7K127	0.982321	0.100538	0.0184811	CG7997, isoform A OS=Drosophila melanogaster GN=CG7997 PE=1 SV=1
Q7K148	0.975331	0.0502031	0.0273469	Proteasome subunit beta type OS=Drosophila melanogaster GN=Prosbeta5 PE=1 SV=1
Q7K172	0.98374	0.0338267	0.00623632	LD04933p OS=Drosophila melanogaster GN=ste24a PE=1 SV=1
Q7K173	0.994387	0.0698665	0.0137487	Beta-glucuronidase OS=Drosophila melanogaster GN=CG15117 PE=1 SV=1
Q7K1C0	0.832488	0.588891	0.432823	GH23780p OS=Drosophila melanogaster GN=ND-15 PE=1 SV=1
Q7K1M4	0.993456	0.115746	0.0396871	CG1902, isoform A OS=Drosophila melanogaster GN=CG1902 PE=1 SV=1
Q7K1U0	0.937822	0.154558	0.0179786	Activity-regulated cytoskeleton associated protein 1 OS=Drosophila melanogaster GN=Arc1 PE=1 SV=1
Q7K1V5	0.959032	0.688572	0.0340865	Protein jagunal OS=Drosophila melanogaster GN=jagn PE=1 SV=1
Q7K1W8	0.911305	0.0256464	0.0253398	LD34388p OS=Drosophila melanogaster GN=CG9112 PE=1 SV=1
Q7K209	0.993061	0.67752	0.569115	CG8525, isoform A OS=Drosophila melanogaster GN=CG8525 PE=1 SV=1
Q7K274	0.993287	0.0380154	0.0112554	LD15586p OS=Drosophila melanogaster GN=l(2)k09913 PE=1 SV=1
Q7K2E1	0.998121	0.0543743	0.0148428	CG8839, isoform A OS=Drosophila melanogaster GN=CG8839 PE=1 SV=1
Q7K2G1	0.993621	0.0370494	0.0292013	Proteasomal ubiquitin receptor ADRM1 homolog OS=Drosophila melanogaster GN=Rpn13 PE=1 SV=1
Q7K2N0	0.990789	0.0290296	0.0384472	CG8735, isoform A OS=Drosophila melanogaster GN=CG8735 PE=1 SV=1
Q7K2N3	0.992087	0.0513353	0.0265736	CG4288, isoform A OS=Drosophila melanogaster GN=MFS9 PE=1 SV=1
Q7K2P3	0.975404	0.270233	0.0323955	CG1648, isoform A OS=Drosophila melanogaster GN=CG1648 PE=1 SV=1
Q7K2S9	0.984617	0.136038	0.158794	AT30376p OS=Drosophila melanogaster GN=loopin-1 PE=1 SV=1
Q7K2U6	0.950208	0.0728941	0.064951	CG8701 OS=Drosophila melanogaster GN=CG8701 PE=2 SV=1
Q7K2U8	0.933616	0.804557	0.689262	GH07001p OS=Drosophila melanogaster GN=sut4 PE=2 SV=1
Q7K2W6	0.973971	0.257462	0.0304645	GH04080p OS=Drosophila melanogaster GN=PPO1 PE=1 SV=1
Q7K332	0.98106	0.289864	0.0488393	CG30159, isoform A OS=Drosophila melanogaster GN=CG3364 PE=1 SV=1
Q7K3B7	0.980737	0.0743231	0.0389073	CG11208 OS=Drosophila melanogaster GN=CG11208 PE=1 SV=1
Q7K3D4	0.991296	0.0137854	0.0128425	CG5482, isoform A OS=Drosophila melanogaster GN=CG5482 PE=1 SV=1
Q7K3E2	0.987596	0.0707741	0.0597203	CG5080, isoform A OS=Drosophila melanogaster GN=CG5080 PE=1 SV=1
Q7K3J0	0.989641	0.0180866	0.0126639	CG8258 OS=Drosophila melanogaster GN=CG8258 PE=1 SV=1
Q7K3M5	0.995217	0.00607172	0.0921871	CG11107, isoform A OS=Drosophila melanogaster GN=Dhx15 PE=1 SV=1
Q7K3M6	0.958728	0.738869	0.621263	CG8654, isoform A OS=Drosophila melanogaster GN=CG8654-RA PE=1 SV=1
Q7K3N4	0.973786	0.138106	0.0108692	CG8888 OS=Drosophila melanogaster GN=CG8888 PE=1 SV=1
Q7K3P0	0.979471	0.0764837	0.0319955	CG8257, isoform A OS=Drosophila melanogaster GN=CG8257 PE=1 SV=1
Q7K3R0	0.944244	0.409863	0.407127	CG7848 OS=Drosophila melanogaster GN=CG7848 PE=2 SV=1
Q7K3V6	0.979743	0.1347	0.0748483	AT01345p OS=Drosophila melanogaster GN=CG12736 PE=1 SV=1
Q7K3W2	0.991856	0.14458	0.0666936	CG8728 OS=Drosophila melanogaster GN=CG8728-RA PE=1 SV=1
Q7K3Z3	0.99685	0.437048	0.0385422	GH01724p OS=Drosophila melanogaster GN=p47 PE=1 SV=1
Q7K485	0.987074	0.0268375	0.0139382	CathD OS=Drosophila melanogaster GN=cathD PE=1 SV=1
Q7K486	0.966868	0.320044	0.389967	Armadillo repeat-containing protein 6 homolog OS=Drosophila melanogaster GN=CG5721 PE=1 SV=1
Q7K4H4	0.970865	0.892339	0.0536631	Bifunctional lysine-specific demethylase and histidyl-hydroxylase NO66 OS=Drosophila melanogaster GN=CG2982 PE=1 SV=1
Q7K4T8	0.925252	0.784937	0.499618	CG8520, isoform A OS=Drosophila melanogaster GN=CG8520 PE=1 SV=1
Q7K508	0.99951	0.768253	0.633157	GH18514p OS=Drosophila melanogaster GN=Spn47C PE=2 SV=1
Q7K511	0.988244	0.184853	0.0272253	CG3835, isoform A OS=Drosophila melanogaster GN=D2hgdh PE=1 SV=1
Q7K519	0.988084	0.21721	0.0343284	GH16429p OS=Drosophila melanogaster GN=RagC-D PE=1 SV=1
Q7K550	0.983425	0.287477	0.234391	Eukaryotic translation initiation factor 3 subunit J OS=Drosophila melanogaster GN=Adam PE=1 SV=1
Q7K569	0.984834	0.496923	0.158205	Glycerol-3-phosphate dehydrogenase OS=Drosophila melanogaster GN=Gpo-1 PE=1 SV=1
Q7K581	0.994769	0.0156639	0.00312148	CG8963, isoform A OS=Drosophila melanogaster GN=CG8963 PE=1 SV=1
Q7K5K3	0.991089	0.757051	0.619674	CG11876, isoform A OS=Drosophila melanogaster GN=CG11876 PE=1 SV=1
Q7K5K9	0.996066	0.114594	0.132907	GH07689p OS=Drosophila melanogaster GN=S-Lap8 PE=1 SV=1
Q7K5N8	0.997058	0.609912	0.295494	CG4847, isoform A OS=Drosophila melanogaster GN=CG4847 PE=1 SV=1
Q7K7G0	0.98649	0.0271614	0.015054	Coat protein (Coatomer) delta, isoform B OS=Drosophila melanogaster GN=deltaCOP PE=1 SV=1
Q7K8X7	0.995778	0.137836	0.0288459	Glutathione S transferase E9 OS=Drosophila melanogaster GN=GstE9 PE=1 SV=1
Q7KB18	0.988827	0.225738	0.0567834	FI02870p OS=Drosophila melanogaster GN=Jheh2 PE=1 SV=1
Q7KE33	0.987111	0.0752516	0.0243785	Odorant binding protein c OS=Drosophila melanogaster GN=Obp51a PE=2 SV=1
Q7KGG1	0.959734	0.716447	0.675542	Adenosine deaminase-related growth factor E OS=Drosophila melanogaster GN=Adgf-E PE=2 SV=1
Q7KJ73	0.988196	0.0576142	0.00487706	Tetraspanin OS=Drosophila melanogaster GN=Tsp42Ee PE=1 SV=1
Q7KKI0	0.994904	0.0350341	0.0205476	GM12270p OS=Drosophila melanogaster GN=Cct5 PE=1 SV=1
Q7KLE5	0.624985	0.227846	0.158155	Amphiphysin OS=Drosophila melanogaster GN=Amph PE=1 SV=1
Q7KLV9	0.995795	0.0961224	0.0232572	26S proteasome non-ATPase regulatory subunit 11 OS=Drosophila melanogaster GN=Rpn6 PE=1 SV=1
Q7KLX3	0.962232	0.0282156	0.444657	GM12291p OS=Drosophila melanogaster GN=Tapdelta PE=1 SV=1
Q7KM15	0.999297	0.0720525	0.0132509	Transcription factor BTF3 OS=Drosophila melanogaster GN=bic PE=1 SV=1
Q7KMJ6	0.992447	0.000488043	0.0112878	BcDNA.GH11110 OS=Drosophila melanogaster GN=nito PE=1 SV=1
Q7KML2	0.986988	0.81036	0.0643493	Probable peroxisomal acyl-coenzyme A oxidase 1 OS=Drosophila melanogaster GN=CG5009 PE=1 SV=1
Q7KMM4	0.995545	0.0723163	0.0241292	BcDNA.GH04962 OS=Drosophila melanogaster GN=GCS2alpha PE=1 SV=1
Q7KMP8	0.987009	0.0895828	0.0541103	26S proteasome regulatory complex subunit p39A OS=Drosophila melanogaster GN=Rpn9 PE=1 SV=1
Q7KMQ0	0.972907	0.041709	0.0164178	26S proteasome regulatory complex subunit p48B OS=Drosophila melanogaster GN=Rpt1 PE=1 SV=1
Q7KN61	0.98458	0.0411051	0.0347382	Farnesyl pyrophosphate synthase OS=Drosophila melanogaster GN=Fpps PE=1 SV=1
Q7KN62	0.99421	0.0217471	0.0136586	Transitional endoplasmic reticulum ATPase TER94 OS=Drosophila melanogaster GN=TER94 PE=1 SV=1
Q7KN75	0.99538	0.0485476	0.0668514	Dodeca-satellite-binding protein 1, isoform A OS=Drosophila melanogaster GN=Dp1 PE=1 SV=1
Q7KN83	0.916766	0.850854	0.846504	CG8920, isoform A OS=Drosophila melanogaster GN=tapas PE=1 SV=1
Q7KN85	0.981311	0.0458573	0.0155706	ATP-citrate synthase OS=Drosophila melanogaster GN=ATPCL PE=1 SV=1
Q7KN90	0.982933	0.511679	0.0148151	Cysteine--tRNA ligase, cytoplasmic OS=Drosophila melanogaster GN=Aats-cys PE=1 SV=1
Q7KN94	0.99951	0.167907	0.032707	Walrus, isoform A OS=Drosophila melanogaster GN=wal PE=1 SV=1
Q7KN97	0.991151	0.292673	0.0780112	Pyruvate carboxylase OS=Drosophila melanogaster GN=PCB PE=1 SV=1
Q7KNA0	0.981232	0.276904	0.102981	Dymeclin OS=Drosophila melanogaster GN=CG8230 PE=1 SV=1
Q7KR04	0.963585	0.0557232	0.0217378	40S ribosomal protein S15Ab OS=Drosophila melanogaster GN=RpS15Ab PE=2 SV=3
Q7KRS7	0.987515	0.0156395	0.0114155	Hephaestus, isoform G OS=Drosophila melanogaster GN=heph PE=1 SV=1
Q7KRU0	0.942647	0.0466983	0.330862	CG2246, isoform C OS=Drosophila melanogaster GN=CG2246 PE=1 SV=1
Q7KRU8	0.983062	0.34021	0.0243665	Ferritin OS=Drosophila melanogaster GN=Fer1HCH PE=1 SV=1
Q7KRW8	0.986968	0.204853	0.13292	Pre-mRNA-processing factor 39 OS=Drosophila melanogaster GN=CG1646 PE=1 SV=1
Q7KS15	0.987105	0.387879	0.0246366	Puffyeye, isoform E OS=Drosophila melanogaster GN=puf PE=1 SV=1
Q7KS16	0.985699	0.180423	0.033229	Extended synaptotagmin-like protein 2 ortholog, isoform B OS=Drosophila melanogaster GN=Esyt2 PE=1 SV=1
Q7KS38	0.987691	0.0267701	0.0209407	40S ribosomal protein S19b OS=Drosophila melanogaster GN=RpS19b PE=2 SV=3
Q7KSB3	0.99107	0.1711	0.0301586	Oxysterol-binding protein OS=Drosophila melanogaster GN=CG42668 PE=1 SV=4
Q7KSC4	0.986466	0.666725	0.513292	Mitochondrial pyruvate carrier 1 OS=Drosophila melanogaster GN=Mpc1 PE=3 SV=1
Q7KSD3	0.996125	0.403114	0.544269	Frayed, isoform A OS=Drosophila melanogaster GN=fray PE=1 SV=1
Q7KSF4	0.962214	0.0365303	0.0247174	Cheerio, isoform G OS=Drosophila melanogaster GN=cher PE=1 SV=2
Q7KSM5	0.99656	0.0373128	0.0510654	Aos1 OS=Drosophila melanogaster GN=Aos1 PE=1 SV=1
Q7KSP6	0.959542	0.0894143	0.0152465	SET domain binding factor, isoform B OS=Drosophila melanogaster GN=Sbf PE=1 SV=1
Q7KSQ0	0.996414	0.37954	0.168809	LD46175p OS=Drosophila melanogaster GN=sea PE=1 SV=1
Q7KT11	0.992067	0.116595	0.0290342	CG9331, isoform B OS=Drosophila melanogaster GN=CG9331 PE=1 SV=1
Q7KT16	0.997674	0.305351	0.0581866	FI17352p1 OS=Drosophila melanogaster GN=vari PE=1 SV=2
Q7KT48	0.993002	0.0533302	0.0468909	Cytoplasmic linker protein 190, isoform P OS=Drosophila melanogaster GN=CLIP-190 PE=1 SV=3
Q7KT70	0.766905	0.767949	0.0603339	FI18641p1 OS=Drosophila melanogaster GN=Gli PE=1 SV=1
Q7KTA9	0.982057	0.145403	0.138306	Glycerol-3-phosphate dehydrogenase OS=Drosophila melanogaster GN=CG7311 PE=3 SV=2
Q7KTB3	0.990432	0.0206434	0.0106459	Phosphoethanolamine cytidylyltransferase, isoform E OS=Drosophila melanogaster GN=Pect PE=1 SV=1
Q7KTC7	0.988467	0.329097	0.117312	Multidrug-Resistance like protein 1, isoform C OS=Drosophila melanogaster GN=MRP PE=1 SV=1
Q7KTF1	0.992633	0.738821	0.622676	CG7309 OS=Drosophila melanogaster GN=CG7309 PE=4 SV=2
Q7KTG2	0.985366	0.0447042	0.0268314	Apolipoprotein lipid transfer particle OS=Drosophila melanogaster GN=Apoltp PE=1 SV=2
Q7KTI0	0.994074	0.0670768	0.0921489	1-acyl-sn-glycerol-3-phosphate acyltransferase OS=Drosophila melanogaster GN=fu12 PE=2 SV=1
Q7KTI7	0.996207	0.281966	0.0578826	PDGF-and VEGF-receptor related, isoform N OS=Drosophila melanogaster GN=Pvr PE=1 SV=2
Q7KTI8	0.993996	0.281966	0.0578826	PDGF-and VEGF-receptor related, isoform E OS=Drosophila melanogaster GN=Pvr PE=1 SV=1
Q7KTJ7	0.973959	0.229749	0.0508244	Basigin, isoform G OS=Drosophila melanogaster GN=Bsg PE=1 SV=1
Q7KTW5	0.991583	0.140609	0.0674979	CG9391, isoform A OS=Drosophila melanogaster GN=CG9391 PE=1 SV=1
Q7KTX4	0.957154	0.719222	0.679483	AT08232p OS=Drosophila melanogaster GN=CG33286 PE=2 SV=2
Q7KU82	0.971371	0.0393885	0.0550745	MIP20544p OS=Drosophila melanogaster GN=smid PE=1 SV=2
Q7KU90	0.991188	0.0839232	0.589628	Liquid facets, isoform B OS=Drosophila melanogaster GN=lqf PE=1 SV=1
Q7KU93	0.991188	0.0839232	0.589628	Liquid facets, isoform C OS=Drosophila melanogaster GN=lqf PE=1 SV=1
Q7KUA4	0.989932	0.0731899	0.0722724	LD22577p OS=Drosophila melanogaster GN=Uba2 PE=1 SV=1
Q7KUC2	0.9431	0.292503	0.0303491	FI04467p OS=Drosophila melanogaster GN=Pdxk PE=1 SV=1
Q7KUD4	0.950334	0.0913569	0.0569908	Calcium-independent phospholipase A2 VIA, isoform B OS=Drosophila melanogaster GN=iPLA2-VIA PE=1 SV=1
Q7KUG5	0.941236	0.798246	0.772499	FI19905p1 OS=Drosophila melanogaster GN=CG33489-RA PE=2 SV=1
Q7KUT2	0.998028	0.0407044	0.0344684	Lon protease homolog, mitochondrial OS=Drosophila melanogaster GN=Lon PE=1 SV=1
Q7KUW2	0.994277	0.0440611	0.038251	RH50433p OS=Drosophila melanogaster GN=CG32549-RF PE=1 SV=1
Q7KUX2	0.968049	0.256106	0.0559463	CG4829, isoform B OS=Drosophila melanogaster GN=CG4829 PE=1 SV=1
Q7KV27	0.990034	0.549731	0.199093	CG1640, isoform A OS=Drosophila melanogaster GN=CG1640 PE=1 SV=1
Q7KV35	0.984985	0.207944	0.0673501	Uncharacterized protein OS=Drosophila melanogaster GN=CG33235 PE=4 SV=1
Q7KV95	0.971317	0.557348	0.49668	Purine nucleoside phosphorylase OS=Drosophila melanogaster GN=CG16758-RF PE=1 SV=1
Q7KV98	0.994965	0.031319	0.000488043	Uncharacterized protein, isoform L OS=Drosophila melanogaster GN=CG45186 PE=1 SV=2
Q7KVA7	0.978371	0.796978	0.691283	Dynein heavy chain at 62B OS=Drosophila melanogaster GN=Dhc62B PE=4 SV=2
Q7KVB1	0.996001	0.564458	0.190049	ABCB7, isoform B OS=Drosophila melanogaster GN=ABCB7 PE=1 SV=1
Q7KVF1	0.983161	0.100498	0.0567532	Epithelial membrane protein, isoform A OS=Drosophila melanogaster GN=emp PE=1 SV=1
Q7KVP4	0.979346	0.701253	0.391948	CG9485, isoform A OS=Drosophila melanogaster GN=CG9485 PE=1 SV=1
Q7KVR7	0.995207	0.539133	0.0409415	Adaptor protein complex 1, gamma subunit, isoform B OS=Drosophila melanogaster GN=AP-1gamma PE=1 SV=1
Q7KVR8	0.995207	0.539133	0.0409415	Adaptor protein complex 1, gamma subunit, isoform D OS=Drosophila melanogaster GN=AP-1gamma PE=1 SV=1
Q7KVU5	0.990309	0.133662	0.0868783	MIP16841p OS=Drosophila melanogaster GN=CG18155-RB PE=2 SV=2
Q7KVX1	0.949544	0.327918	0.115461	Pyruvate dehydrogenase E1 component subunit alpha OS=Drosophila melanogaster GN=l(1)G0334 PE=1 SV=1
Q7KVX5	0.994995	0.0362182	0.0147268	VAMP-associated protein of 33kDa ortholog A, isoform A OS=Drosophila melanogaster GN=Vap-33A PE=1 SV=1
Q7KW39	0.99458	0.15333	0.0296761	Probable methylmalonate-semialdehyde dehydrogenase [acylating], mitochondrial OS=Drosophila melanogaster GN=CG17896 PE=2 SV=1
Q7KWG3	0.985608	0.0554569	0.0322718	Sperm-specific dynein intermediate chain 2, isoform A OS=Drosophila melanogaster GN=Sdic2 PE=4 SV=1
Q7KY04	0.969545	0.223427	0.0284426	Rab4 protein OS=Drosophila melanogaster GN=Rab4 PE=1 SV=1
Q7PLL6	0.992348	0.0430352	0.0787013	Uncharacterized protein, isoform A OS=Drosophila melanogaster GN=CG17514 PE=1 SV=2
Q7PLP4	0.881438	0.0189451	0.0272229	CG41099, isoform B OS=Drosophila melanogaster GN=CG41099 PE=1 SV=1
Q7PLP5	0.881438	0.0189451	0.0272229	CG41099, isoform C OS=Drosophila melanogaster GN=CG41099 PE=1 SV=1
Q7YTZ4	0.981572	0.0729559	0.0287097	CG10737, isoform E OS=Drosophila melanogaster GN=CG10737 PE=1 SV=1
Q7YU24	0.974304	0.0371306	0.0104208	Transmembrane GTPase Marf OS=Drosophila melanogaster GN=Marf PE=1 SV=1
Q7YU80	0.992698	0.221154	0.0253058	Par-1, isoform R OS=Drosophila melanogaster GN=par-1 PE=1 SV=1
Q7YZA2	0.99153	0.727924	0.524469	Uncharacterized protein CG7065 OS=Drosophila melanogaster GN=CG7065 PE=1 SV=1
Q868Z9	0.974031	0.593791	0.257197	Papilin OS=Drosophila melanogaster GN=Ppn PE=1 SV=2
Q86B59	0.995207	0.539133	0.0409415	Adaptor protein complex 1, gamma subunit, isoform C OS=Drosophila melanogaster GN=AP-1gamma PE=1 SV=2
Q86B94	0.978853	0.0845191	0.0108371	FI19380p1 OS=Drosophila melanogaster GN=mfas PE=1 SV=1
Q86B95	0.978853	0.0930914	0.0122227	Midline fasciclin, isoform F OS=Drosophila melanogaster GN=mfas PE=1 SV=1
Q86B97	0.978853	0.0845191	0.0117608	Midline fasciclin, isoform H OS=Drosophila melanogaster GN=mfas PE=1 SV=1
Q86BA5	0.99484	0.0954788	0.0387083	LP01981p OS=Drosophila melanogaster GN=p24-2 PE=2 SV=1
Q86BB5	0.98939	0.0196361	0.0302596	Transforming acidic coiled-coil protein, isoform D OS=Drosophila melanogaster GN=tacc PE=1 SV=1
Q86BH1	0.87762	0.614294	0.180625	Multiplexin, isoform E OS=Drosophila melanogaster GN=Mp PE=1 SV=1
Q86BI3	0.974675	0.000488043	0.0133819	Zinc-finger protein at 72D, isoform B OS=Drosophila melanogaster GN=Zn72D PE=1 SV=1
Q86BK2	0.98961	0.301297	0.449434	AT05366p OS=Drosophila melanogaster GN=CG32332 PE=1 SV=1
Q86BK8	0.978836	0.108197	0.0403295	Rab14, isoform B OS=Drosophila melanogaster GN=Rab14 PE=1 SV=1
Q86BM5	0.995966	0.0185182	0.00795004	A kinase anchor protein 200, isoform D OS=Drosophila melanogaster GN=Akap200 PE=1 SV=1
Q86BP1	0.967773	0.302061	0.0420395	CG5044, isoform B OS=Drosophila melanogaster GN=CG5044-RB PE=1 SV=1
Q86BR9	0.990846	0.55668	0.32798	Gilgamesh, isoform B OS=Drosophila melanogaster GN=gish PE=1 SV=2
Q86BS7	0.967999	0.742224	0.394707	CG9485, isoform C OS=Drosophila melanogaster GN=CG9485 PE=1 SV=1
Q86BY9	0.918531	0.688819	0.0908211	Protein rigor mortis OS=Drosophila melanogaster GN=rig PE=1 SV=1
Q86DS1	0.981856	0.0260212	0.0360767	Hsc70-interacting protein 2 OS=Drosophila melanogaster GN=HIP-R PE=1 SV=2
Q86LF0	0.950558	0.69333	0.562175	Isopeptidase-T-3, isoform A OS=Drosophila melanogaster GN=isopeptidase-T-3 PE=2 SV=1
Q86NK8	0.990846	0.55668	0.32798	Gilgamesh, isoform I OS=Drosophila melanogaster GN=gish PE=1 SV=1
Q86NK9	0.906709	0.0719225	0.0767532	Histone deacetylase 6 isoform A OS=Drosophila melanogaster GN=HDAC6 PE=1 SV=1
Q86NT5	0.982525	0.647286	0.529076	Malic enzyme OS=Drosophila melanogaster GN=Menl-1 PE=2 SV=1
Q86PF4	0.969794	0.0669916	0.010916	CG10126, isoform B OS=Drosophila melanogaster GN=CG10126-RB PE=1 SV=2
Q86S05	0.996058	0.0122474	0.00617156	Protein lingerer OS=Drosophila melanogaster GN=lig PE=1 SV=1
Q8I044	0.988418	0.765787	0.658537	GH11003p OS=Drosophila melanogaster GN=CG32819-RB PE=2 SV=1
Q8I0B7	0.99951	0.461019	0.1487	AT12695p OS=Drosophila melanogaster GN=Pi4KIIalpha PE=1 SV=1
Q8I0F1	0.993579	0.0185023	0.0111857	AT27831p OS=Drosophila melanogaster GN=CG31538 PE=1 SV=1
Q8I0G5	0.996651	0.0218174	0.0117852	Coatomer subunit gamma OS=Drosophila melanogaster GN=gammaCOP PE=2 SV=1
Q8I0J1	0.908883	0.0528845	0.0638691	CG1910, isoform D OS=Drosophila melanogaster GN=CG1910 PE=1 SV=1
Q8I0K2	0.985931	0.260872	0.0623247	CG31516 OS=Drosophila melanogaster GN=CG31516 PE=2 SV=1
Q8I0K9	0.988418	0.765787	0.658537	LD08455p OS=Drosophila melanogaster GN=CG32819 PE=2 SV=1
Q8I0Q7	0.989567	0.240268	0.048509	RE06837p OS=Drosophila melanogaster GN=CG14995 PE=1 SV=1
Q8I725	0.992064	0.0892705	0.0166746	CG1236 OS=Drosophila melanogaster GN=CG1236 PE=1 SV=2
Q8I930	0.913797	0.049002	0.136974	GH14147p OS=Drosophila melanogaster GN=hoe1 PE=1 SV=1
Q8I935	0.974421	0.597729	0.450507	VAMP-associated protein of 33kDa ortholog B, isoform D OS=Drosophila melanogaster GN=Vap-33B PE=1 SV=2
Q8IGV3	0.844132	0.0392886	0.0186629	CG12746, isoform B OS=Drosophila melanogaster GN=CG12746 PE=2 SV=1
Q8IHC6	0.99951	0.0434973	0.0253288	AT14086p OS=Drosophila melanogaster GN=Nep5 PE=2 SV=1
Q8IMB7	0.983186	0.424459	0.00994922	Rad23, isoform B OS=Drosophila melanogaster GN=Rad23 PE=1 SV=1
Q8IMF5	0.997853	0.0748458	0.04251	Microtubule-associated protein 205, isoform B OS=Drosophila melanogaster GN=Map205 PE=1 SV=1
Q8IMG1	0.908883	0.0528845	0.0638691	CG1910, isoform C OS=Drosophila melanogaster GN=CG1910 PE=1 SV=1
Q8IMI0	0.942647	0.0466983	0.330862	CG2246, isoform B OS=Drosophila melanogaster GN=CG2246-RB PE=1 SV=1
Q8IMI7	0.99947	0.0325714	0.00648111	Ribosomal protein S7, isoform E OS=Drosophila melanogaster GN=RpS7 PE=1 SV=2
Q8IMJ2	0.944575	0.163838	0.300215	CG31029 OS=Drosophila melanogaster GN=CG31029 PE=4 SV=1
Q8IML0	0.926632	0.272788	0.0281817	Phospholipase A(2) OS=Drosophila melanogaster GN=CG14507 PE=3 SV=2
Q8IML3	0.981894	0.20688	0.0491529	V-type proton ATPase subunit a OS=Drosophila melanogaster GN=Vha100-1 PE=1 SV=1
Q8IML4	0.984745	0.198483	0.0532364	V-type proton ATPase subunit a OS=Drosophila melanogaster GN=Vha100-1 PE=1 SV=1
Q8IMQ2	0.99951	0.0384442	0.0204813	Neprilysin 5, isoform D OS=Drosophila melanogaster GN=Nep5 PE=4 SV=2
Q8IMS7	0.982375	0.81836	0.57098	Yellow-emperor, isoform B OS=Drosophila melanogaster GN=ymp PE=4 SV=1
Q8IMT4	0.935272	0.678145	0.0747393	CG31288 OS=Drosophila melanogaster GN=CG31288 PE=1 SV=1
Q8IMU2	0.99951	0.0373134	0.0534837	CG11790, isoform B OS=Drosophila melanogaster GN=CG11790 PE=1 SV=1
Q8IMU4	0.971447	0.63919	0.698147	Purine nucleoside phosphorylase OS=Drosophila melanogaster GN=CG31115 PE=3 SV=2
Q8IMV6	0.949394	0.0770371	0.0365428	Scaffold attachment factor B, isoform B OS=Drosophila melanogaster GN=Saf-B PE=1 SV=2
Q8IMW2	0.986957	0.264342	0.0326339	Puffyeye, isoform F OS=Drosophila melanogaster GN=puf PE=1 SV=2
Q8IMW8	0.98646	0.0325636	0.0547465	AT20732p OS=Drosophila melanogaster GN=BEST:GH24664 PE=2 SV=1
Q8IMX1	0.905324	0.597511	0.108115	LD39302p OS=Drosophila melanogaster GN=twin PE=1 SV=1
Q8IMX7	0.991544	0.0195082	0.016518	Mitochondrial Rho GTPase OS=Drosophila melanogaster GN=Miro PE=1 SV=1
Q8IMY6	0.997483	0.0087498	0.00646255	Carboxylic ester hydrolase OS=Drosophila melanogaster GN=CG10175-RC PE=2 SV=1
Q8IN01	0.949866	0.511907	0.563304	CG31161 OS=Drosophila melanogaster GN=CG31161 PE=2 SV=2
Q8IN05	0.975226	0.0405058	0.0166112	Liquid facets-Related, isoform D OS=Drosophila melanogaster GN=lqfR PE=1 SV=2
Q8IN06	0.98408	0.0494278	0.0397209	Glycerol-3-phosphate dehydrogenase [NAD(+)] OS=Drosophila melanogaster GN=CG31169-RB PE=1 SV=2
Q8IN44	0.99951	0.13392	0.263358	Protein Turandot A OS=Drosophila melanogaster GN=TotA PE=1 SV=1
Q8IN49	0.969537	0.427637	0.135713	CG31195 OS=Drosophila melanogaster GN=CG31195-RA PE=1 SV=2
Q8IN62	0.991219	0.0427086	0.035317	CG4836, isoform B OS=Drosophila melanogaster GN=CG4836 PE=1 SV=2
Q8IN79	0.94481	0.778182	0.775875	CG31231 OS=Drosophila melanogaster GN=CG31231 PE=4 SV=1
Q8IN90	0.993796	0.000488043	0.0161303	PP2A-B', isoform C OS=Drosophila melanogaster GN=PP2A-B' PE=1 SV=1
Q8INA9	0.988978	0.166926	0.0416985	Fasciclin 1, isoform C OS=Drosophila melanogaster GN=Fas1 PE=1 SV=1
Q8INC3	0.601094	0.0883192	0.15525	Myosin heavy chain-like, isoform B OS=Drosophila melanogaster GN=Mhcl PE=1 SV=2
Q8IND4	0.67133	0.753262	0.692652	CG31294 OS=Drosophila melanogaster GN=CG31294 PE=4 SV=1
Q8INF7	0.975222	0.081529	0.0234645	Dynein assembly factor 5, axonemal OS=Drosophila melanogaster GN=HEATR2 PE=2 SV=1
Q8INH5	0.919906	0.109196	0.0515882	CG32473, isoform B OS=Drosophila melanogaster GN=CG32473-RB PE=1 SV=1
Q8INH6	0.919906	0.109196	0.0515882	CG32473, isoform C OS=Drosophila melanogaster GN=CG32473-RC PE=1 SV=1
Q8INJ2	0.971409	0.74839	0.832789	CG14736, isoform D OS=Drosophila melanogaster GN=CG14736 PE=4 SV=2
Q8INJ3	0.98605	0.723087	0.564491	AT03939p OS=Drosophila melanogaster GN=GC2 PE=2 SV=1
Q8INJ4	0.986476	0.000488043	0.0940855	CG12213, isoform B OS=Drosophila melanogaster GN=CG12213-RB PE=1 SV=2
Q8INM3	0.998639	0.0439351	0.0282104	Protein slender lobes OS=Drosophila melanogaster GN=sle PE=1 SV=1
Q8INN3	0.945981	0.735694	0.623715	CG31415 OS=Drosophila melanogaster GN=CG31415 PE=2 SV=1
Q8INN5	0.911195	0.120573	0.0354301	Unc-115b, isoform B OS=Drosophila melanogaster GN=Unc-115b PE=1 SV=2
Q8INN7	0.911195	0.120573	0.0354301	Unc-115b, isoform D OS=Drosophila melanogaster GN=Unc-115b PE=1 SV=2
Q8INP0	0.99951	0.00803735	0.0567579	Pasilla, isoform D OS=Drosophila melanogaster GN=ps PE=1 SV=1
Q8INP3	0.998958	0.0323354	0.0240637	CG43675, isoform B OS=Drosophila melanogaster GN=CG43675 PE=4 SV=3
Q8INP8	0.257374	0.0325955	0.0346227	CG11980, isoform B OS=Drosophila melanogaster GN=CG11980 PE=1 SV=1
Q8INP9	0.257374	0.0325955	0.0346227	CG11980, isoform C OS=Drosophila melanogaster GN=CG11980 PE=1 SV=1
Q8INT5	0.978526	0.0268099	0.0186628	Dynein assembly factor 1, axonemal homolog OS=Drosophila melanogaster GN=dtr PE=2 SV=2
Q8INU2	0.966794	0.103486	0.0429065	Dynamin associated protein 160, isoform B OS=Drosophila melanogaster GN=Dap160 PE=1 SV=1
Q8INW8	0.937251	0.300459	0.601709	GH03493p OS=Drosophila melanogaster GN=CG31798 PE=2 SV=1
Q8INX7	0.996284	0.288269	0.0399532	Fasciclin 3, isoform C OS=Drosophila melanogaster GN=Fas3 PE=1 SV=2
Q8INX8	0.916398	0.000488043	0.0199609	Uncharacterized protein OS=Drosophila melanogaster GN=CG31787 PE=3 SV=1
Q8INZ7	0.998273	0.770444	0.611629	MIP16655p OS=Drosophila melanogaster GN=CG32832-RA PE=2 SV=1
Q8IP17	0.700927	0.776488	0.632779	IP04789p OS=Drosophila melanogaster GN=CG31816 PE=2 SV=1
Q8IP18	0.969604	0.163849	0.0301243	RH52721p OS=Drosophila melanogaster GN=Tpr2 PE=1 SV=1
Q8IP45	0.984464	0.153903	0.0326703	Cullin 3, isoform F OS=Drosophila melanogaster GN=Cul3 PE=1 SV=2
Q8IP67	0.972152	0.706291	0.546752	CG9008, isoform E OS=Drosophila melanogaster GN=CG9008 PE=1 SV=3
Q8IP72	0.972481	0.0420615	0.0581796	Loquacious, isoform A OS=Drosophila melanogaster GN=loqs PE=1 SV=1
Q8IP79	0.986179	0.0171682	0.0417499	Phosphoethanolamine cytidylyltransferase, isoform C OS=Drosophila melanogaster GN=Pect PE=1 SV=2
Q8IP80	0.990432	0.0206434	0.0106459	Phosphoethanolamine cytidylyltransferase, isoform D OS=Drosophila melanogaster GN=Pect PE=1 SV=2
Q8IP94	0.985411	0.0936186	0.0524477	Threonyl-tRNA synthetase, isoform B OS=Drosophila melanogaster GN=Aats-thr PE=1 SV=1
Q8IPB2	0.958721	0.511362	0.0372056	Uncharacterized protein, isoform D OS=Drosophila melanogaster GN=CG16833 PE=4 SV=2
Q8IPD2	0.956993	0.80494	0.479827	AT27305p OS=Drosophila melanogaster GN=CG31874 PE=2 SV=1
Q8IPE7	0.99272	0.0337211	0.0106245	LP04712p OS=Drosophila melanogaster GN=CG31709-RA PE=2 SV=1
Q8IPE8	0.99935	0.270007	0.0719874	Mitochondrial trifunctional protein alpha subunit, isoform B OS=Drosophila melanogaster GN=Mtpalpha PE=1 SV=1
Q8IPG0	0.992132	0.545177	0.477721	CG8086, isoform B OS=Drosophila melanogaster GN=CG8086 PE=4 SV=1
Q8IPG1	0.993996	0.281966	0.0578826	PDGF-and VEGF-receptor related, isoform B OS=Drosophila melanogaster GN=Pvr PE=1 SV=1
Q8IPG9	0.973959	0.229749	0.0508244	Basigin, isoform A OS=Drosophila melanogaster GN=Bsg PE=1 SV=1
Q8IPH0	0.99951	0.198658	0.0588525	Transglutaminase, isoform B OS=Drosophila melanogaster GN=Tg PE=1 SV=1
Q8IPH5	0.995171	0.0769802	0.0180176	Thioester-containing protein 2, isoform F OS=Drosophila melanogaster GN=Tep2 PE=1 SV=2
Q8IPI0	0.974648	0.117204	0.0199956	CG6441, isoform C OS=Drosophila melanogaster GN=CG6441-RC PE=2 SV=3
Q8IPI3	0.993216	0.0502048	0.0174575	Anion exchange protein OS=Drosophila melanogaster GN=Ndae1 PE=1 SV=2
Q8IPI4	0.997066	0.555775	0.255719	IP12509p OS=Drosophila melanogaster GN=CG31907 PE=2 SV=2
Q8IPJ1	0.971345	0.667898	0.622996	Uncharacterized protein, isoform E OS=Drosophila melanogaster GN=CG17377 PE=1 SV=2
Q8IPJ9	0.998304	0.0836337	0.0773576	Uncharacterized protein OS=Drosophila melanogaster GN=CG31642 PE=4 SV=1
Q8IPK2	0.998941	0.0240154	0.0179102	AT02387p OS=Drosophila melanogaster GN=CG31913 PE=2 SV=1
Q8IPL3	0.978849	0.0775786	0.0376813	Uncharacterized protein, isoform B OS=Drosophila melanogaster GN=CG34126 PE=1 SV=5
Q8IPP8	0.973089	0.290452	0.0534694	CG31548 OS=Drosophila melanogaster GN=CG31548 PE=1 SV=1
Q8IPQ6	0.986885	0.0618013	0.0810156	CG12162, isoform B OS=Drosophila melanogaster GN=POLDIP2 PE=1 SV=1
Q8IPS7	0.994359	0.023384	0.0326697	Uncharacterized protein OS=Drosophila melanogaster GN=CG32454 PE=4 SV=1
Q8IPX4	0.814263	0.53913	0.453449	Uncharacterized protein, isoform A OS=Drosophila melanogaster GN=CG31659 PE=4 SV=1
Q8IPY9	0.979386	0.0687591	0.0224361	MIP05340p OS=Drosophila melanogaster GN=Tengl1 PE=2 SV=1
Q8IPZ3	0.951724	0.461178	0.306961	FI02982p OS=Drosophila melanogaster GN=CG17221 PE=1 SV=1
Q8IPZ9	0.987886	0.489096	0.0751405	FI02831p OS=Drosophila melanogaster GN=CG33281-RA PE=2 SV=1
Q8IQ63	0.994783	0.0268793	0.0329393	Msr-110, isoform C OS=Drosophila melanogaster GN=Msr-110 PE=1 SV=1
Q8IQ80	0.992973	0.0509568	0.0437135	GH06117p OS=Drosophila melanogaster GN=pst PE=2 SV=2
Q8IQ82	0.992973	0.0509568	0.0437135	Pastrel, isoform E OS=Drosophila melanogaster GN=pst PE=4 SV=2
Q8IQA7	0.981064	0.259976	0.0886756	Isocitrate dehydrogenase [NADP] OS=Drosophila melanogaster GN=Idh PE=1 SV=1
Q8IQD6	0.964129	0.0322334	0.0291265	Anion exchange protein OS=Drosophila melanogaster GN=CG8177 PE=1 SV=1
Q8IQF3	0.963722	0.757264	0.638083	Uncharacterized protein OS=Drosophila melanogaster GN=CG32081 PE=4 SV=1
Q8IQF5	0.970459	0.0787625	0.00579425	AT18870p OS=Drosophila melanogaster GN=CG7557 PE=2 SV=1
Q8IQG0	0.96666	0.944813	0.65588	Uncharacterized protein, isoform A OS=Drosophila melanogaster GN=CG32086 PE=4 SV=1
Q8IQG9	0.968335	0.688011	0.536993	Adenylate kinase 1, isoform B OS=Drosophila melanogaster GN=Adk1 PE=1 SV=1
Q8IQH0	0.954409	0.437136	0.134636	FI12817p OS=Drosophila melanogaster GN=Nrx-IV PE=1 SV=2
Q8IQH6	0.941389	0.0550342	0.0144121	Uncharacterized protein, isoform A OS=Drosophila melanogaster GN=CG10960 PE=1 SV=1
Q8IQQ0	0.987544	0.10038	0.0390034	Neural conserved at 73EF, isoform F OS=Drosophila melanogaster GN=Nc73EF PE=1 SV=1
Q8IQQ3	0.972791	0.599366	0.0952152	Limpet, isoform D OS=Drosophila melanogaster GN=Lmpt PE=1 SV=1
Q8IQZ1	0.993858	0.0608925	0.0272391	Glutathione synthetase OS=Drosophila melanogaster GN=GSS PE=1 SV=2
Q8IQZ7	0.990551	0.0803389	0.0164674	FI19014p1 OS=Drosophila melanogaster GN=Fim PE=1 SV=1
Q8IR16	0.969019	0.0284972	0.00760047	No on or off transient A, isoform B OS=Drosophila melanogaster GN=nonA PE=1 SV=1
Q8IR37	0.906709	0.0719225	0.0767532	Histone deacetylase 6 isoform C OS=Drosophila melanogaster GN=HDAC6 PE=1 SV=1
Q8IR38	0.906709	0.0719225	0.0767532	Histone deacetylase 6 isoform B OS=Drosophila melanogaster GN=HDAC6 PE=1 SV=1
Q8IR54	0.981036	0.0845012	0.0509813	Mushroom body defect, isoform G OS=Drosophila melanogaster GN=mud PE=1 SV=2
Q8IR55	0.981036	0.104896	0.0509813	Mushroom body defect, isoform H OS=Drosophila melanogaster GN=mud PE=1 SV=3
Q8IR72	0.997207	0.409229	0.095762	FI19011p1 OS=Drosophila melanogaster GN=CG32638-RB PE=1 SV=2
Q8IR86	0.549299	0.116696	0.00760291	Bifocal, isoform B OS=Drosophila melanogaster GN=bif PE=1 SV=1
Q8IRC2	0.989567	0.240268	0.048509	Uncharacterized protein, isoform D OS=Drosophila melanogaster GN=CG14995 PE=1 SV=1
Q8IRD3	0.800586	0.0586838	0.0596306	Glutathione peroxidase OS=Drosophila melanogaster GN=PHGPx PE=1 SV=1
Q8IRD4	0.800586	0.0586838	0.0596306	Glutathione peroxidase OS=Drosophila melanogaster GN=PHGPx PE=1 SV=1
Q8IRD5	0.994298	0.127705	0.224505	AT25231p OS=Drosophila melanogaster GN=Strip PE=1 SV=2
Q8IRG3	0.997019	0.614068	0.0630771	Succinyl-CoA:3-ketoacid-coenzyme A transferase OS=Drosophila melanogaster GN=SCOT PE=1 SV=1
Q8IRH0	0.989872	0.332539	0.240627	LP21249p OS=Drosophila melanogaster GN=Psa PE=1 SV=1
Q8IRH1	0.989872	0.332539	0.240627	FI19310p1 OS=Drosophila melanogaster GN=Psa PE=1 SV=1
Q8IRH9	0.971914	0.427534	0.358872	CG9130, isoform A OS=Drosophila melanogaster GN=CG9130-RA PE=2 SV=1
Q8IRJ7	0.989837	0.0663631	0.0404694	FI04463p OS=Drosophila melanogaster GN=CG16940-RC PE=1 SV=1
Q8IRM7	0.996401	0.00709419	0.0462935	LD30065p OS=Drosophila melanogaster GN=Ptpmeg2 PE=1 SV=1
Q8IRM9	0.997188	0.0351216	0.0194749	Uncharacterized protein OS=Drosophila melanogaster GN=CG32706 PE=4 SV=1
Q8IRQ5	0.989526	0.6188	0.333745	LP02262p OS=Drosophila melanogaster GN=l(1)G0255 PE=1 SV=1
Q8IRR0	0.965517	0.170072	0.026457	CG3566, isoform B OS=Drosophila melanogaster GN=CG3566 PE=1 SV=3
Q8IRZ1	0.988418	0.765787	0.658537	Uncharacterized protein, isoform B OS=Drosophila melanogaster GN=CG17450 PE=4 SV=2
Q8MKN0	0.990832	0.497297	0.306872	Ubiquinone biosynthesis protein COQ9, mitochondrial OS=Drosophila melanogaster GN=Coq9 PE=1 SV=1
Q8MLN3	0.95969	0.716163	0.683545	CG30429 OS=Drosophila melanogaster GN=CG30429 PE=2 SV=1
Q8MLP1	0.940213	0.0632878	0.00495919	Sterile20-like kinase, isoform A OS=Drosophila melanogaster GN=Slik PE=1 SV=1
Q8MLQ5	0.99194	0.218212	0.0701313	Kazachoc, isoform D OS=Drosophila melanogaster GN=kcc PE=1 SV=1
Q8MLR0	0.9757	0.054655	0.0249714	FI18120p1 OS=Drosophila melanogaster GN=Pde8 PE=1 SV=1
Q8MLS2	0.99409	0.678666	0.56381	Ribose-5-phosphate isomerase, isoform B OS=Drosophila melanogaster GN=Rpi PE=1 SV=3
Q8MLS5	0.987371	0.0834721	0.0362357	CG30412, isoform B OS=Drosophila melanogaster GN=CG30412 PE=4 SV=1
Q8MLY8	0.995009	0.0332277	0.00687013	40S ribosomal protein S8 OS=Drosophila melanogaster GN=RpS8 PE=1 SV=1
Q8MLZ7	0.99296	0.0130695	0.00629488	Chitinase-like protein Idgf3 OS=Drosophila melanogaster GN=Idgf3 PE=1 SV=3
Q8MM24	0.988995	0.0310069	0.0365194	Chitinase-like protein Idgf1 OS=Drosophila melanogaster GN=Idgf1 PE=1 SV=2
Q8MMD2	0.981203	0.288483	0.0198407	Epidermal growth factor receptor pathway substrate clone 15, isoform B OS=Drosophila melanogaster GN=Eps-15 PE=1 SV=1
Q8MMD3	0.981203	0.288483	0.0198407	Epidermal growth factor receptor pathway substrate clone 15, isoform C OS=Drosophila melanogaster GN=Eps-15 PE=1 SV=1
Q8MQS4	0.971666	0.0373093	0.010172	GH06923p OS=Drosophila melanogaster GN=Reps PE=1 SV=1
Q8MR63	0.956797	0.691964	0.629459	Aldose 1-epimerase OS=Drosophila melanogaster GN=BcDNA:GH08902 PE=2 SV=1
Q8MRC7	0.968832	0.00709117	0.0793969	DISCO interacting protein 1, isoform E OS=Drosophila melanogaster GN=DIP1 PE=1 SV=1
Q8MRC9	0.966273	0.0705035	0.0329719	Putative polypeptide N-acetylgalactosaminyltransferase 9 OS=Drosophila melanogaster GN=pgant9 PE=2 SV=2
Q8MRL0	0.99227	0.0427086	0.035317	CG4836, isoform A OS=Drosophila melanogaster GN=CG4836 PE=1 SV=1
Q8MRL1	0.876682	0.00808622	0.00545801	GH25462p OS=Drosophila melanogaster GN=CG32450 PE=2 SV=1
Q8MRN4	0.937104	0.618955	0.467091	GH12664p OS=Drosophila melanogaster GN=Ppi1 PE=2 SV=1
Q8MRQ5	0.994976	0.00711199	0.0278592	GH05455p OS=Drosophila melanogaster GN=Pif1A PE=1 SV=1
Q8MS78	0.991675	0.0684093	0.029804	CG12309 OS=Drosophila melanogaster GN=CG12309 PE=2 SV=1
Q8MSI2	0.988026	0.978881	0.978588	GH15296p OS=Drosophila melanogaster GN=Scp1 PE=1 SV=1
Q8MSJ9	0.972284	0.771429	0.682898	CG9313, isoform A OS=Drosophila melanogaster GN=CG9313 PE=2 SV=1
Q8MSL1	0.994606	0.77699	0.693749	AT27928p OS=Drosophila melanogaster GN=CG6471 PE=2 SV=1
Q8MSS1	0.98005	0.0350851	0.0318897	Protein lava lamp OS=Drosophila melanogaster GN=lva PE=1 SV=2
Q8MST3	0.989164	0.775833	0.745525	LP11159p OS=Drosophila melanogaster GN=CG6110 PE=2 SV=1
Q8MST5	0.995788	0.679224	0.439991	Beta-Tubulin at 97EF, isoform B OS=Drosophila melanogaster GN=betaTub97EF PE=1 SV=1
Q8MSW0	0.988798	0.0395194	0.0130787	Isoleucyl-tRNA synthetase, isoform A OS=Drosophila melanogaster GN=Aats-ile PE=1 SV=1
Q8MT08	0.96107	0.736973	0.690832	Growth arrest-specific protein 8 homolog OS=Drosophila melanogaster GN=Gas8 PE=1 SV=1
Q8MT18	0.987684	0.669796	0.460463	CG5028, isoform A OS=Drosophila melanogaster GN=CG5028 PE=1 SV=1
Q8MT48	0.923502	0.020565	0.283517	CG9416, isoform A OS=Drosophila melanogaster GN=CG9416 PE=1 SV=1
Q8MT58	0.977664	0.235613	0.0309864	CG17337, isoform A OS=Drosophila melanogaster GN=CG17337 PE=1 SV=1
Q8MT89	0.648576	0.610251	0.18304	GH14382p OS=Drosophila melanogaster GN=Mp PE=1 SV=1
Q8MTA8	0.96289	0.022012	0.0176209	AT13296p OS=Drosophila melanogaster GN=CG8136 PE=2 SV=1
Q8MV48	0.986188	0.107794	0.0197894	N-acetylgalactosaminyltransferase 7 OS=Drosophila melanogaster GN=GalNAc-T2 PE=2 SV=2
Q8MVX6	0.787205	0.528578	0.301398	Odorant binding protein b OS=Drosophila melanogaster GN=Obp22a PE=2 SV=1
Q8MZB8	0.996132	0.576017	0.556671	AT15479p OS=Drosophila melanogaster GN=CG31542 PE=2 SV=1
Q8MZI3	0.973483	0.0320566	0.0208685	GH10652p OS=Drosophila melanogaster GN=CG10077 PE=1 SV=1
Q8STB9	0.986968	0.183822	0.058008	Dystroglycan type II OS=Drosophila melanogaster GN=Dg PE=1 SV=1
Q8STG9	0.924044	0.0844146	0.0760704	DSec61alpha OS=Drosophila melanogaster GN=Sec61alpha PE=1 SV=1
Q8SWR8	0.990389	0.0491652	0.0312903	Ataxin-2 homolog OS=Drosophila melanogaster GN=Atx2 PE=1 SV=1
Q8SWW4	0.990906	0.0393127	0.0376061	LD28380p OS=Drosophila melanogaster GN=CG16972 PE=1 SV=1
Q8SWX6	0.99951	0.0373134	0.0539767	CG11790, isoform A OS=Drosophila melanogaster GN=CG11790 PE=1 SV=1
Q8SX60	0.966833	0.0455924	0.0733198	CG42678, isoform D OS=Drosophila melanogaster GN=Reep1 PE=1 SV=1
Q8SX76	0.997816	0.0210112	0.0532191	LD24646p OS=Drosophila melanogaster GN=pch2 PE=1 SV=1
Q8SX92	0.970388	0.144527	0.0190774	CG8001, isoform B OS=Drosophila melanogaster GN=CG8001 PE=1 SV=1
Q8SX97	0.975345	0.58572	0.437472	Succinate dehydrogenase [ubiquinone] flavoprotein subunit, mitochondrial OS=Drosophila melanogaster GN=SdhAL PE=2 SV=1
Q8SXC9	0.987762	0.596529	0.534225	GH05933p OS=Drosophila melanogaster GN=CG2077 PE=2 SV=1
Q8SXD3	0.987371	0.0834721	0.0362357	CG30412, isoform A OS=Drosophila melanogaster GN=CG9803 PE=2 SV=1
Q8SXD5	0.996304	0.0640637	0.00228066	GH02216p OS=Drosophila melanogaster GN=vir-1 PE=1 SV=1
Q8SXF2	0.999384	0.0421709	0.0307627	CG5612 OS=Drosophila melanogaster GN=CG5612 PE=2 SV=1
Q8SXM8	0.985147	0.0341633	0.01555	Lysine--tRNA ligase OS=Drosophila melanogaster GN=Aats-lys PE=1 SV=1
Q8SXQ1	0.970061	0.469808	0.108593	CG9629 OS=Drosophila melanogaster GN=CG9629 PE=1 SV=1
Q8SXR1	0.997619	0.163526	0.02639	Neural lazarillo, isoform A OS=Drosophila melanogaster GN=NLaz PE=1 SV=1
Q8SXR7	0.968469	0.118599	0.0763628	CG3394, isoform A OS=Drosophila melanogaster GN=CG3394 PE=1 SV=1
Q8SXY6	0.987348	0.318783	0.0549694	Transmembrane emp24 domain-containing protein bai OS=Drosophila melanogaster GN=bai PE=2 SV=1
Q8SY53	0.988682	0.104327	0.0260914	GH11935p OS=Drosophila melanogaster GN=Ostgamma PE=1 SV=1
Q8SY77	0.965517	0.170072	0.026457	CG3566, isoform C OS=Drosophila melanogaster GN=CG3566 PE=1 SV=1
Q8SZU0	0.992067	0.116595	0.0290342	CG9331, isoform C OS=Drosophila melanogaster GN=CG9331 PE=1 SV=1
Q8SZX1	0.996535	0.096199	0.0355091	CG7387 OS=Drosophila melanogaster GN=CG7387 PE=2 SV=1
Q8SZY4	0.991027	0.0651869	0.0149235	Ecto-5'-nucleotidase 2, isoform A OS=Drosophila melanogaster GN=NT5E-2 PE=1 SV=1
Q8T060	0.988201	0.191636	0.0463226	LD25772p OS=Drosophila melanogaster GN=CG12304-RB PE=1 SV=3
Q8T079	0.975074	0.134199	0.00946302	Putative oxidoreductase GLYR1 homolog OS=Drosophila melanogaster GN=CG4747 PE=1 SV=1
Q8T0J5	0.997735	0.0389806	0.0210484	CG7675, isoform A OS=Drosophila melanogaster GN=CG7675 PE=1 SV=1
Q8T0L3	0.986998	0.0599918	0.03898	GH24511p OS=Drosophila melanogaster GN=Uba1 PE=1 SV=1
Q8T0N2	0.96289	0.022012	0.021048	CG8136, isoform A OS=Drosophila melanogaster GN=CG8136 PE=2 SV=1
Q8T0N5	0.901122	0.609336	0.24975	CG8768 OS=Drosophila melanogaster GN=CG8768 PE=1 SV=1
Q8T0Q4	0.980911	0.0481872	0.0143607	GH13992p OS=Drosophila melanogaster GN=shrb PE=1 SV=1
Q8T0R3	0.997888	0.808404	0.668098	GH12815p OS=Drosophila melanogaster GN=CG32026 PE=2 SV=1
Q8T0U2	0.991258	0.0349823	0.0186421	CG5089 OS=Drosophila melanogaster GN=CG5089 PE=1 SV=1
Q8T0U6	0.97064	0.530847	0.355612	Serine/threonine-protein phosphatase OS=Drosophila melanogaster GN=flw PE=1 SV=1
Q8T3J9	0.99573	0.749891	0.681095	AT11889p OS=Drosophila melanogaster GN=CG46025 PE=2 SV=1
Q8T3L1	0.986621	0.192841	0.0630968	Acyl-CoA synthetase long-chain, isoform A OS=Drosophila melanogaster GN=Acsl PE=1 SV=1
Q8T3R9	0.95286	0.817485	0.734492	AT03531p OS=Drosophila melanogaster GN=CG15498 PE=2 SV=1
Q8T3U2	0.996675	0.0275629	0.00623207	40S ribosomal protein S23 OS=Drosophila melanogaster GN=RpS23 PE=1 SV=1
Q8T3U8	0.993492	0.734414	0.624362	AT16233p OS=Drosophila melanogaster GN=CG14006 PE=2 SV=1
Q8T3V7	0.992185	0.60257	0.555667	AT29119p OS=Drosophila melanogaster GN=CG31803 PE=2 SV=1
Q8T3W3	0.993726	0.801184	0.702957	AT27838p OS=Drosophila melanogaster GN=CG14609 PE=2 SV=1
Q8T3W8	0.994337	0.0150839	0.0144543	AT27079p OS=Drosophila melanogaster GN=scpr-C PE=2 SV=1
Q8T3Z0	0.99365	0.486132	0.503703	AT25102p OS=Drosophila melanogaster GN=Tektin-C PE=2 SV=1
Q8T414	0.254717	0.434201	0.625227	AT22731p OS=Drosophila melanogaster GN=CG15468 PE=2 SV=1
Q8T429	0.991104	0.406046	0.128871	AT20289p OS=Drosophila melanogaster GN=CG11037 PE=1 SV=1
Q8T465	0.960267	0.0496939	0.0616703	AT13777p OS=Drosophila melanogaster GN=CG12861 PE=1 SV=1
Q8T476	0.979916	0.532158	0.558368	AT12568p OS=Drosophila melanogaster GN=CG10099 PE=2 SV=1
Q8T4A3	0.850261	0.562267	0.651372	AT08308p OS=Drosophila melanogaster GN=CG7634 PE=2 SV=1
Q8T4A5	0.974712	0.634142	0.48736	AT07857p OS=Drosophila melanogaster GN=CG14721 PE=1 SV=1
Q8T4B6	0.996912	0.735741	0.623504	AT06885p OS=Drosophila melanogaster GN=CG14644 PE=2 SV=1
Q8T4C4	0.997402	0.598037	0.472971	ATP synthase subunit beta OS=Drosophila melanogaster GN=ATPsynbetaL PE=1 SV=1
Q8T4C6	0.989219	0.745815	0.608052	AT04275p OS=Drosophila melanogaster GN=Menl-2 PE=2 SV=1
Q8T4D1	0.99951	0.00803735	0.0567579	AT03366p OS=Drosophila melanogaster GN=ps PE=1 SV=1
Q8T4D4	0.980951	0.649553	0.450608	AT03158p OS=Drosophila melanogaster GN=CG9222 PE=2 SV=1
Q8T4D6	0.987072	0.763191	0.565261	Aconitate hydratase, mitochondrial OS=Drosophila melanogaster GN=CG4706 PE=2 SV=1
Q8T4E1	0.996072	0.800679	0.0693625	Putative GPI-anchor transamidase OS=Drosophila melanogaster GN=CG4406 PE=2 SV=1
Q8T4G5	0.99353	0.330961	0.13124	CG6512, isoform A OS=Drosophila melanogaster GN=CG6512 PE=1 SV=1
Q8T4H8	0.992538	0.700585	0.588664	AT07685p OS=Drosophila melanogaster GN=COX4L PE=2 SV=1
Q8T4I0	0.99951	0.84721	0.707806	AT07524p OS=Drosophila melanogaster GN=CG7551 PE=2 SV=1
Q8T4I5	0.932898	0.718937	0.587901	AT04449p OS=Drosophila melanogaster GN=CG31128 PE=2 SV=1
Q8T6B9	0.998633	0.0448769	0.0176159	Poly(U)-binding-splicing factor half pint OS=Drosophila melanogaster GN=pUf68 PE=1 SV=2
Q8T6I0	0.99457	0.277384	0.0794013	EH domain containing protein OS=Drosophila melanogaster GN=Past1 PE=1 SV=1
Q8T8R1	0.955585	0.000488043	0.000488043	CCHC-type zinc finger protein CG3800 OS=Drosophila melanogaster GN=CG3800 PE=1 SV=1
Q8T8S2	0.981766	0.479012	0.519282	Uridine phosphorylase OS=Drosophila melanogaster GN=CG3788 PE=2 SV=1
Q8T8W0	0.969927	0.140094	0.673596	AT21693p OS=Drosophila melanogaster GN=CG2127 PE=2 SV=1
Q8T8W3	0.993632	0.277384	0.0794013	AT21416p OS=Drosophila melanogaster GN=Past1 PE=1 SV=1
Q8T970	0.986766	0.745668	0.572613	AT20031p OS=Drosophila melanogaster GN=CG31644 PE=2 SV=1
Q8WR08	0.986968	0.183822	0.058008	Dystroglycan type I OS=Drosophila melanogaster GN=Dg PE=1 SV=1
Q8WR53	0.987515	0.0156395	0.0114155	Hephaestus OS=Drosophila melanogaster GN=heph PE=1 SV=1
Q94511	0.996489	0.545853	0.424864	NADH-ubiquinone oxidoreductase 75 kDa subunit, mitochondrial OS=Drosophila melanogaster GN=ND-75 PE=2 SV=3
Q94514	0.991688	0.633219	0.49283	Cytochrome c oxidase subunit 5A, mitochondrial OS=Drosophila melanogaster GN=COX5A PE=2 SV=2
Q94516	0.995179	0.61293	0.473042	ATP synthase subunit b, mitochondrial OS=Drosophila melanogaster GN=ATPsynB PE=2 SV=2
Q94518	0.999274	0.853373	0.0343655	Nascent polypeptide-associated complex subunit alpha OS=Drosophila melanogaster GN=Nacalpha PE=1 SV=2
Q94522	0.990869	0.453049	0.148084	Succinyl-CoA ligase [ADP/GDP-forming] subunit alpha, mitochondrial OS=Drosophila melanogaster GN=Scsalpha PE=2 SV=3
Q94523	0.991011	0.47218	0.211119	Succinate dehydrogenase [ubiquinone] flavoprotein subunit, mitochondrial OS=Drosophila melanogaster GN=SdhA PE=2 SV=3
Q94524	0.985903	0.649306	0.553947	Dynein light chain Tctex-type OS=Drosophila melanogaster GN=Dlc90F PE=1 SV=1
Q94899	0.997576	0.047171	0.0298307	COP9 signalosome complex subunit 2 OS=Drosophila melanogaster GN=alien PE=1 SV=2
Q94915	0.93232	0.191553	0.0352214	Rhythmically expressed gene 2 protein OS=Drosophila melanogaster GN=Reg-2 PE=2 SV=1
Q94920	0.993737	0.191747	0.0620421	Voltage-dependent anion-selective channel OS=Drosophila melanogaster GN=porin PE=1 SV=3
Q95028	0.999157	0.0795832	0.0484325	L-lactate dehydrogenase OS=Drosophila melanogaster GN=ImpL3 PE=2 SV=1
Q95029	0.956554	0.117891	0.0224532	Cathepsin L OS=Drosophila melanogaster GN=Cp1 PE=2 SV=2
Q95083	0.973894	0.0307681	0.0198276	Proteasome subunit alpha type-5 OS=Drosophila melanogaster GN=Prosalpha5 PE=2 SV=2
Q95R35	0.988036	0.0539967	0.0710435	AT09752p OS=Drosophila melanogaster GN=S-Lap4 PE=1 SV=1
Q95RA9	0.97912	0.0646465	0.00830056	CG9796 OS=Drosophila melanogaster GN=GILT1 PE=1 SV=1
Q95RE4	0.994513	0.0238022	0.0105702	LD37574p OS=Drosophila melanogaster GN=yps PE=1 SV=1
Q95RF6	0.998948	0.0217472	0.0109731	LD34461p OS=Drosophila melanogaster GN=Tom20 PE=1 SV=1
Q95RI5	0.994476	0.275034	0.0950141	Failed axon connections OS=Drosophila melanogaster GN=fax PE=1 SV=1
Q95RY2	0.973978	0.0404697	0.0366821	CG7945, isoform A OS=Drosophila melanogaster GN=CG7945 PE=1 SV=1
Q95SJ2	0.971345	0.667898	0.622996	GH22881p OS=Drosophila melanogaster GN=CG17377 PE=1 SV=1
Q95SK3	0.99312	0.45979	0.0409666	CDK5RAP3-like protein OS=Drosophila melanogaster GN=CG30291 PE=2 SV=1
Q95T35	0.9922	0.665896	0.446714	GH27234p OS=Drosophila melanogaster GN=CG18170 PE=1 SV=1
Q95TL8	0.97746	0.0296427	0.00736488	CG9911, isoform A OS=Drosophila melanogaster GN=CG9911 PE=1 SV=1
Q95TY8	0.987188	0.7863	0.0213466	CG6661 OS=Drosophila melanogaster GN=CG6661 PE=2 SV=1
Q95TZ4	0.987757	0.454399	0.34901	Citrate synthase OS=Drosophila melanogaster GN=CG14740 PE=2 SV=1
Q95U18	0.985902	0.240268	0.0343123	GH13848p OS=Drosophila melanogaster GN=CG14995 PE=1 SV=1
Q95U20	0.989364	0.0658338	0.0347237	GH13793p OS=Drosophila melanogaster GN=Opa1 PE=1 SV=1
Q95U34	0.978293	0.0233494	0.0186103	GH11113p OS=Drosophila melanogaster GN=Galk PE=1 SV=1
Q95U38	0.99936	0.604853	0.371208	Succinyl-CoA ligase subunit beta OS=Drosophila melanogaster GN=skap PE=1 SV=1
Q95U54	0.99734	0.50753	0.0979224	GH06271p OS=Drosophila melanogaster GN=Mms19 PE=1 SV=1
Q95V50	0.925982	0.73633	0.660762	Ppr-Y OS=Drosophila melanogaster GN=Ppr-Y PE=2 SV=1
Q95WY3	0.980134	0.139353	0.0204385	FI04781p OS=Drosophila melanogaster GN=Nop56 PE=1 SV=1
Q960D3	0.962455	0.00693677	0.00426703	SD06613p OS=Drosophila melanogaster GN=vig2 PE=1 SV=1
Q960D4	0.994947	0.466113	0.208379	CG4199, isoform B OS=Drosophila melanogaster GN=EG:22E5.5 PE=1 SV=1
Q960F9	0.953925	0.0592308	0.0144776	CG3964, isoform A OS=Drosophila melanogaster GN=CG3964 PE=2 SV=1
Q960K8	0.967773	0.302061	0.0420395	CG5044, isoform A OS=Drosophila melanogaster GN=CG5044 PE=1 SV=1
Q960R0	0.989002	0.0839988	0.0373301	CG3209, isoform B OS=Drosophila melanogaster GN=CG3209 PE=1 SV=1
Q960W6	0.995792	0.154968	0.0211097	Putative fatty acyl-CoA reductase CG8306 OS=Drosophila melanogaster GN=CG8306 PE=2 SV=1
Q960X8	0.982814	0.00374096	0.00417536	Hepatocyte growth factor-regulated tyrosine kinase substrate OS=Drosophila melanogaster GN=Hrs PE=1 SV=1
Q960Y8	0.993478	0.0449418	0.0228678	Aluminum tubes, isoform G OS=Drosophila melanogaster GN=alt PE=1 SV=1
Q960Z0	0.986553	0.0759603	0.079606	Kinesin-like protein Klp10A OS=Drosophila melanogaster GN=Klp10A PE=1 SV=1
Q961C3	0.99237	0.0346285	0.0466895	CG8478, isoform B OS=Drosophila melanogaster GN=CG8478 PE=1 SV=1
Q961H2	0.824851	0.497859	0.539854	CG30344 OS=Drosophila melanogaster GN=CG8054 PE=1 SV=1
Q961I1	0.970975	0.60071	0.396135	CG42708, isoform D OS=Drosophila melanogaster GN=GLS PE=1 SV=1
Q961L5	0.974259	0.57734	0.668768	CG30350 OS=Drosophila melanogaster GN=CG8278 PE=2 SV=1
Q961R8	0.998815	0.115965	0.0277735	GH09263p OS=Drosophila melanogaster GN=Aats-gly PE=1 SV=1
Q961V3	0.942647	0.0466983	0.330862	CG2246, isoform D OS=Drosophila melanogaster GN=CG2246 PE=1 SV=1
Q961W5	0.987034	0.0630758	0.0851258	GH02452p OS=Drosophila melanogaster GN=S-Lap3 PE=1 SV=1
Q961W9	0.953889	0.504246	0.474715	CG33191 OS=Drosophila melanogaster GN=CG33191 PE=2 SV=1
Q962I2	0.998799	0.0845472	0.0434924	RAL2 OS=Drosophila melanogaster GN=Rala PE=1 SV=1
Q963E5	0.992698	0.221154	0.0253058	Par-1, isoform T OS=Drosophila melanogaster GN=par-1 PE=1 SV=1
Q967S0	0.893989	0.0971565	0.0635994	Amidophosphoribosyltransferase OS=Drosophila melanogaster GN=Prat2 PE=1 SV=1
Q99323	0.990334	0.088923	0.0228429	Myosin heavy chain, non-muscle OS=Drosophila melanogaster GN=zip PE=1 SV=2
Q9GNC8	0.99951	0.0165696	0.0444845	PASILLA splice variant 1 OS=Drosophila melanogaster GN=ps PE=1 SV=1
Q9GQN0	0.987707	0.308253	0.0434265	Ran-binding protein 16 OS=Drosophila melanogaster GN=Ranbp16 PE=2 SV=1
Q9GQN3	0.99951	0.00803735	0.0567579	PASILLA splice variant 4 OS=Drosophila melanogaster GN=ps PE=1 SV=1
Q9GQN4	0.99951	0.00803735	0.0567579	PASILLA splice variant 3 OS=Drosophila melanogaster GN=ps PE=1 SV=1
Q9GU68	0.981025	0.106424	0.0200916	Eukaryotic translation initiation factor 5A OS=Drosophila melanogaster GN=eIF-5A PE=2 SV=2
Q9GYU8	0.99855	0.186066	0.0574233	Nuclear pore complex protein Nup88 OS=Drosophila melanogaster GN=mbo PE=1 SV=2
Q9I7D3	0.984441	0.0529822	0.017903	Caprin homolog OS=Drosophila melanogaster GN=Capr PE=1 SV=1
Q9I7K5	0.99484	0.0954788	0.0387083	Transmembrane emp24 domain-containing protein eca OS=Drosophila melanogaster GN=eca PE=2 SV=2
Q9I7N0	0.988467	0.329097	0.117312	FI23224p1 OS=Drosophila melanogaster GN=MRP PE=1 SV=2
Q9I7R0	0.997419	0.401697	0.046535	GH04560p OS=Drosophila melanogaster GN=CG18815 PE=1 SV=1
Q9I7R1	0.997349	0.0603501	0.0378267	NADH-cytochrome b5 reductase OS=Drosophila melanogaster GN=zetaCOP PE=1 SV=2
Q9I7R5	0.992389	0.0206165	0.0671039	Uncharacterized protein, isoform A OS=Drosophila melanogaster GN=CG32165 PE=4 SV=2
Q9I7S8	0.996126	0.0552963	0.0202745	Multifunctional protein ADE2 OS=Drosophila melanogaster GN=ade5 PE=2 SV=2
Q9I7S9	0.973478	0.0521562	0.0346113	CG1924 OS=Drosophila melanogaster GN=CG1924 PE=3 SV=2
Q9I7T3	0.998667	0.0208253	0.0143237	Uncharacterized protein, isoform A OS=Drosophila melanogaster GN=CG18869 PE=4 SV=1
Q9I7T7	0.998776	0.04533	0.0279663	La-related protein CG11505 OS=Drosophila melanogaster GN=CG11505 PE=1 SV=2
Q9I7U1	0.996897	0.129673	0.058908	CG1275, isoform A OS=Drosophila melanogaster GN=CG1275 PE=1 SV=1
Q9I7U4	0.989051	0.619299	0.146142	Titin OS=Drosophila melanogaster GN=sls PE=1 SV=3
Q9I7W4	0.995395	0.015749	0.100348	IP21505p OS=Drosophila melanogaster GN=CG11369-RA PE=2 SV=1
Q9MGN3	0.950075	0.655023	0.514891	NADH-ubiquinone oxidoreductase chain 1 OS=Drosophila melanogaster GN=mt:ND1 PE=1 SV=1
Q9NBD7	0.996383	0.229707	0.017788	CLIP-associating protein OS=Drosophila melanogaster GN=chb PE=1 SV=1
Q9NFT7	0.993243	0.759259	0.578242	Hexokinase type 2 OS=Drosophila melanogaster GN=Hex-t2 PE=2 SV=4
Q9NFT9	0.983211	0.773427	0.691936	Hexokinase type 1 OS=Drosophila melanogaster GN=Hex-t1 PE=2 SV=1
Q9NFU0	0.997934	0.022623	0.0130683	Fragile X mental retardation syndrome-related protein 1 OS=Drosophila melanogaster GN=Fmr1 PE=1 SV=1
Q9NHD5	0.972299	0.0382642	0.510139	Probable N-acetyltransferase san OS=Drosophila melanogaster GN=san PE=1 SV=1
Q9NJH0	0.995761	0.0540748	0.0121767	Elongation factor 1-gamma OS=Drosophila melanogaster GN=Ef1gamma PE=2 SV=2
Q9TVM2	0.981705	0.317185	0.0487977	Exportin-1 OS=Drosophila melanogaster GN=emb PE=1 SV=1
Q9TW12	0.975953	0.00709117	0.0793969	DISCO interacting protein 1, isoform H OS=Drosophila melanogaster GN=DIP1 PE=1 SV=1
Q9TW27	0.968832	0.00709117	0.0793969	DISCO interacting protein 1, isoform D OS=Drosophila melanogaster GN=DIP1 PE=1 SV=1
Q9U1H9	0.984803	0.00464386	0.0254387	Nuclear RNA export factor 1 OS=Drosophila melanogaster GN=sbr PE=1 SV=2
Q9U1L2	0.998175	0.121632	0.0240362	CG3699 OS=Drosophila melanogaster GN=EG:BACR7A4.14 PE=1 SV=1
Q9U1M2	0.99399	0.124666	0.0429771	Transmembrane protein 120 homolog OS=Drosophila melanogaster GN=CG32795 PE=1 SV=1
Q9U4F5	0.968832	0.00709117	0.0793969	DISCO interacting protein 1, isoform C OS=Drosophila melanogaster GN=DIP1 PE=1 SV=1
Q9U4F8	0.987777	0.0779149	0.421239	BcDNA.LD34475 OS=Drosophila melanogaster GN=BcDNA.LD34475 PE=1 SV=1
Q9U4L6	0.986754	0.0820628	0.0560575	Mitochondrial import receptor subunit TOM40 homolog 1 OS=Drosophila melanogaster GN=Tom40 PE=2 SV=2
Q9U599	0.995155	0.732353	0.624501	AT01821p OS=Drosophila melanogaster GN=gom PE=2 SV=1
Q9U5L1	0.980028	0.0533872	0.0696148	Signal recognition particle receptor subunit alpha homolog OS=Drosophila melanogaster GN=Gtp-bp PE=1 SV=2
Q9U915	0.99546	0.185725	0.0739032	Adenylate kinase OS=Drosophila melanogaster GN=Adk2 PE=1 SV=1
Q9U969	0.967266	0.1123	0.0573123	Neuropathy target esterase sws OS=Drosophila melanogaster GN=sws PE=1 SV=2
Q9U9Q4	0.987881	0.035546	0.0244129	Eukaryotic translation initiation factor 3 subunit H OS=Drosophila melanogaster GN=eIF-3p40 PE=2 SV=2
Q9V345	0.996774	0.529124	0.061925	COP9 signalosome complex subunit 4 OS=Drosophila melanogaster GN=CSN4 PE=1 SV=1
Q9V393	0.99933	0.105722	0.163816	Kurtz arrestin OS=Drosophila melanogaster GN=krz PE=1 SV=1
Q9V397	0.999324	0.270007	0.0719874	BcDNA.GH12558 OS=Drosophila melanogaster GN=Mtpalpha PE=1 SV=1
Q9V3A8	0.990837	0.0518975	0.0280552	Ergic53, isoform A OS=Drosophila melanogaster GN=ergic53 PE=1 SV=1
Q9V3D0	0.998996	0.182409	0.29946	LD33485p OS=Drosophila melanogaster GN=mRpL4 PE=1 SV=1
Q9V3D1	0.972152	0.706291	0.546752	CG9008, isoform A OS=Drosophila melanogaster GN=BG:DS00797.2 PE=1 SV=1
Q9V3D2	0.987949	0.762093	0.604481	Oxygen-dependent coproporphyrinogen-III oxidase OS=Drosophila melanogaster GN=Coprox PE=1 SV=1
Q9V3D4	0.946944	0.0491571	0.0152126	Chitinase-like protein Idgf2 OS=Drosophila melanogaster GN=Idgf2 PE=1 SV=1
Q9V3D8	0.996176	0.245147	0.090844	GH27579p OS=Drosophila melanogaster GN=grsm PE=1 SV=1
Q9V3D9	0.999221	0.0391602	0.0368454	BcDNA.GM09489 OS=Drosophila melanogaster GN=Srp54k PE=1 SV=1
Q9V3E9	0.988745	0.0341404	0.0299619	FI17138p1 OS=Drosophila melanogaster GN=spag PE=1 SV=1
Q9V3G1	0.993469	0.0306548	0.00740956	60S ribosomal protein L8 OS=Drosophila melanogaster GN=RpL8 PE=1 SV=1
Q9V3G7	0.999005	0.0662593	0.0131003	26S proteasome non-ATPase regulatory subunit 6 OS=Drosophila melanogaster GN=Rpn7 PE=2 SV=1
Q9V3G9	0.991168	0.29585	0.380236	AT18705p OS=Drosophila melanogaster GN=EG:BACR37P7.5 PE=2 SV=1
Q9V3H2	0.998991	0.045467	0.00693364	26S proteasome non-ATPase regulatory subunit 14 OS=Drosophila melanogaster GN=Rpn11 PE=1 SV=1
Q9V3I2	0.991932	0.0107197	0.0814156	Drab5 OS=Drosophila melanogaster GN=Rab5 PE=1 SV=1
Q9V3J1	0.989851	0.276791	0.136635	V-type proton ATPase subunit H OS=Drosophila melanogaster GN=VhaSFD PE=2 SV=2
Q9V3J4	0.992615	0.345308	0.0251705	Sec13 ortholog, isoform A OS=Drosophila melanogaster GN=Sec13 PE=1 SV=1
Q9V3K3	0.994426	0.0184159	0.0293466	RuvB-like helicase 2 OS=Drosophila melanogaster GN=rept PE=1 SV=1
Q9V3K5	0.972242	0.037721	0.0701436	CG4691 OS=Drosophila melanogaster GN=BG:DS06874.1 PE=2 SV=1
Q9V3K9	0.957569	0.0685396	0.0732766	Carnitine palmitoyltransferase I OS=Drosophila melanogaster GN=whd PE=1 SV=1
Q9V3L7	0.983244	0.699039	0.587714	GH05862p OS=Drosophila melanogaster GN=NP15.6 PE=1 SV=1
Q9V3M9	0.993716	0.567499	0.54309	GH16413p OS=Drosophila melanogaster GN=Tektin-A PE=1 SV=1
Q9V3N6	0.993505	0.0425179	0.0128358	GH02822p OS=Drosophila melanogaster GN=TM9SF4 PE=1 SV=1
Q9V3P0	0.996114	0.072667	0.0204138	Peroxiredoxin 1 OS=Drosophila melanogaster GN=Jafrac1 PE=1 SV=1
Q9V3P6	0.991895	0.0467121	0.0202899	26S proteasome non-ATPase regulatory subunit 1 OS=Drosophila melanogaster GN=Rpn2 PE=1 SV=1
Q9V3Q0	0.852194	0.770447	0.516924	IP06404p OS=Drosophila melanogaster GN=CG10839 PE=2 SV=1
Q9V3Q1	0.936347	0.0560236	0.346946	CG4701 OS=Drosophila melanogaster GN=CG4701-RA PE=2 SV=1
Q9V3Q4	0.996163	0.056854	0.0255374	GH25379p OS=Drosophila melanogaster GN=Jafrac2 PE=1 SV=1
Q9V3Q7	0.985152	0.69749	0.637469	CG11703 OS=Drosophila melanogaster GN=JYbeta2 PE=2 SV=1
Q9V3R1	0.999154	0.70543	0.354797	Accessory gland protein Acp36DE OS=Drosophila melanogaster GN=Acp36DE PE=2 SV=1
Q9V3R8	0.998642	0.668315	0.0749395	UbiA prenyltransferase domain-containing protein 1 homolog OS=Drosophila melanogaster GN=heix PE=2 SV=1
Q9V3S0	0.99011	0.0269221	0.0106603	Cytochrome P450 4g1 OS=Drosophila melanogaster GN=Cyp4g1 PE=2 SV=1
Q9V3S9	0.985175	0.376399	0.0547276	Very long-chain-fatty-acid--CoA ligase bubblegum OS=Drosophila melanogaster GN=bgm PE=2 SV=1
Q9V3T2	0.991774	0.281465	0.116865	CG5254, isoform A OS=Drosophila melanogaster GN=EG:BACR19J1.2 PE=1 SV=1
Q9V3U6	0.959362	0.126418	0.0857593	26-29kD-proteinase OS=Drosophila melanogaster GN=26-29-p PE=1 SV=1
Q9V3V6	0.993332	0.0302028	0.0202177	26S proteasome regulatory complex subunit p50 OS=Drosophila melanogaster GN=Rpt5 PE=1 SV=1
Q9V3V9	0.9925	0.0523199	0.0219428	Endonuclease G inhibitor, isoform A OS=Drosophila melanogaster GN=EndoGI PE=1 SV=1
Q9V3W1	0.969604	0.163849	0.0301243	Tetratricopeptide repeat protein 2 OS=Drosophila melanogaster GN=Tpr2 PE=1 SV=1
Q9V3W2	0.99178	0.667748	0.539937	GM23292p OS=Drosophila melanogaster GN=ND-B17 PE=1 SV=1
Q9V3W7	0.944861	0.00969772	0.0336869	LD40489p OS=Drosophila melanogaster GN=SF2 PE=1 SV=1
Q9V3W9	0.983186	0.424459	0.00994922	DNA repair protein Rad23 OS=Drosophila melanogaster GN=Rad23 PE=1 SV=1
Q9V3Y4	0.995183	0.150599	0.0752049	LD43650p OS=Drosophila melanogaster GN=Mtch PE=1 SV=1
Q9V3Y7	0.94494	0.0263929	0.0194236	Uncharacterized protein, isoform A OS=Drosophila melanogaster GN=CG15293 PE=1 SV=1
Q9V3Z4	0.977679	0.0347413	0.0095336	GH11341p OS=Drosophila melanogaster GN=Rpn5 PE=1 SV=1
Q9V3Z7	0.982814	0.447875	0.564238	CG4161, isoform A OS=Drosophila melanogaster GN=CG4161 PE=4 SV=1
Q9V400	0.985816	0.267636	0.0881928	Integrin linked kinase, isoform A OS=Drosophila melanogaster GN=Ilk PE=1 SV=1
Q9V405	0.990775	0.0320073	0.0142336	26S proteasome regulatory complex subunit p48A OS=Drosophila melanogaster GN=Rpt3 PE=1 SV=1
Q9V415	0.974291	0.108836	0.0380358	BcDNA.LD23587 OS=Drosophila melanogaster GN=Hrd3 PE=1 SV=1
Q9V427	0.975198	0.509469	0.329211	Innexin inx2 OS=Drosophila melanogaster GN=Inx2 PE=1 SV=1
Q9V428	0.974336	0.359657	0.121214	Icarus, isoform A OS=Drosophila melanogaster GN=ics PE=1 SV=2
Q9V434	0.994538	0.0324963	0.0234782	Asparaginyl-tRNA synthetase, isoform A OS=Drosophila melanogaster GN=Aats-asn PE=1 SV=1
Q9V436	0.997485	0.0483676	0.0407507	26S proteasome regulatory complex subunit p30 OS=Drosophila melanogaster GN=Rpn12 PE=1 SV=1
Q9V438	0.991807	0.0368579	0.0190654	Calcium-binding protein 1, isoform A OS=Drosophila melanogaster GN=CaBP1 PE=1 SV=1
Q9V447	0.998596	0.0297492	0.030395	Krueppel homolog 2 OS=Drosophila melanogaster GN=Kr-h2 PE=1 SV=1
Q9V455	0.993158	0.013496	0.0163022	Importin subunit alpha OS=Drosophila melanogaster GN=Kap-alpha3 PE=1 SV=1
Q9V460	0.967477	0.00680713	0.126499	Transcription elongation factor SPT5 OS=Drosophila melanogaster GN=Spt5 PE=1 SV=1
Q9V463	0.942736	0.591702	0.359137	Nucleoporin 154kD, isoform A OS=Drosophila melanogaster GN=Nup154 PE=1 SV=1
Q9V470	0.991736	0.121544	0.0252672	Succinyl-CoA ligase subunit beta OS=Drosophila melanogaster GN=Sucb PE=1 SV=1
Q9V491	0.969272	0.0632506	0.0256195	Plexin A, isoform A OS=Drosophila melanogaster GN=PlexA PE=1 SV=1
Q9V496	0.989488	0.0393273	0.0124136	Apolipophorins OS=Drosophila melanogaster GN=Rfabg PE=1 SV=2
Q9V4E0	0.994201	0.254645	0.0717646	LD47962p OS=Drosophila melanogaster GN=ND-49 PE=1 SV=2
Q9V4N3	0.994937	0.0699298	0.0132492	Cytochrome b5 OS=Drosophila melanogaster GN=Cyt-b5 PE=2 SV=1
Q9V521	0.931831	0.131365	0.0768709	Phenoloxidase 2 OS=Drosophila melanogaster GN=PPO2 PE=1 SV=1
Q9V558	0.988194	0.441574	0.0607953	Cytochrome P450 4p1 OS=Drosophila melanogaster GN=Cyp4p1 PE=2 SV=1
Q9V559	0.976285	0.250397	0.0390543	Probable cytochrome P450 4p3 OS=Drosophila melanogaster GN=Cyp4p3 PE=2 SV=3
Q9V597	0.995964	0.0152518	0.0156352	60S ribosomal protein L31 OS=Drosophila melanogaster GN=RpL31 PE=1 SV=1
Q9V5C6	0.991943	0.036186	0.0358907	Proteasome subunit alpha type-3 OS=Drosophila melanogaster GN=Prosalpha7 PE=1 SV=1
Q9V5Z7	0.99951	0.0910701	0.0308767	Aquaporin OS=Drosophila melanogaster GN=Drip PE=2 SV=2
Q9V637	0.978223	0.521164	0.467304	Proteasome inhibitor PI31 subunit OS=Drosophila melanogaster GN=PI31 PE=1 SV=1
Q9V677	0.989896	0.036519	0.0458483	Proteasome-associated protein ECM29 homolog OS=Drosophila melanogaster GN=CG8858 PE=1 SV=1
Q9V6K1	0.99384	0.0873443	0.0439763	Tripeptidyl-peptidase 2 OS=Drosophila melanogaster GN=TppII PE=1 SV=2
Q9V6U9	0.990708	0.477434	0.147172	Probable trans-2-enoyl-CoA reductase, mitochondrial OS=Drosophila melanogaster GN=CG16935 PE=3 SV=2
Q9V770	0.966253	0.256959	0.0288593	Probable cytochrome P450 6a17 OS=Drosophila melanogaster GN=Cyp6a17 PE=2 SV=1
Q9V771	0.981379	0.280007	0.0394522	Probable cytochrome P450 6a23 OS=Drosophila melanogaster GN=Cyp6a23 PE=2 SV=2
Q9V773	0.973087	0.239691	0.0278223	Probable cytochrome P450 6a20 OS=Drosophila melanogaster GN=Cyp6a20 PE=2 SV=2
Q9V774	0.907803	0.0550474	0.0356717	Probable cytochrome P450 6a21 OS=Drosophila melanogaster GN=Cyp6a21 PE=2 SV=1
Q9V778	0.984412	0.0592156	0.0152124	Alkyldihydroxyacetonephosphate synthase OS=Drosophila melanogaster GN=CG10253 PE=2 SV=1
Q9V7D2	0.998885	0.0716927	0.0179876	V-type proton ATPase subunit D 1 OS=Drosophila melanogaster GN=Vha36-1 PE=2 SV=1
Q9V7N5	0.98065	0.256615	0.122304	V-type proton ATPase subunit C OS=Drosophila melanogaster GN=Vha44 PE=2 SV=5
Q9V7Y2	0.985538	0.175314	0.0374105	Sphingosine-1-phosphate lyase OS=Drosophila melanogaster GN=Sply PE=2 SV=1
Q9V8M2	0.969358	0.128192	0.0841673	Probable cytochrome P450 12b2, mitochondrial OS=Drosophila melanogaster GN=Cyp12b2 PE=2 SV=2
Q9V8M5	0.985583	0.105159	0.0264703	Probable 3-hydroxyisobutyrate dehydrogenase, mitochondrial OS=Drosophila melanogaster GN=CG15093 PE=2 SV=2
Q9V8R9	0.996744	0.196819	0.024615	Protein 4.1 homolog OS=Drosophila melanogaster GN=cora PE=1 SV=1
Q9V9A7	0.972288	0.240209	0.0708448	Probable methylcrotonoyl-CoA carboxylase beta chain, mitochondrial OS=Drosophila melanogaster GN=l(2)04524 PE=2 SV=1
Q9V9A9	0.804466	0.846783	0.100724	L(2)01289 long form OS=Drosophila melanogaster GN=l(2)01289 PE=1 SV=2
Q9V9E3	0.968264	0.172878	0.0685894	Presequence protease, mitochondrial OS=Drosophila melanogaster GN=CG3107 PE=2 SV=2
Q9V9J3	0.913625	0.394656	0.086498	Tyrosine-protein kinase Src42A OS=Drosophila melanogaster GN=Src42A PE=2 SV=1
Q9V9M7	0.999434	0.0237325	0.00412425	RE62581p OS=Drosophila melanogaster GN=RpL21 PE=1 SV=1
Q9V9P1	0.973876	0.810415	0.572999	IP05304p OS=Drosophila melanogaster GN=CG10834 PE=2 SV=1
Q9V9P6	0.660308	0.703996	0.533513	FI21914p1 OS=Drosophila melanogaster GN=CG11634-RA PE=2 SV=2
Q9V9P7	0.996576	0.105002	0.0922055	CG1428 OS=Drosophila melanogaster GN=CG1428 PE=2 SV=1
Q9V9Q4	0.978857	0.0585009	0.0500986	CG1416, isoform A OS=Drosophila melanogaster GN=CG1416 PE=1 SV=2
Q9V9R2	0.986086	0.0229231	0.0409231	Cullin 2, isoform A OS=Drosophila melanogaster GN=Cul2 PE=1 SV=3
Q9V9S0	0.96755	0.0939471	0.0216773	FI04419p OS=Drosophila melanogaster GN=Lamp1 PE=1 SV=3
Q9V9S8	0.995167	0.146208	0.0327614	Ferrochelatase, mitochondrial OS=Drosophila melanogaster GN=FeCh PE=2 SV=1
Q9V9U3	0.908883	0.0528845	0.0638691	CG1910, isoform A OS=Drosophila melanogaster GN=CG1910 PE=1 SV=1
Q9V9W2	0.992846	0.0253871	0.0043756	Ribosomal protein L6, isoform A OS=Drosophila melanogaster GN=RpL6 PE=1 SV=1
Q9V9W3	0.992846	0.0253871	0.0043756	RE08669p OS=Drosophila melanogaster GN=RpL6 PE=1 SV=1
Q9V9W4	0.976668	0.623655	0.413382	CG1774, isoform A OS=Drosophila melanogaster GN=CG1774 PE=1 SV=1
Q9V9W5	0.991157	0.879633	0.564516	CG1638 OS=Drosophila melanogaster GN=CG1638 PE=4 SV=3
Q9V9X3	0.876289	0.660103	0.614965	AT02774p OS=Drosophila melanogaster GN=CG11333 PE=2 SV=1
Q9VA18	0.99951	0.177589	0.0603024	Lethal (3) 03670 OS=Drosophila melanogaster GN=l(3)03670 PE=1 SV=1
Q9VA28	0.98603	0.486944	0.504338	CG15547 OS=Drosophila melanogaster GN=CG15547 PE=4 SV=1
Q9VA36	0.999207	0.000488043	0.016417	CIN85 and CD2AP orthologue, isoform C OS=Drosophila melanogaster GN=cindr PE=1 SV=2
Q9VA43	0.97794	0.63906	0.584591	CG15543, isoform A OS=Drosophila melanogaster GN=CG15543 PE=4 SV=1
Q9VA47	0.989364	0.736307	0.664215	CG12069, isoform A OS=Drosophila melanogaster GN=CG12069 PE=2 SV=1
Q9VA50	0.993008	0.0655804	0.022381	CG31013 OS=Drosophila melanogaster GN=CG31013 PE=4 SV=4
Q9VA53	0.942647	0.0466983	0.330862	CG2246, isoform A OS=Drosophila melanogaster GN=CG2246-RA PE=1 SV=2
Q9VA54	0.976478	0.0216777	0.0242371	Regulatory particle triple-A ATPase 6-related OS=Drosophila melanogaster GN=Rpt6R PE=1 SV=1
Q9VA59	0.983498	0.327429	0.0817827	Tropomodulin, isoform D OS=Drosophila melanogaster GN=tmod PE=1 SV=2
Q9VA73	0.958811	0.312513	0.0997083	Calcium-binding mitochondrial carrier protein Aralar1 OS=Drosophila melanogaster GN=aralar1 PE=2 SV=1
Q9VA83	0.975827	0.0745932	0.0275953	Ferritin OS=Drosophila melanogaster GN=Fer2LCH PE=1 SV=1
Q9VA91	0.99947	0.0325714	0.00648111	40S ribosomal protein S7 OS=Drosophila melanogaster GN=RpS7 PE=1 SV=1
Q9VAC1	0.994002	0.394023	0.179961	CG7920, isoform A OS=Drosophila melanogaster GN=CG7920 PE=1 SV=1
Q9VAJ9	0.998343	0.144237	0.0516366	CG1907 OS=Drosophila melanogaster GN=CG1907 PE=1 SV=1
Q9VAL7	0.991862	0.0258205	0.0190863	Calnexin 99A, isoform A OS=Drosophila melanogaster GN=Cnx99A PE=1 SV=2
Q9VAM6	0.962617	0.149537	0.0442255	CDGSH iron-sulfur domain-containing protein 2 homolog OS=Drosophila melanogaster GN=Cisd2 PE=2 SV=1
Q9VAM8	0.993548	0.747574	0.615091	AT13706p OS=Drosophila melanogaster GN=Cyt-c1L PE=1 SV=1
Q9VAN0	0.958721	0.113071	0.0871484	Probable phosphoserine aminotransferase OS=Drosophila melanogaster GN=CG11899 PE=2 SV=1
Q9VAN7	0.98976	0.522353	0.312069	GH13304p OS=Drosophila melanogaster GN=Pglym78 PE=1 SV=2
Q9VAP3	0.91953	0.241322	0.0274715	CTL-like protein 2 OS=Drosophila melanogaster GN=CG11880 PE=3 SV=1
Q9VAS2	0.655145	0.0465226	0.131381	CG14528 OS=Drosophila melanogaster GN=CG14528 PE=1 SV=1
Q9VAT7	0.927075	0.645962	0.456776	Aquarius OS=Drosophila melanogaster GN=aqrs PE=3 SV=2
Q9VAT8	0.955913	0.594464	0.415422	CG9997, isoform A OS=Drosophila melanogaster GN=CG9997 PE=3 SV=1
Q9VAV5	0.980432	0.71673	0.649709	Dynein heavy chain at 89D, isoform B OS=Drosophila melanogaster GN=Dhc98D PE=4 SV=3
Q9VAW5	0.998982	0.231141	0.0232159	La-related protein 1 OS=Drosophila melanogaster GN=larp PE=1 SV=5
Q9VAW6	0.812427	0.659609	0.610788	CG12516 OS=Drosophila melanogaster GN=CG12516-RA PE=2 SV=2
Q9VAW7	0.967274	0.669149	0.614076	Cytochrome b-c1 complex subunit 7 OS=Drosophila melanogaster GN=UQCR-14L PE=3 SV=1
Q9VAW8	0.986742	0.306437	0.287378	GH09231p OS=Drosophila melanogaster GN=Mst98Ca PE=2 SV=1
Q9VAX7	0.997015	0.695463	0.439991	Beta-Tubulin at 97EF, isoform C OS=Drosophila melanogaster GN=betaTub97EF PE=1 SV=3
Q9VAY2	0.983064	0.0266417	0.0134546	Glycoprotein 93 OS=Drosophila melanogaster GN=Gp93 PE=1 SV=1
Q9VAY3	0.985632	0.247152	0.111075	Mitoferrin OS=Drosophila melanogaster GN=mfrn PE=2 SV=1
Q9VAY9	0.971374	0.166263	0.0547136	GH07821p OS=Drosophila melanogaster GN=mRpS22 PE=1 SV=1
Q9VAZ1	0.987621	0.0242395	0.0144004	AT14585p OS=Drosophila melanogaster GN=mil PE=2 SV=2
Q9VB05	0.99202	0.058436	0.0158911	ALG-2 interacting protein X OS=Drosophila melanogaster GN=ALiX PE=1 SV=1
Q9VB10	0.986255	0.162958	0.0573453	CG5590 OS=Drosophila melanogaster GN=CG5590 PE=1 SV=1
Q9VB14	0.935552	0.0364677	0.0608053	40S ribosomal protein S10a OS=Drosophila melanogaster GN=RpS10a PE=1 SV=1
Q9VB23	0.995431	0.448151	0.0711079	BcDNA.LD34343 OS=Drosophila melanogaster GN=wdb PE=1 SV=2
Q9VB43	0.994805	0.0885155	0.0519714	CG3330 OS=Drosophila melanogaster GN=CG3330 PE=1 SV=1
Q9VB46	0.995959	0.0605575	0.0123393	FI18644p1 OS=Drosophila melanogaster GN=Hmu PE=1 SV=1
Q9VB58	0.994516	0.0175862	0.0225269	AT11276p OS=Drosophila melanogaster GN=CG5987 PE=2 SV=1
Q9VB69	0.988483	0.0760969	0.0830476	Malic enzyme OS=Drosophila melanogaster GN=Men-b PE=1 SV=1
Q9VB96	0.996404	0.382842	0.132285	CG31075, isoform A OS=Drosophila melanogaster GN=CG31075 PE=1 SV=2
Q9VBA1	0.957395	0.0734631	0.351603	CG18472 OS=Drosophila melanogaster GN=CG18472 PE=4 SV=2
Q9VBF5	0.992482	0.798172	0.699611	CG5432, isoform A OS=Drosophila melanogaster GN=CG5432-RA PE=1 SV=2
Q9VBF9	0.985914	0.791399	0.645319	CG6036 OS=Drosophila melanogaster GN=CG6036 PE=3 SV=2
Q9VBH8	0.996526	0.0114155	0.00340305	FI02850p OS=Drosophila melanogaster GN=RpL34a PE=1 SV=2
Q9VBJ6	0.989192	0.0187576	0.0218788	Protein tweety homolog OS=Drosophila melanogaster GN=CG14540 PE=1 SV=1
Q9VBK9	0.989898	0.049782	0.0480871	CG5913 OS=Drosophila melanogaster GN=CG5913 PE=1 SV=1
Q9VBL3	0.991412	0.138678	0.130122	CG5886 OS=Drosophila melanogaster GN=CG5886 PE=1 SV=1
Q9VBN5	0.987973	0.0222248	0.00537898	60S ribosomal protein L27 OS=Drosophila melanogaster GN=RpL27 PE=1 SV=1
Q9VBP6	0.939989	0.327093	0.0890469	GH21316p OS=Drosophila melanogaster GN=Ssadh PE=1 SV=1
Q9VBP9	0.979286	0.0328596	0.019107	Nuclear protein localization protein 4 homolog OS=Drosophila melanogaster GN=Npl4 PE=1 SV=3
Q9VBQ5	0.955459	0.0528418	0.051401	CG5112 OS=Drosophila melanogaster GN=CG5112 PE=1 SV=1
Q9VBQ6	0.981752	0.0593588	0.0460788	Dihydroxyacetone phosphate acyltransferase, isoform A OS=Drosophila melanogaster GN=Dhap-at PE=2 SV=2
Q9VBR4	0.984174	0.589772	0.520501	CG11913 OS=Drosophila melanogaster GN=ND-49L PE=3 SV=2
Q9VBR7	0.9907	0.138679	0.0940574	Rha OS=Drosophila melanogaster GN=rha PE=4 SV=1
Q9VBT7	0.986112	0.331199	0.0453287	CG10513 OS=Drosophila melanogaster GN=CG10513 PE=1 SV=2
Q9VBU0	0.995194	0.267983	0.113641	CG11889, isoform A OS=Drosophila melanogaster GN=CG11889 PE=4 SV=2
Q9VBU5	0.619994	0.150223	0.112849	CG10425 OS=Drosophila melanogaster GN=CG10425 PE=1 SV=1
Q9VBU6	0.994261	0.14691	0.00541258	CG11857 OS=Drosophila melanogaster GN=CG11857 PE=1 SV=1
Q9VBU7	0.978072	0.0412091	0.0267195	Nucleoporin 358kD, isoform A OS=Drosophila melanogaster GN=Nup358 PE=1 SV=2
Q9VBU9	0.963062	0.0279977	0.00964582	40S ribosomal protein S27 OS=Drosophila melanogaster GN=RpS27 PE=1 SV=1
Q9VBX3	0.962455	0.00693677	0.00426703	Vig2, isoform B OS=Drosophila melanogaster GN=vig2 PE=1 SV=2
Q9VBX4	0.995554	0.0915832	0.954836	CG31510 OS=Drosophila melanogaster GN=CG31510-RA PE=1 SV=2
Q9VC05	0.978488	0.171258	0.0480662	Oxysterol-binding protein OS=Drosophila melanogaster GN=Osbp PE=1 SV=1
Q9VC06	0.956512	0.0907123	0.108242	CG11771 OS=Drosophila melanogaster GN=CG11771 PE=1 SV=1
[truncated: 1,036 more rows]
