# Supplementary material for: Ubiquitylome study identifies increased histone 2A ubiquitylation as an evolutionarily conserved aging biomarker
Source: Nat Commun. 2019 May 21;10:2191. doi: 10.1038/s41467-019-10136-w (PMC6529468; doi:10.1038/s41467-019-10136-w)
Supplement: Supplementary file 7 — Supplementary Data 4 [file 41467_2019_10136_MOESM7_ESM.xlsx]

## Sheet: Sheet1
Supplementary Data 4: Quantification of ubiquitylated sites.
locus	ubiquitylated site	ubiquitylated_total_psm	ubiquitylated_day60_15N%	protein description
A0A023GPM5	K283	1	0.0984939	Diacylglycerol kinase OS=Drosophila melanogaster GN=rdgA PE=3 SV=1
A0A0B4JCZ4	K73	5	0.667696	Syntaxin 1A, isoform B OS=Drosophila melanogaster GN=Syx1A PE=3 SV=1
A0A0B4JCZ4	K255	4	0.679153	Syntaxin 1A, isoform B OS=Drosophila melanogaster GN=Syx1A PE=3 SV=1
A0A0B4JCZ4	K49	4	0.674926	Syntaxin 1A, isoform B OS=Drosophila melanogaster GN=Syx1A PE=3 SV=1
A0A0B4JCZ4	K207	1	0.614987	Syntaxin 1A, isoform B OS=Drosophila melanogaster GN=Syx1A PE=3 SV=1
A0A0B4JCZ4	K129	1	0.687876	Syntaxin 1A, isoform B OS=Drosophila melanogaster GN=Syx1A PE=3 SV=1
A0A0B4JD11	K30	2	0.304514	Ef1gamma, isoform C OS=Drosophila melanogaster GN=Ef1gamma PE=4 SV=1
A0A0B4JD13	K229	1	0.111311	CG9990, isoform D OS=Drosophila melanogaster GN=CG9990 PE=1 SV=1
A0A0B4JD13	K463	2	0.304864	CG9990, isoform D OS=Drosophila melanogaster GN=CG9990 PE=1 SV=1
A0A0B4JD13	K300	2	0.0185095	CG9990, isoform D OS=Drosophila melanogaster GN=CG9990 PE=1 SV=1
A0A0B4JD57	K600	2	0.263535	Zipper, isoform F OS=Drosophila melanogaster GN=zip PE=1 SV=1
A0A0B4JD78	K849	1	0.118322	Protein kinase C OS=Drosophila melanogaster GN=aPKC PE=1 SV=1
A0A0B4K6C3	K39	2	0.516215	CG9603, isoform B OS=Drosophila melanogaster GN=COX7A PE=1 SV=1
A0A0B4K6C3	K96	6	0.654624	CG9603, isoform B OS=Drosophila melanogaster GN=COX7A PE=1 SV=1
A0A0B4K6C3	K57	1	0.677213	CG9603, isoform B OS=Drosophila melanogaster GN=COX7A PE=1 SV=1
A0A0B4K6C3	K62	2	0.670017	CG9603, isoform B OS=Drosophila melanogaster GN=COX7A PE=1 SV=1
A0A0B4K6C3	K53	1	0.677066	CG9603, isoform B OS=Drosophila melanogaster GN=COX7A PE=1 SV=1
A0A0B4K6I5	K145	1	0.130316	Spartin, isoform B OS=Drosophila melanogaster GN=spartin PE=4 SV=1
A0A0B4K6I5	K164	1	0.0639708	Spartin, isoform B OS=Drosophila melanogaster GN=spartin PE=4 SV=1
A0A0B4K6I5	K528	1	0.0311526	Spartin, isoform B OS=Drosophila melanogaster GN=spartin PE=4 SV=1
A0A0B4K6I5	K122	1	0.0412829	Spartin, isoform B OS=Drosophila melanogaster GN=spartin PE=4 SV=1
A0A0B4K6N1	K159	1	0.20559	40S ribosomal protein S8 OS=Drosophila melanogaster GN=RpS8 PE=3 SV=1
A0A0B4K7E3	K98	3	0.802382	PIP5K59B, isoform F OS=Drosophila melanogaster GN=PIP5K59B PE=1 SV=1
A0A0B4K7E3	K100	2	0.829532	PIP5K59B, isoform F OS=Drosophila melanogaster GN=PIP5K59B PE=1 SV=1
A0A0B4K7I8	K998	1	0.766912	Sodium channel protein OS=Drosophila melanogaster GN=NaCP60E PE=3 SV=1
A0A0B4K7K7	K251	3	0.640977	Wunen, isoform C OS=Drosophila melanogaster GN=wun PE=4 SV=1
A0A0B4K7L4	K59	1	0.113076	Malvolio, isoform G OS=Drosophila melanogaster GN=Mvl PE=1 SV=1
A0A0B4K7R1	K169	1	0.387046	Spase 22/23-subunit, isoform B OS=Drosophila melanogaster GN=Spase22-23 PE=4 SV=1
A0A0B4K7R1	K121	1	0.321592	Spase 22/23-subunit, isoform B OS=Drosophila melanogaster GN=Spase22-23 PE=4 SV=1
A0A0B4K7R5	K300	1	0.0081469	Myelodysplasia/myeloid leukemia factor, isoform F OS=Drosophila melanogaster GN=Mlf PE=1 SV=1
A0A0B4K7R5	K164	2	0.0144401	Myelodysplasia/myeloid leukemia factor, isoform F OS=Drosophila melanogaster GN=Mlf PE=1 SV=1
A0A0B4K7V2	K392	4	0.81483	CG13743, isoform B OS=Drosophila melanogaster GN=CG13743 PE=4 SV=1
A0A0B4K7V2	K386	6	0.762248	CG13743, isoform B OS=Drosophila melanogaster GN=CG13743 PE=4 SV=1
A0A0B4K7V2	K376	3	0.833048	CG13743, isoform B OS=Drosophila melanogaster GN=CG13743 PE=4 SV=1
A0A0B4K7V4	K623	1	0.54772	Transporter OS=Drosophila melanogaster GN=CG43066 PE=3 SV=1
A0A0B4K7V4	K699	1	0.193228	Transporter OS=Drosophila melanogaster GN=CG43066 PE=3 SV=1
A0A0B4K7V4	K368	1	0.44417	Transporter OS=Drosophila melanogaster GN=CG43066 PE=3 SV=1
A0A0B4K849	K468	1	0.444123	Hu li tai shao, isoform O OS=Drosophila melanogaster GN=hts PE=1 SV=1
A0A0B4K849	K50	4	0.539502	Hu li tai shao, isoform O OS=Drosophila melanogaster GN=hts PE=1 SV=1
A0A0B4K849	K353	1	0.412826	Hu li tai shao, isoform O OS=Drosophila melanogaster GN=hts PE=1 SV=1
A0A0B4K849	K625	1	0.490648	Hu li tai shao, isoform O OS=Drosophila melanogaster GN=hts PE=1 SV=1
A0A0B4K849	K574	1	0.539267	Hu li tai shao, isoform O OS=Drosophila melanogaster GN=hts PE=1 SV=1
A0A0B4K849	K114	1	0.402283	Hu li tai shao, isoform O OS=Drosophila melanogaster GN=hts PE=1 SV=1
A0A0B4K885	K295	6	0.0187865	Kenny, isoform B OS=Drosophila melanogaster GN=key PE=1 SV=1
A0A0B4K885	K321	3	0.0826086	Kenny, isoform B OS=Drosophila melanogaster GN=key PE=1 SV=1
A0A0B4K885	K241	1	0.0234939	Kenny, isoform B OS=Drosophila melanogaster GN=key PE=1 SV=1
A0A0B4K885	K268	4	0.0187175	Kenny, isoform B OS=Drosophila melanogaster GN=key PE=1 SV=1
A0A0B4K885	K209	2	0.0453138	Kenny, isoform B OS=Drosophila melanogaster GN=key PE=1 SV=1
A0A0B4KEL0	K439	1	0.155619	Aldehyde dehydrogenase OS=Drosophila melanogaster GN=Aldh-III PE=1 SV=1
A0A0B4KEL0	K68	2	0.115351	Aldehyde dehydrogenase OS=Drosophila melanogaster GN=Aldh-III PE=1 SV=1
A0A0B4KEQ1	K386	1	0.823588	Histidine decarboxylase, isoform C OS=Drosophila melanogaster GN=Hdc PE=3 SV=1
A0A0B4KEW6	K161	3	0.346551	Amphiphysin, isoform B OS=Drosophila melanogaster GN=Amph PE=1 SV=1
A0A0B4KEW6	K256	2	0.320362	Amphiphysin, isoform B OS=Drosophila melanogaster GN=Amph PE=1 SV=1
A0A0B4KEX6	K46	1	0.3127	Jitterbug, isoform M OS=Drosophila melanogaster GN=jbug PE=1 SV=1
A0A0B4KEZ6	K365	1	0.342941	Multiple C2 domain and transmembrane region protein, isoform D OS=Drosophila melanogaster GN=Mctp PE=4 SV=1
A0A0B4KF46	K653	1	0.36077	Ubiquitin activating enzyme 1, isoform C OS=Drosophila melanogaster GN=Uba1 PE=1 SV=1
A0A0B4KF46	K489	2	0.3049	Ubiquitin activating enzyme 1, isoform C OS=Drosophila melanogaster GN=Uba1 PE=1 SV=1
A0A0B4KF46	K579	1	0.291509	Ubiquitin activating enzyme 1, isoform C OS=Drosophila melanogaster GN=Uba1 PE=1 SV=1
A0A0B4KF46	K587	10	0.538699	Ubiquitin activating enzyme 1, isoform C OS=Drosophila melanogaster GN=Uba1 PE=1 SV=1
A0A0B4KF46	K630	3	0.384583	Ubiquitin activating enzyme 1, isoform C OS=Drosophila melanogaster GN=Uba1 PE=1 SV=1
A0A0B4KF46	K336	5	0.41345	Ubiquitin activating enzyme 1, isoform C OS=Drosophila melanogaster GN=Uba1 PE=1 SV=1
A0A0B4KF46	K249	4	0.316772	Ubiquitin activating enzyme 1, isoform C OS=Drosophila melanogaster GN=Uba1 PE=1 SV=1
A0A0B4KF46	K510	7	0.307265	Ubiquitin activating enzyme 1, isoform C OS=Drosophila melanogaster GN=Uba1 PE=1 SV=1
A0A0B4KF46	K644	3	0.354256	Ubiquitin activating enzyme 1, isoform C OS=Drosophila melanogaster GN=Uba1 PE=1 SV=1
A0A0B4KF46	K413	5	0.23899	Ubiquitin activating enzyme 1, isoform C OS=Drosophila melanogaster GN=Uba1 PE=1 SV=1
A0A0B4KF46	K645	1	0.345973	Ubiquitin activating enzyme 1, isoform C OS=Drosophila melanogaster GN=Uba1 PE=1 SV=1
A0A0B4KF46	K745	1	0.338804	Ubiquitin activating enzyme 1, isoform C OS=Drosophila melanogaster GN=Uba1 PE=1 SV=1
A0A0B4KF46	K609	1	0.401117	Ubiquitin activating enzyme 1, isoform C OS=Drosophila melanogaster GN=Uba1 PE=1 SV=1
A0A0B4KF84	K3344	5	0.801212	Stretchin-Mlck, isoform S OS=Drosophila melanogaster GN=Strn-Mlck PE=1 SV=1
A0A0B4KF84	K2466	21	0.759967	Stretchin-Mlck, isoform S OS=Drosophila melanogaster GN=Strn-Mlck PE=1 SV=1
A0A0B4KFA6	K194	1	0.747501	CD98 heavy chain, isoform D OS=Drosophila melanogaster GN=CD98hc PE=1 SV=1
A0A0B4KFA6	K219	1	0.534922	CD98 heavy chain, isoform D OS=Drosophila melanogaster GN=CD98hc PE=1 SV=1
A0A0B4KFA6	K26	3	0.434718	CD98 heavy chain, isoform D OS=Drosophila melanogaster GN=CD98hc PE=1 SV=1
A0A0B4KFD5	K214	1	0.38924	Arginyl-tRNA--protein transferase 1 OS=Drosophila melanogaster GN=Ate1 PE=3 SV=1
A0A0B4KFE4	K274	2	0.022327	Acyl-CoA synthetase long-chain, isoform J OS=Drosophila melanogaster GN=Acsl PE=1 SV=1
A0A0B4KFE4	K254	2	0.0285737	Acyl-CoA synthetase long-chain, isoform J OS=Drosophila melanogaster GN=Acsl PE=1 SV=1
A0A0B4KFE4	K669	1	0.0383994	Acyl-CoA synthetase long-chain, isoform J OS=Drosophila melanogaster GN=Acsl PE=1 SV=1
A0A0B4KFE4	K593	1	0.0695468	Acyl-CoA synthetase long-chain, isoform J OS=Drosophila melanogaster GN=Acsl PE=1 SV=1
A0A0B4KFE4	K583	1	0.103584	Acyl-CoA synthetase long-chain, isoform J OS=Drosophila melanogaster GN=Acsl PE=1 SV=1
A0A0B4KFE4	K265	2	0.796537	Acyl-CoA synthetase long-chain, isoform J OS=Drosophila melanogaster GN=Acsl PE=1 SV=1
A0A0B4KFE4	K109	3	0.0533393	Acyl-CoA synthetase long-chain, isoform J OS=Drosophila melanogaster GN=Acsl PE=1 SV=1
A0A0B4KFP1	K386	1	0.169694	CG12814, isoform D OS=Drosophila melanogaster GN=CG12814 PE=4 SV=1
A0A0B4KFY9	K178	1	0.158176	Lamin C, isoform B OS=Drosophila melanogaster GN=LamC PE=4 SV=1
A0A0B4KFZ3	K274	2	0.43128	Phosphodiesterase 6, isoform C OS=Drosophila melanogaster GN=Pde6 PE=4 SV=1
A0A0B4KGK5	K407	1	0.189157	Syncrip, isoform M OS=Drosophila melanogaster GN=Syp PE=1 SV=1
A0A0B4KH14	K125	3	0.108682	CG5447, isoform B OS=Drosophila melanogaster GN=CG5447 PE=1 SV=1
A0A0B4KH14	K112	5	0.260806	CG5447, isoform B OS=Drosophila melanogaster GN=CG5447 PE=1 SV=1
A0A0B4KH25	K121	11	0.43748	Histone H2A OS=Drosophila melanogaster GN=His2Av PE=3 SV=1
A0A0B4KH34	K69	2	0.148563	Annexin OS=Drosophila melanogaster GN=AnxB9 PE=1 SV=1
A0A0B4KH34	K64	3	0.102714	Annexin OS=Drosophila melanogaster GN=AnxB9 PE=1 SV=1
A0A0B4KH34	K241	1	0.108966	Annexin OS=Drosophila melanogaster GN=AnxB9 PE=1 SV=1
A0A0B4KH34	K229	4	0.0749325	Annexin OS=Drosophila melanogaster GN=AnxB9 PE=1 SV=1
A0A0B4KH34	K253	1	0.141989	Annexin OS=Drosophila melanogaster GN=AnxB9 PE=1 SV=1
A0A0B4KHD3	K103	4	0.105205	Mitochondrial pyruvate carrier, isoform C OS=Drosophila melanogaster GN=Mpc1 PE=1 SV=1
A0A0B4KHE2	K276	1	0.0832745	Dystrophin, isoform J OS=Drosophila melanogaster GN=Dys PE=4 SV=1
A0A0B4KHG5	K625	1	0.811181	Chaoptin, isoform C OS=Drosophila melanogaster GN=chp PE=1 SV=1
A0A0B4KHG5	K101	1	0.789627	Chaoptin, isoform C OS=Drosophila melanogaster GN=chp PE=1 SV=1
A0A0B4KHG5	K893	1	0.870542	Chaoptin, isoform C OS=Drosophila melanogaster GN=chp PE=1 SV=1
A0A0B4KHG5	K1109	2	0.809316	Chaoptin, isoform C OS=Drosophila melanogaster GN=chp PE=1 SV=1
A0A0B4KHG5	K567	3	0.76971	Chaoptin, isoform C OS=Drosophila melanogaster GN=chp PE=1 SV=1
A0A0B4KHG5	K361	2	0.890497	Chaoptin, isoform C OS=Drosophila melanogaster GN=chp PE=1 SV=1
A0A0B4KHG5	K383	1	0.955292	Chaoptin, isoform C OS=Drosophila melanogaster GN=chp PE=1 SV=1
A0A0B4KHG5	K557	3	0.812633	Chaoptin, isoform C OS=Drosophila melanogaster GN=chp PE=1 SV=1
A0A0B4KHG5	K270	1	0.903293	Chaoptin, isoform C OS=Drosophila melanogaster GN=chp PE=1 SV=1
A0A0B4KHG5	K1175	1	0.852922	Chaoptin, isoform C OS=Drosophila melanogaster GN=chp PE=1 SV=1
A0A0B4KHJ5	K15	8	0.435258	Glycogen synthase, isoform D OS=Drosophila melanogaster GN=GlyS PE=1 SV=1
A0A0B4KHJ5	K103	1	0.419782	Glycogen synthase, isoform D OS=Drosophila melanogaster GN=GlyS PE=1 SV=1
A0A0B4KHJ9	K149	8	0.831021	Tropomyosin 2, isoform E OS=Drosophila melanogaster GN=Tm2 PE=1 SV=1
A0A0B4KHJ9	K264	5	0.889597	Tropomyosin 2, isoform E OS=Drosophila melanogaster GN=Tm2 PE=1 SV=1
A0A0B4KHJ9	K168	2	0.869879	Tropomyosin 2, isoform E OS=Drosophila melanogaster GN=Tm2 PE=1 SV=1
A0A0B4KHJ9	K76	1	0.990187	Tropomyosin 2, isoform E OS=Drosophila melanogaster GN=Tm2 PE=1 SV=1
A0A0B4KHJ9	K205	5	0.858299	Tropomyosin 2, isoform E OS=Drosophila melanogaster GN=Tm2 PE=1 SV=1
A0A0B4KHQ5	K32	2	0.113755	CG44009, isoform B OS=Drosophila melanogaster GN=Vti1b PE=1 SV=1
A0A0B4KHQ8	K289	1	0.217789	Microtubule-associated protein OS=Drosophila melanogaster GN=tau PE=1 SV=1
A0A0B4KHS1	K2195	3	0.279069	Crumbs, isoform D OS=Drosophila melanogaster GN=crb PE=4 SV=1
A0A0B4KHS9	K139	2	0.134862	Serine/threonine-protein phosphatase OS=Drosophila melanogaster GN=Pp1alpha-96A PE=3 SV=1
A0A0B4KHS9	K258	5	0.0400329	Serine/threonine-protein phosphatase OS=Drosophila melanogaster GN=Pp1alpha-96A PE=3 SV=1
A0A0B4KHS9	K24	4	0.0362967	Serine/threonine-protein phosphatase OS=Drosophila melanogaster GN=Pp1alpha-96A PE=3 SV=1
A0A0B4KHS9	K111	2	0.0352422	Serine/threonine-protein phosphatase OS=Drosophila melanogaster GN=Pp1alpha-96A PE=3 SV=1
A0A0B4KHW3	K467	7	0.0779604	Aralar1, isoform F OS=Drosophila melanogaster GN=aralar1 PE=1 SV=1
A0A0B4KHW3	K312	2	0.150269	Aralar1, isoform F OS=Drosophila melanogaster GN=aralar1 PE=1 SV=1
A0A0B4KHY2	K64	1	0.191924	Scribbled, isoform U OS=Drosophila melanogaster GN=scrib PE=1 SV=1
A0A0B4LEU2	K421	1	0.0189024	Cyp6w1, isoform B OS=Drosophila melanogaster GN=Cyp6w1 PE=3 SV=1
A0A0B4LEU2	K49	1	0.187166	Cyp6w1, isoform B OS=Drosophila melanogaster GN=Cyp6w1 PE=3 SV=1
A0A0B4LEU2	K133	1	0.00351497	Cyp6w1, isoform B OS=Drosophila melanogaster GN=Cyp6w1 PE=3 SV=1
A0A0B4LEU2	K152	1	0.00169292	Cyp6w1, isoform B OS=Drosophila melanogaster GN=Cyp6w1 PE=3 SV=1
A0A0B4LEU2	K461	1	0.0167374	Cyp6w1, isoform B OS=Drosophila melanogaster GN=Cyp6w1 PE=3 SV=1
A0A0B4LF57	K22	12	0.436395	Calmodulin, isoform C OS=Drosophila melanogaster GN=Cam PE=1 SV=1
A0A0B4LF57	K31	16	0.385283	Calmodulin, isoform C OS=Drosophila melanogaster GN=Cam PE=1 SV=1
A0A0B4LF85	K249	2	0.40944	No extended memory, isoform L OS=Drosophila melanogaster GN=nemy PE=4 SV=1
A0A0B4LF88	K692	1	0.430634	Tripeptidyl-peptidase II, isoform E OS=Drosophila melanogaster GN=TppII PE=4 SV=1
A0A0B4LF88	K435	3	0.247838	Tripeptidyl-peptidase II, isoform E OS=Drosophila melanogaster GN=TppII PE=4 SV=1
A0A0B4LG23	K189	2	0.438506	Coracle, isoform G OS=Drosophila melanogaster GN=cora PE=1 SV=1
A0A0B4LG23	K929	1	0.394298	Coracle, isoform G OS=Drosophila melanogaster GN=cora PE=1 SV=1
A0A0B4LG23	K6	3	0.173328	Coracle, isoform G OS=Drosophila melanogaster GN=cora PE=1 SV=1
A0A0B4LG23	K1141	1	0.157907	Coracle, isoform G OS=Drosophila melanogaster GN=cora PE=1 SV=1
A0A0B4LG23	K215	1	0.324329	Coracle, isoform G OS=Drosophila melanogaster GN=cora PE=1 SV=1
A0A0B4LG23	K745	1	0.977326	Coracle, isoform G OS=Drosophila melanogaster GN=cora PE=1 SV=1
A0A0B4LG23	K620	1	0.185174	Coracle, isoform G OS=Drosophila melanogaster GN=cora PE=1 SV=1
A0A0B4LG23	K1029	1	0.120396	Coracle, isoform G OS=Drosophila melanogaster GN=cora PE=1 SV=1
A0A0B4LG26	K689	1	0.204275	Calpain-A, isoform D OS=Drosophila melanogaster GN=CalpA PE=1 SV=1
A0A0B4LGD3	K43	1	0.681747	Kazachoc, isoform G OS=Drosophila melanogaster GN=kcc PE=1 SV=1
A0A0B4LGD3	K28	4	0.940179	Kazachoc, isoform G OS=Drosophila melanogaster GN=kcc PE=1 SV=1
A0A0B4LGD3	K922	6	0.873613	Kazachoc, isoform G OS=Drosophila melanogaster GN=kcc PE=1 SV=1
A0A0B4LGD3	K942	1	0.991758	Kazachoc, isoform G OS=Drosophila melanogaster GN=kcc PE=1 SV=1
A0A0B4LGD3	K906	3	0.829988	Kazachoc, isoform G OS=Drosophila melanogaster GN=kcc PE=1 SV=1
A0A0B4LGD3	K915	5	0.887811	Kazachoc, isoform G OS=Drosophila melanogaster GN=kcc PE=1 SV=1
A0A0B4LGD3	K938	5	0.854945	Kazachoc, isoform G OS=Drosophila melanogaster GN=kcc PE=1 SV=1
A0A0B4LGI1	K204	1	0.469887	G protein alpha s subunit, isoform E OS=Drosophila melanogaster GN=Galphas PE=1 SV=1
A0A0B4LGS4	K33	2	0.0546279	Vacuolar H[+]-ATPase 26kD subunit, isoform C OS=Drosophila melanogaster GN=Vha26 PE=3 SV=1
A0A0B4LGS4	K107	2	0.116051	Vacuolar H[+]-ATPase 26kD subunit, isoform C OS=Drosophila melanogaster GN=Vha26 PE=3 SV=1
A0A0B4LGS4	K42	1	0.032801	Vacuolar H[+]-ATPase 26kD subunit, isoform C OS=Drosophila melanogaster GN=Vha26 PE=3 SV=1
A0A0B4LGT2	K964	1	0.084569	Water witch, isoform D OS=Drosophila melanogaster GN=wtrw PE=4 SV=1
A0A0B4LGT2	K860	1	0.12225	Water witch, isoform D OS=Drosophila melanogaster GN=wtrw PE=4 SV=1
A0A0B4LGT2	K106	2	0.106299	Water witch, isoform D OS=Drosophila melanogaster GN=wtrw PE=4 SV=1
A0A0B4LGZ7	K31	4	0.904097	CG45076, isoform H OS=Drosophila melanogaster GN=CG45076 PE=1 SV=1
A0A0B4LGZ7	K447	1	0.861764	CG45076, isoform H OS=Drosophila melanogaster GN=CG45076 PE=1 SV=1
A0A0B4LGZ7	K37	2	0.881993	CG45076, isoform H OS=Drosophila melanogaster GN=CG45076 PE=1 SV=1
A0A0B4LGZ7	K277	4	0.926148	CG45076, isoform H OS=Drosophila melanogaster GN=CG45076 PE=1 SV=1
A0A0B4LGZ7	K309	1	0.901469	CG45076, isoform H OS=Drosophila melanogaster GN=CG45076 PE=1 SV=1
A0A0B4LGZ7	K333	13	0.939715	CG45076, isoform H OS=Drosophila melanogaster GN=CG45076 PE=1 SV=1
A0A0B4LGZ7	K307	3	0.915248	CG45076, isoform H OS=Drosophila melanogaster GN=CG45076 PE=1 SV=1
A0A0B4LGZ7	K332	37	0.950571	CG45076, isoform H OS=Drosophila melanogaster GN=CG45076 PE=1 SV=1
A0A0B4LGZ7	K398	1	0.989805	CG45076, isoform H OS=Drosophila melanogaster GN=CG45076 PE=1 SV=1
A0A0B4LGZ7	K531	3	0.951284	CG45076, isoform H OS=Drosophila melanogaster GN=CG45076 PE=1 SV=1
A0A0B4LH38	K1817	1	0.844381	CG42795, isoform F OS=Drosophila melanogaster GN=CG42795 PE=1 SV=1
A0A0B4LH50	K62	2	0.700839	Actin 87E, isoform C OS=Drosophila melanogaster GN=Act87E PE=3 SV=1
A0A0B4LH50	K329	4	0.827508	Actin 87E, isoform C OS=Drosophila melanogaster GN=Act87E PE=3 SV=1
A0A0B4LH50	K51	2	0.637201	Actin 87E, isoform C OS=Drosophila melanogaster GN=Act87E PE=3 SV=1
A0A0B4LH50	K192	2	0.761273	Actin 87E, isoform C OS=Drosophila melanogaster GN=Act87E PE=3 SV=1
A0A0B4LH50	K114	2	0.690408	Actin 87E, isoform C OS=Drosophila melanogaster GN=Act87E PE=3 SV=1
A0A0B4LH50	K327	5	0.924409	Actin 87E, isoform C OS=Drosophila melanogaster GN=Act87E PE=3 SV=1
A0A0B4LH50	K316	1	0.923532	Actin 87E, isoform C OS=Drosophila melanogaster GN=Act87E PE=3 SV=1
A0A0B4LHE0	K1003	2	0.846649	Kazachoc, isoform F OS=Drosophila melanogaster GN=kcc PE=1 SV=1
A0A0B4LHE0	K952	3	0.817114	Kazachoc, isoform F OS=Drosophila melanogaster GN=kcc PE=1 SV=1
A0A0B4LHE0	K50	5	0.762834	Kazachoc, isoform F OS=Drosophila melanogaster GN=kcc PE=1 SV=1
A0A0B4LHE0	K858	1	0.84558	Kazachoc, isoform F OS=Drosophila melanogaster GN=kcc PE=1 SV=1
A0A0B4LHE0	K857	3	0.953914	Kazachoc, isoform F OS=Drosophila melanogaster GN=kcc PE=1 SV=1
A0A0B4LHE0	K985	9	0.84667	Kazachoc, isoform F OS=Drosophila melanogaster GN=kcc PE=1 SV=1
A0A0B4LHE0	K677	1	0.886564	Kazachoc, isoform F OS=Drosophila melanogaster GN=kcc PE=1 SV=1
A0A0B4LHE0	K989	1	0.837156	Kazachoc, isoform F OS=Drosophila melanogaster GN=kcc PE=1 SV=1
A0A0B4LHE0	K655	6	0.928338	Kazachoc, isoform F OS=Drosophila melanogaster GN=kcc PE=1 SV=1
A0A0B4LHE0	K861	1	0.921234	Kazachoc, isoform F OS=Drosophila melanogaster GN=kcc PE=1 SV=1
A0A0B4LHE0	K666	1	0.927988	Kazachoc, isoform F OS=Drosophila melanogaster GN=kcc PE=1 SV=1
A0A0B4LHE0	K689	1	0.868674	Kazachoc, isoform F OS=Drosophila melanogaster GN=kcc PE=1 SV=1
A0A0B4LHE0	K775	1	0.855417	Kazachoc, isoform F OS=Drosophila melanogaster GN=kcc PE=1 SV=1
A0A0B4LHE0	K93	2	0.9376	Kazachoc, isoform F OS=Drosophila melanogaster GN=kcc PE=1 SV=1
A0A0B4LHK8	K261	1	0.135383	CG45049, isoform D OS=Drosophila melanogaster GN=CG45049 PE=4 SV=1
A0A0B4LHK8	K264	1	0.165342	CG45049, isoform D OS=Drosophila melanogaster GN=CG45049 PE=4 SV=1
A0A0B4LHS1	K75	1	0.88881	Myosin alkali light chain 1, isoform D OS=Drosophila melanogaster GN=Mlc1 PE=1 SV=1
A0A0B4LHS1	K74	1	0.88881	Myosin alkali light chain 1, isoform D OS=Drosophila melanogaster GN=Mlc1 PE=1 SV=1
A0A0B4LHS1	K62	1	0.866033	Myosin alkali light chain 1, isoform D OS=Drosophila melanogaster GN=Mlc1 PE=1 SV=1
A0A0B4LHT3	K391	4	0.626369	Innexin OS=Drosophila melanogaster GN=Inx3 PE=3 SV=1
A0A0B4LHT3	K108	1	0.218379	Innexin OS=Drosophila melanogaster GN=Inx3 PE=3 SV=1
A0A0B4LIJ0	K292	1	0.769024	Regulatory particle triple-A ATPase 2, isoform B OS=Drosophila melanogaster GN=Rpt2 PE=3 SV=1
A0A0C4DHA8	K269	2	0.444388	CG17816, isoform I OS=Drosophila melanogaster GN=CG17816 PE=1 SV=1
A0A0C4DHA8	K438	2	0.91097	CG17816, isoform I OS=Drosophila melanogaster GN=CG17816 PE=1 SV=1
A0A0C4DHA8	K111	2	0.830456	CG17816, isoform I OS=Drosophila melanogaster GN=CG17816 PE=1 SV=1
A0A0C4DHA8	K638	4	0.916684	CG17816, isoform I OS=Drosophila melanogaster GN=CG17816 PE=1 SV=1
A0A0C4DHA8	K341	2	0.911401	CG17816, isoform I OS=Drosophila melanogaster GN=CG17816 PE=1 SV=1
A0A0C4DHA8	K379	1	0.896266	CG17816, isoform I OS=Drosophila melanogaster GN=CG17816 PE=1 SV=1
A0A0C4DHA8	K406	2	0.843361	CG17816, isoform I OS=Drosophila melanogaster GN=CG17816 PE=1 SV=1
A0A0C4DHA8	K315	1	0.857207	CG17816, isoform I OS=Drosophila melanogaster GN=CG17816 PE=1 SV=1
A0A0C4DHA8	K376	4	0.875844	CG17816, isoform I OS=Drosophila melanogaster GN=CG17816 PE=1 SV=1
A0A0C4DHA8	K247	2	0.927392	CG17816, isoform I OS=Drosophila melanogaster GN=CG17816 PE=1 SV=1
A0A0C4DHG5	K175	2	0.532999	B52, isoform O OS=Drosophila melanogaster GN=B52 PE=4 SV=1
A0A0C4FEI8	K537	5	0.842735	Granny smith, isoform F OS=Drosophila melanogaster GN=grsm PE=1 SV=1
A0A1F4	K1907	1	0.854635	Protein eyes shut OS=Drosophila melanogaster GN=eys PE=1 SV=1
A0A1F4	K1076	2	0.89595	Protein eyes shut OS=Drosophila melanogaster GN=eys PE=1 SV=1
A0A1F4	K1831	1	0.884072	Protein eyes shut OS=Drosophila melanogaster GN=eys PE=1 SV=1
A0A1F4	K1895	1	1	Protein eyes shut OS=Drosophila melanogaster GN=eys PE=1 SV=1
A0A1F4	K1918	2	0.753318	Protein eyes shut OS=Drosophila melanogaster GN=eys PE=1 SV=1
A0AQH0	K196	1	0.0402717	Proteasome subunit beta type OS=Drosophila melanogaster GN=Prosbeta1 PE=1 SV=1
A0AQH0	K173	1	0.259009	Proteasome subunit beta type OS=Drosophila melanogaster GN=Prosbeta1 PE=1 SV=1
A1Z7S3	K667	12	0.452935	Lightoid, isoform B OS=Drosophila melanogaster GN=Rab32 PE=1 SV=1
A1Z7S3	K683	4	0.466985	Lightoid, isoform B OS=Drosophila melanogaster GN=Rab32 PE=1 SV=1
A1Z7S3	K650	3	0.59582	Lightoid, isoform B OS=Drosophila melanogaster GN=Rab32 PE=1 SV=1
A1Z7S3	K294	1	0.457943	Lightoid, isoform B OS=Drosophila melanogaster GN=Rab32 PE=1 SV=1
A1Z7S3	K681	4	0.470677	Lightoid, isoform B OS=Drosophila melanogaster GN=Rab32 PE=1 SV=1
A1Z7S3	K656	10	0.504577	Lightoid, isoform B OS=Drosophila melanogaster GN=Rab32 PE=1 SV=1
A1Z7S3	K577	1	0.672585	Lightoid, isoform B OS=Drosophila melanogaster GN=Rab32 PE=1 SV=1
A1Z7S3	K616	32	0.43579	Lightoid, isoform B OS=Drosophila melanogaster GN=Rab32 PE=1 SV=1
A1Z7S3	K496	1	0.60204	Lightoid, isoform B OS=Drosophila melanogaster GN=Rab32 PE=1 SV=1
A1Z7S3	K479	1	0.417618	Lightoid, isoform B OS=Drosophila melanogaster GN=Rab32 PE=1 SV=1
A1Z7Z4	K83	2	0.0750701	CG1648, isoform B OS=Drosophila melanogaster GN=CG1648 PE=1 SV=1
A1Z7Z4	K121	1	0.0425008	CG1648, isoform B OS=Drosophila melanogaster GN=CG1648 PE=1 SV=1
A1Z7Z4	K177	1	0.0253584	CG1648, isoform B OS=Drosophila melanogaster GN=CG1648 PE=1 SV=1
A1Z7Z4	K42	1	0.137269	CG1648, isoform B OS=Drosophila melanogaster GN=CG1648 PE=1 SV=1
A1Z7Z4	K186	1	0.0404615	CG1648, isoform B OS=Drosophila melanogaster GN=CG1648 PE=1 SV=1
A1Z7Z4	K197	1	0.0453116	CG1648, isoform B OS=Drosophila melanogaster GN=CG1648 PE=1 SV=1
A1Z7Z4	K59	1	0.0221717	CG1648, isoform B OS=Drosophila melanogaster GN=CG1648 PE=1 SV=1
A1Z7Z4	K103	1	0.123274	CG1648, isoform B OS=Drosophila melanogaster GN=CG1648 PE=1 SV=1
A1Z9J3	K609	1	0.850015	Short stop, isoform H OS=Drosophila melanogaster GN=shot PE=1 SV=1
A1Z9J3	K7232	1	0.849271	Short stop, isoform H OS=Drosophila melanogaster GN=shot PE=1 SV=1
A1Z9J3	K739	1	0.739618	Short stop, isoform H OS=Drosophila melanogaster GN=shot PE=1 SV=1
A1Z9J3	K292	4	0.903007	Short stop, isoform H OS=Drosophila melanogaster GN=shot PE=1 SV=1
A1Z9J3	K567	1	0.855527	Short stop, isoform H OS=Drosophila melanogaster GN=shot PE=1 SV=1
A1Z9J3	K7299	1	0.88143	Short stop, isoform H OS=Drosophila melanogaster GN=shot PE=1 SV=1
A1Z9J3	K5170	3	0.540599	Short stop, isoform H OS=Drosophila melanogaster GN=shot PE=1 SV=1
A1Z9J3	K8132	2	0.633432	Short stop, isoform H OS=Drosophila melanogaster GN=shot PE=1 SV=1
A1Z9J3	K7298	1	0.777913	Short stop, isoform H OS=Drosophila melanogaster GN=shot PE=1 SV=1
A1Z9J3	K6524	1	0.939408	Short stop, isoform H OS=Drosophila melanogaster GN=shot PE=1 SV=1
A1Z9J3	K5369	1	0.875335	Short stop, isoform H OS=Drosophila melanogaster GN=shot PE=1 SV=1
A1Z9J3	K820	1	0.175348	Short stop, isoform H OS=Drosophila melanogaster GN=shot PE=1 SV=1
A1Z9J3	K6276	1	0.952653	Short stop, isoform H OS=Drosophila melanogaster GN=shot PE=1 SV=1
A1Z9J3	K5626	1	0.645411	Short stop, isoform H OS=Drosophila melanogaster GN=shot PE=1 SV=1
A1Z9J3	K3554	1	0.810826	Short stop, isoform H OS=Drosophila melanogaster GN=shot PE=1 SV=1
A1Z9J3	K1225	1	0.988826	Short stop, isoform H OS=Drosophila melanogaster GN=shot PE=1 SV=1
A1Z9J3	K218	1	0.859904	Short stop, isoform H OS=Drosophila melanogaster GN=shot PE=1 SV=1
A1Z9J3	K8079	1	0.900122	Short stop, isoform H OS=Drosophila melanogaster GN=shot PE=1 SV=1
A1Z9J3	K1219	2	0.932422	Short stop, isoform H OS=Drosophila melanogaster GN=shot PE=1 SV=1
A1Z9J3	K635	2	0.864932	Short stop, isoform H OS=Drosophila melanogaster GN=shot PE=1 SV=1
A1Z9J3	K7712	1	0.603031	Short stop, isoform H OS=Drosophila melanogaster GN=shot PE=1 SV=1
A1Z9J3	K894	2	0.940911	Short stop, isoform H OS=Drosophila melanogaster GN=shot PE=1 SV=1
A1Z9M5	K3975	1	0.413945	CG30069 OS=Drosophila melanogaster GN=CG30069 PE=1 SV=1
A1Z9M5	K3360	1	0.477423	CG30069 OS=Drosophila melanogaster GN=CG30069 PE=1 SV=1
A1Z9M5	K476	1	0.515464	CG30069 OS=Drosophila melanogaster GN=CG30069 PE=1 SV=1
A1Z9M5	K3502	2	0.434469	CG30069 OS=Drosophila melanogaster GN=CG30069 PE=1 SV=1
A1Z9M5	K3292	1	0.518256	CG30069 OS=Drosophila melanogaster GN=CG30069 PE=1 SV=1
A1Z9M5	K469	6	0.555919	CG30069 OS=Drosophila melanogaster GN=CG30069 PE=1 SV=1
A1Z9U2	K88	9	0.693228	CG12858, isoform A OS=Drosophila melanogaster GN=CG12858 PE=1 SV=1
A1Z9U2	K430	6	0.611002	CG12858, isoform A OS=Drosophila melanogaster GN=CG12858 PE=1 SV=1
A1Z9U2	K283	4	0.759703	CG12858, isoform A OS=Drosophila melanogaster GN=CG12858 PE=1 SV=1
A1Z9U2	K409	5	0.622375	CG12858, isoform A OS=Drosophila melanogaster GN=CG12858 PE=1 SV=1
A1Z9U2	K93	2	0.702936	CG12858, isoform A OS=Drosophila melanogaster GN=CG12858 PE=1 SV=1
A1ZB14	K526	1	0.35636	Eag-like K[+] channel, isoform A OS=Drosophila melanogaster GN=Elk PE=1 SV=1
A1ZB71	K117	1	0.0129986	Glutathione S transferase E6 OS=Drosophila melanogaster GN=GstE6 PE=1 SV=1
A1ZB71	K88	2	0.0964872	Glutathione S transferase E6 OS=Drosophila melanogaster GN=GstE6 PE=1 SV=1
A1ZB73	K88	2	0.0513846	Glutathione S transferase E8, isoform A OS=Drosophila melanogaster GN=GstE8 PE=3 SV=1
A1ZB73	K117	1	0.0295319	Glutathione S transferase E8, isoform A OS=Drosophila melanogaster GN=GstE8 PE=3 SV=1
A1ZB83	K320	4	0.0448275	CG5174, isoform B OS=Drosophila melanogaster GN=CG5174 PE=1 SV=1
A1ZB83	K322	1	0.0177902	CG5174, isoform B OS=Drosophila melanogaster GN=CG5174 PE=1 SV=1
A1ZB83	K228	1	0.163794	CG5174, isoform B OS=Drosophila melanogaster GN=CG5174 PE=1 SV=1
A1ZBL0	K163	3	0.831512	Beta-Tubulin at 56D, isoform A OS=Drosophila melanogaster GN=betaTub56D PE=1 SV=1
A1ZBL0	K67	2	0.83832	Beta-Tubulin at 56D, isoform A OS=Drosophila melanogaster GN=betaTub56D PE=1 SV=1
A1ZBP3	K422	4	0.12893	Isopeptidase-T-3, isoform B OS=Drosophila melanogaster GN=isopeptidase-T-3 PE=4 SV=1
A4UZZ4	K29	3	0.468658	Alpha-1,4 glucan phosphorylase OS=Drosophila melanogaster GN=GlyP PE=1 SV=1
A4UZZ4	K248	8	0.533634	Alpha-1,4 glucan phosphorylase OS=Drosophila melanogaster GN=GlyP PE=1 SV=1
A4UZZ4	K552	5	0.455774	Alpha-1,4 glucan phosphorylase OS=Drosophila melanogaster GN=GlyP PE=1 SV=1
A4UZZ4	K790	8	0.42612	Alpha-1,4 glucan phosphorylase OS=Drosophila melanogaster GN=GlyP PE=1 SV=1
A4UZZ4	K523	2	0.546202	Alpha-1,4 glucan phosphorylase OS=Drosophila melanogaster GN=GlyP PE=1 SV=1
A4UZZ4	K290	5	0.481884	Alpha-1,4 glucan phosphorylase OS=Drosophila melanogaster GN=GlyP PE=1 SV=1
A4UZZ4	K725	5	0.487622	Alpha-1,4 glucan phosphorylase OS=Drosophila melanogaster GN=GlyP PE=1 SV=1
A4UZZ4	K333	1	0.320491	Alpha-1,4 glucan phosphorylase OS=Drosophila melanogaster GN=GlyP PE=1 SV=1
A4UZZ4	K557	4	0.42903	Alpha-1,4 glucan phosphorylase OS=Drosophila melanogaster GN=GlyP PE=1 SV=1
A4V133	K17	3	0.223419	Calcium/calmodulin-dependent protein kinase II, isoform C OS=Drosophila melanogaster GN=CaMKII PE=1 SV=1
A4V133	K43	3	0.506338	Calcium/calmodulin-dependent protein kinase II, isoform C OS=Drosophila melanogaster GN=CaMKII PE=1 SV=1
A4V133	K227	1	0.642438	Calcium/calmodulin-dependent protein kinase II, isoform C OS=Drosophila melanogaster GN=CaMKII PE=1 SV=1
A4V1N9	K437	1	0.896355	Paramyosin, isoform D OS=Drosophila melanogaster GN=Prm PE=1 SV=1
A4V1N9	K420	3	0.950829	Paramyosin, isoform D OS=Drosophila melanogaster GN=Prm PE=1 SV=1
A4V1N9	K561	2	0.903991	Paramyosin, isoform D OS=Drosophila melanogaster GN=Prm PE=1 SV=1
A4V1N9	K482	8	0.944095	Paramyosin, isoform D OS=Drosophila melanogaster GN=Prm PE=1 SV=1
A4V1N9	K500	1	0.848529	Paramyosin, isoform D OS=Drosophila melanogaster GN=Prm PE=1 SV=1
A4V1N9	K196	1	0.824627	Paramyosin, isoform D OS=Drosophila melanogaster GN=Prm PE=1 SV=1
A4V1N9	K308	6	0.927087	Paramyosin, isoform D OS=Drosophila melanogaster GN=Prm PE=1 SV=1
A4V1N9	K336	7	0.936833	Paramyosin, isoform D OS=Drosophila melanogaster GN=Prm PE=1 SV=1
A4V1N9	K565	1	0.898263	Paramyosin, isoform D OS=Drosophila melanogaster GN=Prm PE=1 SV=1
A4V1N9	K278	2	0.965891	Paramyosin, isoform D OS=Drosophila melanogaster GN=Prm PE=1 SV=1
A4V1N9	K475	1	0.938879	Paramyosin, isoform D OS=Drosophila melanogaster GN=Prm PE=1 SV=1
A4V1N9	K454	11	0.971665	Paramyosin, isoform D OS=Drosophila melanogaster GN=Prm PE=1 SV=1
A4V2B8	K245	4	0.084375	Casein kinase IIalpha, isoform C OS=Drosophila melanogaster GN=CkIIalpha PE=1 SV=1
A4V2B8	K156	1	0.0178067	Casein kinase IIalpha, isoform C OS=Drosophila melanogaster GN=CkIIalpha PE=1 SV=1
A4V2B8	K47	1	0.0122073	Casein kinase IIalpha, isoform C OS=Drosophila melanogaster GN=CkIIalpha PE=1 SV=1
A4V449	K446	1	0.665287	NADH dehydrogenase (Ubiquinone) 75 kDa subunit, isoform B OS=Drosophila melanogaster GN=ND-75 PE=1 SV=1
A4V488	K330	3	0.670445	Inosine-5'-monophosphate dehydrogenase OS=Drosophila melanogaster GN=ras PE=1 SV=1
A4V4A5	K71	2	0.106101	Ran, isoform B OS=Drosophila melanogaster GN=Ran PE=1 SV=1
A4V4D2	K997	1	0.471267	Tomosyn ortholog, isoform H OS=Drosophila melanogaster GN=Tomosyn PE=1 SV=1
A4V4D2	K68	6	0.377317	Tomosyn ortholog, isoform H OS=Drosophila melanogaster GN=Tomosyn PE=1 SV=1
A4V4J0	K297	2	0.524231	Shibire, isoform C OS=Drosophila melanogaster GN=shi PE=1 SV=1
A4V4J0	K201	3	0.651628	Shibire, isoform C OS=Drosophila melanogaster GN=shi PE=1 SV=1
A4V4J0	K252	3	0.561431	Shibire, isoform C OS=Drosophila melanogaster GN=shi PE=1 SV=1
A4V4J0	K49	2	0.397338	Shibire, isoform C OS=Drosophila melanogaster GN=shi PE=1 SV=1
A4V4J0	K320	3	0.576888	Shibire, isoform C OS=Drosophila melanogaster GN=shi PE=1 SV=1
A4V4Q7	K92	1	0.277471	Ariadne 1, isoform C OS=Drosophila melanogaster GN=ari-1 PE=1 SV=1
A8DY79	K781	1	0.900131	Bruchpilot, isoform G OS=Drosophila melanogaster GN=brp PE=1 SV=2
A8DY79	K184	3	0.761604	Bruchpilot, isoform G OS=Drosophila melanogaster GN=brp PE=1 SV=2
A8DY79	K902	1	0.96581	Bruchpilot, isoform G OS=Drosophila melanogaster GN=brp PE=1 SV=2
A8DY79	K914	1	0.925155	Bruchpilot, isoform G OS=Drosophila melanogaster GN=brp PE=1 SV=2
A8DY79	K230	1	0.939055	Bruchpilot, isoform G OS=Drosophila melanogaster GN=brp PE=1 SV=2
A8DY79	K551	3	0.945808	Bruchpilot, isoform G OS=Drosophila melanogaster GN=brp PE=1 SV=2
A8DY79	K1747	1	0.922935	Bruchpilot, isoform G OS=Drosophila melanogaster GN=brp PE=1 SV=2
A8DY79	K222	1	0.985222	Bruchpilot, isoform G OS=Drosophila melanogaster GN=brp PE=1 SV=2
A8DY79	K289	1	0.193226	Bruchpilot, isoform G OS=Drosophila melanogaster GN=brp PE=1 SV=2
A8DYG9	K353	2	0.23549	Protein kinase C OS=Drosophila melanogaster GN=Pkc53E PE=3 SV=1
A8DYG9	K639	3	0.21226	Protein kinase C OS=Drosophila melanogaster GN=Pkc53E PE=3 SV=1
A8DYG9	K362	3	0.116227	Protein kinase C OS=Drosophila melanogaster GN=Pkc53E PE=3 SV=1
A8DYI6	K237	1	0.220147	Prohibitin 2, isoform E OS=Drosophila melanogaster GN=Phb2 PE=1 SV=1
A8DYI6	K15	5	0.417789	Prohibitin 2, isoform E OS=Drosophila melanogaster GN=Phb2 PE=1 SV=1
A8DYI6	K98	1	0.0992183	Prohibitin 2, isoform E OS=Drosophila melanogaster GN=Phb2 PE=1 SV=1
A8DYI6	K244	6	0.191653	Prohibitin 2, isoform E OS=Drosophila melanogaster GN=Phb2 PE=1 SV=1
A8DYI6	K12	2	0.374815	Prohibitin 2, isoform E OS=Drosophila melanogaster GN=Phb2 PE=1 SV=1
A8DYI6	K201	2	0.0515645	Prohibitin 2, isoform E OS=Drosophila melanogaster GN=Phb2 PE=1 SV=1
A8DYI6	K148	4	0.315515	Prohibitin 2, isoform E OS=Drosophila melanogaster GN=Phb2 PE=1 SV=1
A8JNM3	K25	1	0.0165655	Liquid facets, isoform F OS=Drosophila melanogaster GN=lqf PE=1 SV=1
A8JNM3	K136	4	0.0121111	Liquid facets, isoform F OS=Drosophila melanogaster GN=lqf PE=1 SV=1
A8JNM3	K118	3	0.0178086	Liquid facets, isoform F OS=Drosophila melanogaster GN=lqf PE=1 SV=1
A8JNM4	K544	5	0.809368	Ankyrin 2, isoform G OS=Drosophila melanogaster GN=Ank2 PE=1 SV=1
A8JNM4	K845	1	0.485982	Ankyrin 2, isoform G OS=Drosophila melanogaster GN=Ank2 PE=1 SV=1
A8JNM4	K1308	1	0.838849	Ankyrin 2, isoform G OS=Drosophila melanogaster GN=Ank2 PE=1 SV=1
A8JNM4	K32	1	0.857287	Ankyrin 2, isoform G OS=Drosophila melanogaster GN=Ank2 PE=1 SV=1
A8JNM4	K1122	1	0.865217	Ankyrin 2, isoform G OS=Drosophila melanogaster GN=Ank2 PE=1 SV=1
A8JNM4	K1241	1	0.62179	Ankyrin 2, isoform G OS=Drosophila melanogaster GN=Ank2 PE=1 SV=1
A8JNM4	K247	2	0.765564	Ankyrin 2, isoform G OS=Drosophila melanogaster GN=Ank2 PE=1 SV=1
A8JNM4	K250	1	0.821916	Ankyrin 2, isoform G OS=Drosophila melanogaster GN=Ank2 PE=1 SV=1
A8JNP2	K42	4	0.632319	Arginine kinase, isoform E OS=Drosophila melanogaster GN=Argk PE=1 SV=1
A8JNP2	K347	9	0.380714	Arginine kinase, isoform E OS=Drosophila melanogaster GN=Argk PE=1 SV=1
A8JNP2	K315	3	0.705513	Arginine kinase, isoform E OS=Drosophila melanogaster GN=Argk PE=1 SV=1
A8JNP2	K35	7	0.628142	Arginine kinase, isoform E OS=Drosophila melanogaster GN=Argk PE=1 SV=1
A8JNP2	K305	2	0.640466	Arginine kinase, isoform E OS=Drosophila melanogaster GN=Argk PE=1 SV=1
A8JNP2	K322	16	0.677992	Arginine kinase, isoform E OS=Drosophila melanogaster GN=Argk PE=1 SV=1
A8JNP2	K274	4	0.613839	Arginine kinase, isoform E OS=Drosophila melanogaster GN=Argk PE=1 SV=1
A8JNP2	K263	3	0.706907	Arginine kinase, isoform E OS=Drosophila melanogaster GN=Argk PE=1 SV=1
A8JNP2	K208	10	0.707662	Arginine kinase, isoform E OS=Drosophila melanogaster GN=Argk PE=1 SV=1
A8JNP2	K28	4	0.659684	Arginine kinase, isoform E OS=Drosophila melanogaster GN=Argk PE=1 SV=1
A8JNP2	K51	2	0.616403	Arginine kinase, isoform E OS=Drosophila melanogaster GN=Argk PE=1 SV=1
A8JNP2	K370	5	0.667125	Arginine kinase, isoform E OS=Drosophila melanogaster GN=Argk PE=1 SV=1
A8JNT1	K48	1	0.477329	Uncharacterized protein, isoform B OS=Drosophila melanogaster GN=CG12355 PE=4 SV=1
A8JNU6	K381	1	0.472777	Neural conserved at 73EF, isoform I OS=Drosophila melanogaster GN=Nc73EF PE=1 SV=1
A8JRC1	K125	2	0.356863	CG5028, isoform D OS=Drosophila melanogaster GN=CG5028 PE=1 SV=1
A8JUW5	K667	3	0.979857	Narrow abdomen, isoform F OS=Drosophila melanogaster GN=na PE=4 SV=2
A8JUW5	K948	1	0.861802	Narrow abdomen, isoform F OS=Drosophila melanogaster GN=na PE=4 SV=2
A8JV19	K61	2	0.630826	CG4829, isoform E OS=Drosophila melanogaster GN=CG4829 PE=1 SV=1
A8WH76	K19	3	0.429862	GH09956p OS=Drosophila melanogaster GN=inaF-B PE=2 SV=1
A8Y535	K34	1	0.684182	Cytochrome b-c1 complex subunit 6 OS=Drosophila melanogaster GN=UQCR-11 PE=1 SV=2
A8Y535	K43	1	0.30136	Cytochrome b-c1 complex subunit 6 OS=Drosophila melanogaster GN=UQCR-11 PE=1 SV=2
B5RIU6	K153	2	0.442084	AT06279p OS=Drosophila melanogaster GN=EndoA PE=1 SV=1
B6IDQ5	K314	1	0.198917	CG4603, isoform C OS=Drosophila melanogaster GN=CG4603-RA PE=1 SV=1
B7YZF8	K1239	1	0.1641	Phospholipid-transporting ATPase OS=Drosophila melanogaster GN=CG42321 PE=1 SV=1
B7YZF8	K897	1	0.290098	Phospholipid-transporting ATPase OS=Drosophila melanogaster GN=CG42321 PE=1 SV=1
B7YZF8	K390	1	0.346739	Phospholipid-transporting ATPase OS=Drosophila melanogaster GN=CG42321 PE=1 SV=1
B7YZQ7	K258	1	0.274254	Nucleosome remodeling factor-38kD, isoform B OS=Drosophila melanogaster GN=Nurf-38 PE=1 SV=1
B7YZT3	K92	2	0.0618529	Fis1, isoform E OS=Drosophila melanogaster GN=Fis1 PE=1 SV=1
B7Z001	K2015	1	0.0132991	Fatty acid synthase 1, isoform C OS=Drosophila melanogaster GN=FASN1 PE=1 SV=2
B7Z001	K1125	2	0.0836406	Fatty acid synthase 1, isoform C OS=Drosophila melanogaster GN=FASN1 PE=1 SV=2
B7Z001	K926	1	0.00982219	Fatty acid synthase 1, isoform C OS=Drosophila melanogaster GN=FASN1 PE=1 SV=2
B7Z001	K2029	2	0.0698706	Fatty acid synthase 1, isoform C OS=Drosophila melanogaster GN=FASN1 PE=1 SV=2
B7Z001	K652	1	0.0165523	Fatty acid synthase 1, isoform C OS=Drosophila melanogaster GN=FASN1 PE=1 SV=2
B7Z001	K833	1	0.0925134	Fatty acid synthase 1, isoform C OS=Drosophila melanogaster GN=FASN1 PE=1 SV=2
B7Z001	K825	1	0.0363352	Fatty acid synthase 1, isoform C OS=Drosophila melanogaster GN=FASN1 PE=1 SV=2
B7Z001	K1412	1	0.0287812	Fatty acid synthase 1, isoform C OS=Drosophila melanogaster GN=FASN1 PE=1 SV=2
B7Z001	K2466	1	0.0619182	Fatty acid synthase 1, isoform C OS=Drosophila melanogaster GN=FASN1 PE=1 SV=2
B7Z001	K615	2	0.0158886	Fatty acid synthase 1, isoform C OS=Drosophila melanogaster GN=FASN1 PE=1 SV=2
B7Z001	K2494	1	0.0522536	Fatty acid synthase 1, isoform C OS=Drosophila melanogaster GN=FASN1 PE=1 SV=2
B7Z001	K1513	1	0.14782	Fatty acid synthase 1, isoform C OS=Drosophila melanogaster GN=FASN1 PE=1 SV=2
B7Z001	K1967	1	0.0858969	Fatty acid synthase 1, isoform C OS=Drosophila melanogaster GN=FASN1 PE=1 SV=2
B7Z001	K454	4	0.0274714	Fatty acid synthase 1, isoform C OS=Drosophila melanogaster GN=FASN1 PE=1 SV=2
B7Z001	K561	1	0.0145034	Fatty acid synthase 1, isoform C OS=Drosophila melanogaster GN=FASN1 PE=1 SV=2
B7Z001	K1982	2	0.0492639	Fatty acid synthase 1, isoform C OS=Drosophila melanogaster GN=FASN1 PE=1 SV=2
B7Z001	K973	1	0.00707354	Fatty acid synthase 1, isoform C OS=Drosophila melanogaster GN=FASN1 PE=1 SV=2
B7Z001	K407	2	0.0182996	Fatty acid synthase 1, isoform C OS=Drosophila melanogaster GN=FASN1 PE=1 SV=2
B7Z0E0	K298	6	0.126851	Isocitrate dehydrogenase [NADP] OS=Drosophila melanogaster GN=Idh PE=1 SV=2
B7Z0E0	K214	2	0.161873	Isocitrate dehydrogenase [NADP] OS=Drosophila melanogaster GN=Idh PE=1 SV=2
B7Z0E0	K189	2	0.152052	Isocitrate dehydrogenase [NADP] OS=Drosophila melanogaster GN=Idh PE=1 SV=2
B7Z0E0	K473	1	0.115961	Isocitrate dehydrogenase [NADP] OS=Drosophila melanogaster GN=Idh PE=1 SV=2
B7Z0E0	K203	3	0.0897951	Isocitrate dehydrogenase [NADP] OS=Drosophila melanogaster GN=Idh PE=1 SV=2
B9EQU5	K334	2	0.704465	CG45076, isoform E OS=Drosophila melanogaster GN=fau-RA PE=1 SV=1
C6KI54	K171	3	0.889703	Cytochrome c oxidase subunit 2 OS=Drosophila melanogaster GN=COII PE=1 SV=1
C6SUW3	K156	1	0.214358	LD13662p OS=Drosophila melanogaster GN=RpS9 PE=1 SV=1
C6SUW3	K94	1	0.211984	LD13662p OS=Drosophila melanogaster GN=RpS9 PE=1 SV=1
C7LA75	K187	5	0.117078	Heat shock protein cognate 4, isoform G OS=Drosophila melanogaster GN=Hsc70-4 PE=1 SV=1
C7LA75	K415	2	0.116275	Heat shock protein cognate 4, isoform G OS=Drosophila melanogaster GN=Hsc70-4 PE=1 SV=1
C7LA75	K559	5	0.137263	Heat shock protein cognate 4, isoform G OS=Drosophila melanogaster GN=Hsc70-4 PE=1 SV=1
C7LA75	K159	3	0.0819665	Heat shock protein cognate 4, isoform G OS=Drosophila melanogaster GN=Hsc70-4 PE=1 SV=1
C7LA75	K458	4	0.928502	Heat shock protein cognate 4, isoform G OS=Drosophila melanogaster GN=Hsc70-4 PE=1 SV=1
C7LA75	K507	2	0.101244	Heat shock protein cognate 4, isoform G OS=Drosophila melanogaster GN=Hsc70-4 PE=1 SV=1
C7LA75	K188	1	0.151789	Heat shock protein cognate 4, isoform G OS=Drosophila melanogaster GN=Hsc70-4 PE=1 SV=1
C7LA75	K328	5	0.147056	Heat shock protein cognate 4, isoform G OS=Drosophila melanogaster GN=Hsc70-4 PE=1 SV=1
C7LA75	K589	2	0.110505	Heat shock protein cognate 4, isoform G OS=Drosophila melanogaster GN=Hsc70-4 PE=1 SV=1
C7LA75	K319	3	0.0807885	Heat shock protein cognate 4, isoform G OS=Drosophila melanogaster GN=Hsc70-4 PE=1 SV=1
C7LA75	K561	3	0.184843	Heat shock protein cognate 4, isoform G OS=Drosophila melanogaster GN=Hsc70-4 PE=1 SV=1
C7LA75	K524	1	0.0627295	Heat shock protein cognate 4, isoform G OS=Drosophila melanogaster GN=Hsc70-4 PE=1 SV=1
C7LA75	K56	1	0.0596852	Heat shock protein cognate 4, isoform G OS=Drosophila melanogaster GN=Hsc70-4 PE=1 SV=1
C7LA75	K246	8	0.0997119	Heat shock protein cognate 4, isoform G OS=Drosophila melanogaster GN=Hsc70-4 PE=1 SV=1
C7LA75	K112	7	0.120008	Heat shock protein cognate 4, isoform G OS=Drosophila melanogaster GN=Hsc70-4 PE=1 SV=1
C7LA75	K108	1	0.0986702	Heat shock protein cognate 4, isoform G OS=Drosophila melanogaster GN=Hsc70-4 PE=1 SV=1
C7LA75	K71	1	0.13734	Heat shock protein cognate 4, isoform G OS=Drosophila melanogaster GN=Hsc70-4 PE=1 SV=1
C7LA75	K423	1	0.149794	Heat shock protein cognate 4, isoform G OS=Drosophila melanogaster GN=Hsc70-4 PE=1 SV=1
C7LA75	K357	1	0.107051	Heat shock protein cognate 4, isoform G OS=Drosophila melanogaster GN=Hsc70-4 PE=1 SV=1
C8VV14	K42	10	0.30157	Fructose-bisphosphate aldolase OS=Drosophila melanogaster GN=Ald PE=1 SV=1
C8VV14	K156	7	0.298185	Fructose-bisphosphate aldolase OS=Drosophila melanogaster GN=Ald PE=1 SV=1
C8VV14	K317	1	0.418603	Fructose-bisphosphate aldolase OS=Drosophila melanogaster GN=Ald PE=1 SV=1
C8VV14	K241	2	0.481573	Fructose-bisphosphate aldolase OS=Drosophila melanogaster GN=Ald PE=1 SV=1
C8VV14	K329	1	0.257573	Fructose-bisphosphate aldolase OS=Drosophila melanogaster GN=Ald PE=1 SV=1
C8VV14	K111	1	0.527232	Fructose-bisphosphate aldolase OS=Drosophila melanogaster GN=Ald PE=1 SV=1
C8VV14	K22	1	0.268782	Fructose-bisphosphate aldolase OS=Drosophila melanogaster GN=Ald PE=1 SV=1
C8VV14	K242	2	0.491824	Fructose-bisphosphate aldolase OS=Drosophila melanogaster GN=Ald PE=1 SV=1
C8VV14	K28	9	0.644963	Fructose-bisphosphate aldolase OS=Drosophila melanogaster GN=Ald PE=1 SV=1
C9QP42	K52	7	0.0775148	Eukaryotic initiation factor 4a, isoform E OS=Drosophila melanogaster GN=eIF-4a PE=1 SV=1
E1JHA6	K3563	6	0.32196	Uninflatable, isoform C OS=Drosophila melanogaster GN=uif PE=1 SV=1
E1JHC4	K14	10	0.332997	Guanine nucleotide-binding protein subunit gamma OS=Drosophila melanogaster GN=Ggamma30A PE=1 SV=2
E1JHC4	K26	2	0.439233	Guanine nucleotide-binding protein subunit gamma OS=Drosophila melanogaster GN=Ggamma30A PE=1 SV=2
E1JHJ4	K1894	42	0.899436	Myosin heavy chain, isoform N OS=Drosophila melanogaster GN=Mhc PE=1 SV=1
E1JHJ4	K894	8	0.947273	Myosin heavy chain, isoform N OS=Drosophila melanogaster GN=Mhc PE=1 SV=1
E1JHJ4	K990	2	0.929208	Myosin heavy chain, isoform N OS=Drosophila melanogaster GN=Mhc PE=1 SV=1
E1JHJ4	K641	3	0.935078	Myosin heavy chain, isoform N OS=Drosophila melanogaster GN=Mhc PE=1 SV=1
E1JHJ4	K761	3	0.918221	Myosin heavy chain, isoform N OS=Drosophila melanogaster GN=Mhc PE=1 SV=1
E1JHJ4	K1084	2	0.829985	Myosin heavy chain, isoform N OS=Drosophila melanogaster GN=Mhc PE=1 SV=1
E1JHJ4	K1092	2	0.912218	Myosin heavy chain, isoform N OS=Drosophila melanogaster GN=Mhc PE=1 SV=1
E1JHJ4	K1218	2	0.89862	Myosin heavy chain, isoform N OS=Drosophila melanogaster GN=Mhc PE=1 SV=1
E1JHJ4	K1102	13	0.903438	Myosin heavy chain, isoform N OS=Drosophila melanogaster GN=Mhc PE=1 SV=1
E1JHJ4	K1164	6	0.945182	Myosin heavy chain, isoform N OS=Drosophila melanogaster GN=Mhc PE=1 SV=1
E1JHJ4	K1790	22	0.948863	Myosin heavy chain, isoform N OS=Drosophila melanogaster GN=Mhc PE=1 SV=1
E1JHJ4	K1302	8	0.926742	Myosin heavy chain, isoform N OS=Drosophila melanogaster GN=Mhc PE=1 SV=1
E1JHJ4	K1918	8	0.93992	Myosin heavy chain, isoform N OS=Drosophila melanogaster GN=Mhc PE=1 SV=1
E1JHJ4	K1194	20	0.876891	Myosin heavy chain, isoform N OS=Drosophila melanogaster GN=Mhc PE=1 SV=1
E1JHJ4	K1362	3	0.921692	Myosin heavy chain, isoform N OS=Drosophila melanogaster GN=Mhc PE=1 SV=1
E1JHJ4	K610	3	0.929023	Myosin heavy chain, isoform N OS=Drosophila melanogaster GN=Mhc PE=1 SV=1
E1JHJ4	K1509	1	0.920895	Myosin heavy chain, isoform N OS=Drosophila melanogaster GN=Mhc PE=1 SV=1
E1JHJ4	K1556	1	0.921404	Myosin heavy chain, isoform N OS=Drosophila melanogaster GN=Mhc PE=1 SV=1
E1JHJ4	K1502	12	0.881676	Myosin heavy chain, isoform N OS=Drosophila melanogaster GN=Mhc PE=1 SV=1
E1JHJ4	K364	1	0.965251	Myosin heavy chain, isoform N OS=Drosophila melanogaster GN=Mhc PE=1 SV=1
E1JHJ4	K1278	18	0.927976	Myosin heavy chain, isoform N OS=Drosophila melanogaster GN=Mhc PE=1 SV=1
E1JHJ4	K1004	1	0.1026	Myosin heavy chain, isoform N OS=Drosophila melanogaster GN=Mhc PE=1 SV=1
E1JHJ4	K1211	7	0.912679	Myosin heavy chain, isoform N OS=Drosophila melanogaster GN=Mhc PE=1 SV=1
E1JHJ4	K1249	4	0.973808	Myosin heavy chain, isoform N OS=Drosophila melanogaster GN=Mhc PE=1 SV=1
E1JHJ4	K1021	3	0.917168	Myosin heavy chain, isoform N OS=Drosophila melanogaster GN=Mhc PE=1 SV=1
E1JHJ4	K1277	3	0.876422	Myosin heavy chain, isoform N OS=Drosophila melanogaster GN=Mhc PE=1 SV=1
E1JHJ4	K1304	3	0.91313	Myosin heavy chain, isoform N OS=Drosophila melanogaster GN=Mhc PE=1 SV=1
E1JHJ4	K550	2	0.968699	Myosin heavy chain, isoform N OS=Drosophila melanogaster GN=Mhc PE=1 SV=1
E1JHJ4	K87	2	0.89588	Myosin heavy chain, isoform N OS=Drosophila melanogaster GN=Mhc PE=1 SV=1
E1JHJ4	K883	8	0.933974	Myosin heavy chain, isoform N OS=Drosophila melanogaster GN=Mhc PE=1 SV=1
E1JHJ4	K233	5	0.945826	Myosin heavy chain, isoform N OS=Drosophila melanogaster GN=Mhc PE=1 SV=1
E1JHJ4	K993	3	0.947984	Myosin heavy chain, isoform N OS=Drosophila melanogaster GN=Mhc PE=1 SV=1
E1JHJ4	K1753	1	0.906857	Myosin heavy chain, isoform N OS=Drosophila melanogaster GN=Mhc PE=1 SV=1
E1JHJ4	K720	1	0.886776	Myosin heavy chain, isoform N OS=Drosophila melanogaster GN=Mhc PE=1 SV=1
E1JHJ4	K834	1	0.975991	Myosin heavy chain, isoform N OS=Drosophila melanogaster GN=Mhc PE=1 SV=1
E1JHJ4	K870	1	0.949938	Myosin heavy chain, isoform N OS=Drosophila melanogaster GN=Mhc PE=1 SV=1
E1JHJ4	K1650	2	0.909575	Myosin heavy chain, isoform N OS=Drosophila melanogaster GN=Mhc PE=1 SV=1
E1JHJ4	K640	14	0.94972	Myosin heavy chain, isoform N OS=Drosophila melanogaster GN=Mhc PE=1 SV=1
E1JHJ4	K212	2	0.914499	Myosin heavy chain, isoform N OS=Drosophila melanogaster GN=Mhc PE=1 SV=1
E1JHJ4	K501	2	0.966145	Myosin heavy chain, isoform N OS=Drosophila melanogaster GN=Mhc PE=1 SV=1
E1JHJ4	K269	7	0.893093	Myosin heavy chain, isoform N OS=Drosophila melanogaster GN=Mhc PE=1 SV=1
E1JHJ4	K962	11	0.928162	Myosin heavy chain, isoform N OS=Drosophila melanogaster GN=Mhc PE=1 SV=1
E1JHJ4	K1897	5	0.882329	Myosin heavy chain, isoform N OS=Drosophila melanogaster GN=Mhc PE=1 SV=1
E1JHJ4	K1353	1	0.827445	Myosin heavy chain, isoform N OS=Drosophila melanogaster GN=Mhc PE=1 SV=1
E1JHJ4	K1605	1	0.962835	Myosin heavy chain, isoform N OS=Drosophila melanogaster GN=Mhc PE=1 SV=1
E1JHJ4	K867	5	0.947241	Myosin heavy chain, isoform N OS=Drosophila melanogaster GN=Mhc PE=1 SV=1
E1JHJ4	K911	5	0.877264	Myosin heavy chain, isoform N OS=Drosophila melanogaster GN=Mhc PE=1 SV=1
E1JHJ4	K1805	7	0.936087	Myosin heavy chain, isoform N OS=Drosophila melanogaster GN=Mhc PE=1 SV=1
E1JHJ4	K1869	7	0.50917	Myosin heavy chain, isoform N OS=Drosophila melanogaster GN=Mhc PE=1 SV=1
E1JHJ4	K1484	6	0.892272	Myosin heavy chain, isoform N OS=Drosophila melanogaster GN=Mhc PE=1 SV=1
E1JHJ4	K1726	2	0.919622	Myosin heavy chain, isoform N OS=Drosophila melanogaster GN=Mhc PE=1 SV=1
E1JHJ4	K1331	1	0.919371	Myosin heavy chain, isoform N OS=Drosophila melanogaster GN=Mhc PE=1 SV=1
E1JHJ4	K1023	1	0.901177	Myosin heavy chain, isoform N OS=Drosophila melanogaster GN=Mhc PE=1 SV=1
E1JHJ4	K598	5	0.952609	Myosin heavy chain, isoform N OS=Drosophila melanogaster GN=Mhc PE=1 SV=1
E1JHJ4	K878	6	0.967757	Myosin heavy chain, isoform N OS=Drosophila melanogaster GN=Mhc PE=1 SV=1
E1JHJ4	K1616	7	0.900098	Myosin heavy chain, isoform N OS=Drosophila melanogaster GN=Mhc PE=1 SV=1
E1JHJ4	K1615	2	0.916758	Myosin heavy chain, isoform N OS=Drosophila melanogaster GN=Mhc PE=1 SV=1
E1JHJ4	K1261	8	0.879379	Myosin heavy chain, isoform N OS=Drosophila melanogaster GN=Mhc PE=1 SV=1
E1JHJ4	K1165	1	0.138993	Myosin heavy chain, isoform N OS=Drosophila melanogaster GN=Mhc PE=1 SV=1
E1JHJ4	K1847	5	0.942141	Myosin heavy chain, isoform N OS=Drosophila melanogaster GN=Mhc PE=1 SV=1
E1JHJ4	K1193	6	0.880869	Myosin heavy chain, isoform N OS=Drosophila melanogaster GN=Mhc PE=1 SV=1
E1JHJ4	K1450	1	0.969556	Myosin heavy chain, isoform N OS=Drosophila melanogaster GN=Mhc PE=1 SV=1
E1JHJ4	K1059	1	0.980873	Myosin heavy chain, isoform N OS=Drosophila melanogaster GN=Mhc PE=1 SV=1
E1JHR5	K96	1	0.456997	Enolase, isoform F OS=Drosophila melanogaster GN=Eno PE=1 SV=1
E1JHR5	K199	1	0.496236	Enolase, isoform F OS=Drosophila melanogaster GN=Eno PE=1 SV=1
E1JHR5	K233	1	0.389873	Enolase, isoform F OS=Drosophila melanogaster GN=Eno PE=1 SV=1
E1JHR5	K362	1	0.427004	Enolase, isoform F OS=Drosophila melanogaster GN=Eno PE=1 SV=1
E1JHR5	K132	4	0.668308	Enolase, isoform F OS=Drosophila melanogaster GN=Eno PE=1 SV=1
E1JHR5	K64	3	0.551024	Enolase, isoform F OS=Drosophila melanogaster GN=Eno PE=1 SV=1
E1JJE6	K89	1	0.177323	Uncharacterized protein, isoform C OS=Drosophila melanogaster GN=CG42492 PE=1 SV=1
E1JJF3	K362	3	0.667254	Innexin OS=Drosophila melanogaster GN=Inx2 PE=1 SV=1
E1JJF3	K343	1	0.868071	Innexin OS=Drosophila melanogaster GN=Inx2 PE=1 SV=1
E1JJI5	K326	1	0.560328	Casein kinase ialpha, isoform D OS=Drosophila melanogaster GN=CkIalpha PE=1 SV=1
E1JJI5	K228	1	0.0281662	Casein kinase ialpha, isoform D OS=Drosophila melanogaster GN=CkIalpha PE=1 SV=1
E1JJI5	K65	5	0.0652736	Casein kinase ialpha, isoform D OS=Drosophila melanogaster GN=CkIalpha PE=1 SV=1
E1JJI5	K19	4	0.0623639	Casein kinase ialpha, isoform D OS=Drosophila melanogaster GN=CkIalpha PE=1 SV=1
E1JJN1	K94	1	0.0421068	Bendless, isoform B OS=Drosophila melanogaster GN=ben PE=1 SV=1
E1JJN1	K74	7	0.0413113	Bendless, isoform B OS=Drosophila melanogaster GN=ben PE=1 SV=1
E1JJN1	K68	5	0.0423106	Bendless, isoform B OS=Drosophila melanogaster GN=ben PE=1 SV=1
E1JJN1	K92	1	0.0442221	Bendless, isoform B OS=Drosophila melanogaster GN=ben PE=1 SV=1
E1JJR2	K418	1	0.951475	Nicotinic acetylcholine receptor alpha7, isoform E OS=Drosophila melanogaster GN=nAChRalpha7 PE=3 SV=1
E2QCF1	K12	1	0.116314	ATP-citrate synthase OS=Drosophila melanogaster GN=ATPCL PE=1 SV=1
E2QCY2	K185	1	0.0709301	CG3961, isoform D OS=Drosophila melanogaster GN=CG3961-RD PE=1 SV=1
E2QCY2	K643	1	0.131312	CG3961, isoform D OS=Drosophila melanogaster GN=CG3961-RD PE=1 SV=1
E2QCY2	K42	2	0.376123	CG3961, isoform D OS=Drosophila melanogaster GN=CG3961-RD PE=1 SV=1
E2QCY2	K600	1	0.435326	CG3961, isoform D OS=Drosophila melanogaster GN=CG3961-RD PE=1 SV=1
E2QCY2	K315	1	0.127438	CG3961, isoform D OS=Drosophila melanogaster GN=CG3961-RD PE=1 SV=1
E2QCY2	K173	1	0.141324	CG3961, isoform D OS=Drosophila melanogaster GN=CG3961-RD PE=1 SV=1
E2QCY2	K332	2	0.139085	CG3961, isoform D OS=Drosophila melanogaster GN=CG3961-RD PE=1 SV=1
E2QD63	K165	12	0.295576	Hsc/Hsp70-interacting protein related, isoform B OS=Drosophila melanogaster GN=HIP-R PE=4 SV=1
E6EK15	K543	3	0.651499	Calcium-transporting ATPase OS=Drosophila melanogaster GN=PMCA PE=1 SV=1
E6EK15	K787	3	0.854881	Calcium-transporting ATPase OS=Drosophila melanogaster GN=PMCA PE=1 SV=1
E6EK15	K310	6	0.563946	Calcium-transporting ATPase OS=Drosophila melanogaster GN=PMCA PE=1 SV=1
E6EK15	K1080	1	0.602642	Calcium-transporting ATPase OS=Drosophila melanogaster GN=PMCA PE=1 SV=1
E6EK15	K1079	1	0.678541	Calcium-transporting ATPase OS=Drosophila melanogaster GN=PMCA PE=1 SV=1
E6EK15	K759	1	0.85373	Calcium-transporting ATPase OS=Drosophila melanogaster GN=PMCA PE=1 SV=1
E6EK15	K227	1	0.12607	Calcium-transporting ATPase OS=Drosophila melanogaster GN=PMCA PE=1 SV=1
E6EK15	K16	6	0.812078	Calcium-transporting ATPase OS=Drosophila melanogaster GN=PMCA PE=1 SV=1
E6EK15	K293	3	0.592323	Calcium-transporting ATPase OS=Drosophila melanogaster GN=PMCA PE=1 SV=1
E6EK15	K1115	2	0.829146	Calcium-transporting ATPase OS=Drosophila melanogaster GN=PMCA PE=1 SV=1
E8NHA2	K1012	2	0.207738	CG9153, isoform C OS=Drosophila melanogaster GN=CG9153-RB PE=1 SV=1
E8NHA2	K1048	1	0.300391	CG9153, isoform C OS=Drosophila melanogaster GN=CG9153-RB PE=1 SV=1
F0JAF7	K129	2	0.119257	MIP14774p OS=Drosophila melanogaster GN=Rab35 PE=1 SV=1
H5V8B8	K36	2	0.0991693	MIP33436p1 OS=Drosophila melanogaster GN=Pp2A-29B PE=1 SV=1
H5V8B8	K190	2	0.324334	MIP33436p1 OS=Drosophila melanogaster GN=Pp2A-29B PE=1 SV=1
H5V8B8	K548	1	0.466618	MIP33436p1 OS=Drosophila melanogaster GN=Pp2A-29B PE=1 SV=1
H5V8B8	K268	1	0.335759	MIP33436p1 OS=Drosophila melanogaster GN=Pp2A-29B PE=1 SV=1
L0MPS3	K1856	1	0.724853	Retinoid-and fatty acid-binding glycoprotein, isoform B OS=Drosophila melanogaster GN=Rfabg PE=1 SV=1
L0MPS3	K1480	2	0.407946	Retinoid-and fatty acid-binding glycoprotein, isoform B OS=Drosophila melanogaster GN=Rfabg PE=1 SV=1
L0MPS3	K350	4	0.360066	Retinoid-and fatty acid-binding glycoprotein, isoform B OS=Drosophila melanogaster GN=Rfabg PE=1 SV=1
L0MPS3	K1036	2	0.529714	Retinoid-and fatty acid-binding glycoprotein, isoform B OS=Drosophila melanogaster GN=Rfabg PE=1 SV=1
L0MPS3	K1034	1	0.168682	Retinoid-and fatty acid-binding glycoprotein, isoform B OS=Drosophila melanogaster GN=Rfabg PE=1 SV=1
L0MPS3	K206	2	0.59487	Retinoid-and fatty acid-binding glycoprotein, isoform B OS=Drosophila melanogaster GN=Rfabg PE=1 SV=1
L0MPS3	K1787	1	0.412052	Retinoid-and fatty acid-binding glycoprotein, isoform B OS=Drosophila melanogaster GN=Rfabg PE=1 SV=1
L0MPS3	K1170	1	0.361277	Retinoid-and fatty acid-binding glycoprotein, isoform B OS=Drosophila melanogaster GN=Rfabg PE=1 SV=1
L0MPS3	K1449	1	0.403915	Retinoid-and fatty acid-binding glycoprotein, isoform B OS=Drosophila melanogaster GN=Rfabg PE=1 SV=1
L0MPS3	K3036	1	0.0572772	Retinoid-and fatty acid-binding glycoprotein, isoform B OS=Drosophila melanogaster GN=Rfabg PE=1 SV=1
L0MPS3	K1232	2	0.595383	Retinoid-and fatty acid-binding glycoprotein, isoform B OS=Drosophila melanogaster GN=Rfabg PE=1 SV=1
L0MPS3	K3136	1	0.106777	Retinoid-and fatty acid-binding glycoprotein, isoform B OS=Drosophila melanogaster GN=Rfabg PE=1 SV=1
L0MPS3	K3189	3	0.574246	Retinoid-and fatty acid-binding glycoprotein, isoform B OS=Drosophila melanogaster GN=Rfabg PE=1 SV=1
L0MPS3	K725	1	0.115374	Retinoid-and fatty acid-binding glycoprotein, isoform B OS=Drosophila melanogaster GN=Rfabg PE=1 SV=1
L0MPS3	K1988	1	0.620432	Retinoid-and fatty acid-binding glycoprotein, isoform B OS=Drosophila melanogaster GN=Rfabg PE=1 SV=1
L0MPS3	K3202	1	0.320586	Retinoid-and fatty acid-binding glycoprotein, isoform B OS=Drosophila melanogaster GN=Rfabg PE=1 SV=1
L0MPS3	K317	3	0.631229	Retinoid-and fatty acid-binding glycoprotein, isoform B OS=Drosophila melanogaster GN=Rfabg PE=1 SV=1
L0MPS3	K1400	1	0.499885	Retinoid-and fatty acid-binding glycoprotein, isoform B OS=Drosophila melanogaster GN=Rfabg PE=1 SV=1
L0MPS3	K2171	1	0.518699	Retinoid-and fatty acid-binding glycoprotein, isoform B OS=Drosophila melanogaster GN=Rfabg PE=1 SV=1
L0MQ04	K145	3	0.60802	ATP synthase subunit beta OS=Drosophila melanogaster GN=ATPsynbeta PE=1 SV=1
L0MQ04	K244	5	0.60882	ATP synthase subunit beta OS=Drosophila melanogaster GN=ATPsynbeta PE=1 SV=1
L0MQ04	K242	12	0.584436	ATP synthase subunit beta OS=Drosophila melanogaster GN=ATPsynbeta PE=1 SV=1
L0MQ04	K181	1	0.816167	ATP synthase subunit beta OS=Drosophila melanogaster GN=ATPsynbeta PE=1 SV=1
L0MQ04	K409	1	0.707609	ATP synthase subunit beta OS=Drosophila melanogaster GN=ATPsynbeta PE=1 SV=1
L0MQ04	K247	2	0.719864	ATP synthase subunit beta OS=Drosophila melanogaster GN=ATPsynbeta PE=1 SV=1
L0MQ04	K333	2	0.626315	ATP synthase subunit beta OS=Drosophila melanogaster GN=ATPsynbeta PE=1 SV=1
L0MQ04	K184	1	0.772362	ATP synthase subunit beta OS=Drosophila melanogaster GN=ATPsynbeta PE=1 SV=1
L0MQ04	K107	1	0.654515	ATP synthase subunit beta OS=Drosophila melanogaster GN=ATPsynbeta PE=1 SV=1
M9MRD6	K3599	6	0.666717	Muscle-specific protein 300 kDa, isoform I OS=Drosophila melanogaster GN=Msp300 PE=1 SV=1
M9MRG0	K582	2	0.675447	Nckx30C, isoform E OS=Drosophila melanogaster GN=Nckx30C PE=4 SV=1
M9MRG2	K340	2	0.642739	CG4747, isoform B OS=Drosophila melanogaster GN=CG4747 PE=4 SV=1
M9MRM4	K375	4	0.50304	Sac1, isoform B OS=Drosophila melanogaster GN=Sac1 PE=4 SV=1
M9MRQ9	K296	1	0.3965	Succinyl coenzyme A synthetase alpha subunit, isoform B OS=Drosophila melanogaster GN=Scsalpha PE=3 SV=1
M9MRT6	K5	1	0.741411	Rap1 GTPase, isoform B OS=Drosophila melanogaster GN=Rap1 PE=1 SV=1
M9MS14	K391	1	0.261981	Moody, isoform C OS=Drosophila melanogaster GN=moody PE=3 SV=1
M9MS15	K265	2	0.357976	Neurotactin, isoform C OS=Drosophila melanogaster GN=Nrt PE=4 SV=1
M9MS15	K297	4	0.294936	Neurotactin, isoform C OS=Drosophila melanogaster GN=Nrt PE=4 SV=1
M9MSI3	K205	1	0.104994	Uncharacterized protein, isoform B OS=Drosophila melanogaster GN=CG16886 PE=4 SV=1
M9MSI3	K95	1	0.119696	Uncharacterized protein, isoform B OS=Drosophila melanogaster GN=CG16886 PE=4 SV=1
M9MSI3	K305	1	0.948677	Uncharacterized protein, isoform B OS=Drosophila melanogaster GN=CG16886 PE=4 SV=1
M9MSK4	K17	1	0.0775101	Sh3beta, isoform D OS=Drosophila melanogaster GN=Sh3beta PE=4 SV=1
M9MSK4	K33	2	0.27089	Sh3beta, isoform D OS=Drosophila melanogaster GN=Sh3beta PE=4 SV=1
M9MSL3	K61	1	0.356422	Hsc70Cb, isoform G OS=Drosophila melanogaster GN=Hsc70Cb PE=1 SV=1
M9ND31	K197	3	0.633918	Glucosamine-6-phosphate isomerase OS=Drosophila melanogaster GN=Oscillin PE=3 SV=1
M9NDY9	K838	1	0.756081	Mind-meld, isoform G OS=Drosophila melanogaster GN=mmd PE=1 SV=1
M9NE13	K185	2	0.974045	Nicotinic acetylcholine receptor alpha4, isoform D OS=Drosophila melanogaster GN=nAChRalpha4 PE=4 SV=1
M9NE73	K836	1	0.111836	Calpain-B, isoform B OS=Drosophila melanogaster GN=CalpB PE=4 SV=1
M9NE89	K170	1	0.330059	Lamin, isoform B OS=Drosophila melanogaster GN=Lam PE=4 SV=1
M9NFC0	K184	1	0.84483	Wings up A, isoform I OS=Drosophila melanogaster GN=wupA PE=1 SV=1
M9NFC0	K36	1	0.659874	Wings up A, isoform I OS=Drosophila melanogaster GN=wupA PE=1 SV=1
M9NFH8	K1337	1	0.0678162	CG9674, isoform F OS=Drosophila melanogaster GN=CG9674 PE=1 SV=1
M9NFH8	K1540	3	0.213662	CG9674, isoform F OS=Drosophila melanogaster GN=CG9674 PE=1 SV=1
M9NFH8	K853	3	0.215811	CG9674, isoform F OS=Drosophila melanogaster GN=CG9674 PE=1 SV=1
M9NFH8	K1395	3	0.145267	CG9674, isoform F OS=Drosophila melanogaster GN=CG9674 PE=1 SV=1
M9NFH8	K1891	1	0.282744	CG9674, isoform F OS=Drosophila melanogaster GN=CG9674 PE=1 SV=1
M9NFH8	K1645	2	0.120807	CG9674, isoform F OS=Drosophila melanogaster GN=CG9674 PE=1 SV=1
M9NFH8	K1118	1	0.191381	CG9674, isoform F OS=Drosophila melanogaster GN=CG9674 PE=1 SV=1
M9NFH8	K1615	5	0.0772826	CG9674, isoform F OS=Drosophila melanogaster GN=CG9674 PE=1 SV=1
M9NGG5	K594	7	0.557999	Futsch, isoform F OS=Drosophila melanogaster GN=futsch PE=1 SV=1
M9NGG5	K877	1	0.402941	Futsch, isoform F OS=Drosophila melanogaster GN=futsch PE=1 SV=1
M9NGG5	K1386	1	0.589682	Futsch, isoform F OS=Drosophila melanogaster GN=futsch PE=1 SV=1
M9NGG5	K1111	1	0.564442	Futsch, isoform F OS=Drosophila melanogaster GN=futsch PE=1 SV=1
M9NGG5	K609	2	0.56021	Futsch, isoform F OS=Drosophila melanogaster GN=futsch PE=1 SV=1
M9NGG5	K612	1	0.564917	Futsch, isoform F OS=Drosophila melanogaster GN=futsch PE=1 SV=1
M9NGG5	K591	3	0.566676	Futsch, isoform F OS=Drosophila melanogaster GN=futsch PE=1 SV=1
M9NH07	K38	3	0.912973	Upheld, isoform N OS=Drosophila melanogaster GN=up PE=1 SV=1
M9NH88	K110	1	0.203964	Wings up A, isoform J OS=Drosophila melanogaster GN=wupA PE=1 SV=1
M9NHG9	K436	2	0.823178	Sluggish A, isoform N OS=Drosophila melanogaster GN=slgA PE=1 SV=1
M9NHG9	K586	7	0.813764	Sluggish A, isoform N OS=Drosophila melanogaster GN=slgA PE=1 SV=1
M9NHG9	K523	2	0.832932	Sluggish A, isoform N OS=Drosophila melanogaster GN=slgA PE=1 SV=1
M9NHG9	K126	1	0.811372	Sluggish A, isoform N OS=Drosophila melanogaster GN=slgA PE=1 SV=1
M9NHG9	K354	2	0.73678	Sluggish A, isoform N OS=Drosophila melanogaster GN=slgA PE=1 SV=1
M9NHG9	K246	1	0.783269	Sluggish A, isoform N OS=Drosophila melanogaster GN=slgA PE=1 SV=1
M9PB71	K1546	1	0.619464	CG8086, isoform I OS=Drosophila melanogaster GN=CG8086 PE=1 SV=1
M9PB84	K41	4	0.0638197	Ribosomal protein S2, isoform B OS=Drosophila melanogaster GN=RpS2 PE=3 SV=1
M9PB84	K258	8	0.0538397	Ribosomal protein S2, isoform B OS=Drosophila melanogaster GN=RpS2 PE=3 SV=1
M9PB84	K194	1	0.0353559	Ribosomal protein S2, isoform B OS=Drosophila melanogaster GN=RpS2 PE=3 SV=1
M9PB84	K221	2	0.0739603	Ribosomal protein S2, isoform B OS=Drosophila melanogaster GN=RpS2 PE=3 SV=1
M9PBF6	K469	1	0.699208	Dynamin associated protein 160, isoform G OS=Drosophila melanogaster GN=Dap160 PE=1 SV=1
M9PBF6	K486	2	0.64803	Dynamin associated protein 160, isoform G OS=Drosophila melanogaster GN=Dap160 PE=1 SV=1
M9PBH7	K133	3	0.302794	Rac1, isoform B OS=Drosophila melanogaster GN=Rac1 PE=3 SV=1
M9PCR7	K110	1	0.244283	Liprin-alpha, isoform D OS=Drosophila melanogaster GN=Liprin-alpha PE=1 SV=1
M9PD12	K370	2	0.353808	Spichthyin, isoform B OS=Drosophila melanogaster GN=spict PE=4 SV=1
M9PDD4	K27	2	0.116233	Uncharacterized protein, isoform C OS=Drosophila melanogaster GN=CG40045 PE=1 SV=1
M9PDD4	K37	9	0.110863	Uncharacterized protein, isoform C OS=Drosophila melanogaster GN=CG40045 PE=1 SV=1
M9PDD4	K49	9	0.190352	Uncharacterized protein, isoform C OS=Drosophila melanogaster GN=CG40045 PE=1 SV=1
M9PDD4	K70	1	0.111758	Uncharacterized protein, isoform C OS=Drosophila melanogaster GN=CG40045 PE=1 SV=1
M9PDD4	K65	2	0.143524	Uncharacterized protein, isoform C OS=Drosophila melanogaster GN=CG40045 PE=1 SV=1
M9PDM4	K2120	1	0.206959	Phosphatidylinositol 4-kinase III alpha, isoform D OS=Drosophila melanogaster GN=PI4KIIIalpha PE=1 SV=1
M9PDV2	K266	8	0.834858	Tetraspanin OS=Drosophila melanogaster GN=Tsp5D PE=3 SV=1
M9PDX8	K184	1	0.907408	Nervana 3, isoform E OS=Drosophila melanogaster GN=nrv3 PE=1 SV=1
M9PDX8	K5	9	0.837772	Nervana 3, isoform E OS=Drosophila melanogaster GN=nrv3 PE=1 SV=1
M9PDX8	K114	1	0.945984	Nervana 3, isoform E OS=Drosophila melanogaster GN=nrv3 PE=1 SV=1
M9PDX8	K113	3	0.83385	Nervana 3, isoform E OS=Drosophila melanogaster GN=nrv3 PE=1 SV=1
M9PDX8	K211	1	0.701366	Nervana 3, isoform E OS=Drosophila melanogaster GN=nrv3 PE=1 SV=1
M9PDX8	K118	8	0.828206	Nervana 3, isoform E OS=Drosophila melanogaster GN=nrv3 PE=1 SV=1
M9PDX8	K18	4	0.828896	Nervana 3, isoform E OS=Drosophila melanogaster GN=nrv3 PE=1 SV=1
M9PDX8	K244	1	0.820836	Nervana 3, isoform E OS=Drosophila melanogaster GN=nrv3 PE=1 SV=1
M9PDX8	K15	12	0.850486	Nervana 3, isoform E OS=Drosophila melanogaster GN=nrv3 PE=1 SV=1
M9PDX8	K129	1	0.91878	Nervana 3, isoform E OS=Drosophila melanogaster GN=nrv3 PE=1 SV=1
M9PDZ9	K928	1	0.944555	Sallimus, isoform V OS=Drosophila melanogaster GN=sls PE=4 SV=1
M9PDZ9	K1800	1	0.856157	Sallimus, isoform V OS=Drosophila melanogaster GN=sls PE=4 SV=1
M9PDZ9	K2088	1	0.834592	Sallimus, isoform V OS=Drosophila melanogaster GN=sls PE=4 SV=1
M9PDZ9	K2660	8	0.930316	Sallimus, isoform V OS=Drosophila melanogaster GN=sls PE=4 SV=1
M9PDZ9	K15076	1	0.588132	Sallimus, isoform V OS=Drosophila melanogaster GN=sls PE=4 SV=1
M9PDZ9	K1134	1	0.876955	Sallimus, isoform V OS=Drosophila melanogaster GN=sls PE=4 SV=1
M9PDZ9	K581	1	0.844666	Sallimus, isoform V OS=Drosophila melanogaster GN=sls PE=4 SV=1
M9PDZ9	K4316	1	0.806855	Sallimus, isoform V OS=Drosophila melanogaster GN=sls PE=4 SV=1
M9PDZ9	K789	3	0.812451	Sallimus, isoform V OS=Drosophila melanogaster GN=sls PE=4 SV=1
M9PDZ9	K4097	1	0.897167	Sallimus, isoform V OS=Drosophila melanogaster GN=sls PE=4 SV=1
M9PDZ9	K4295	1	0.904323	Sallimus, isoform V OS=Drosophila melanogaster GN=sls PE=4 SV=1
M9PE30	K131	1	0.167919	Transgelin OS=Drosophila melanogaster GN=Chd64 PE=1 SV=1
M9PEF6	K176	1	0.2438	CG3714, isoform H OS=Drosophila melanogaster GN=CG3714 PE=4 SV=1
M9PEG1	K666	1	0.0431012	Uncharacterized protein OS=Drosophila melanogaster GN=CG44195 PE=1 SV=1
M9PEL1	K434	1	0.517826	Ras opposite, isoform B OS=Drosophila melanogaster GN=Rop PE=4 SV=1
M9PEL1	K10	1	0.461755	Ras opposite, isoform B OS=Drosophila melanogaster GN=Rop PE=4 SV=1
M9PEL1	K46	1	0.291868	Ras opposite, isoform B OS=Drosophila melanogaster GN=Rop PE=4 SV=1
M9PEP2	K1356	1	0.283526	Adenylyl cyclase 35C, isoform C OS=Drosophila melanogaster GN=Ac13E PE=3 SV=1
M9PET0	K312	6	0.233232	Glycerol-3-phosphate dehydrogenase [NAD(+)] OS=Drosophila melanogaster GN=Gpdh PE=1 SV=1
M9PET0	K66	1	0.511321	Glycerol-3-phosphate dehydrogenase [NAD(+)] OS=Drosophila melanogaster GN=Gpdh PE=1 SV=1
M9PET0	K121	1	0.308838	Glycerol-3-phosphate dehydrogenase [NAD(+)] OS=Drosophila melanogaster GN=Gpdh PE=1 SV=1
M9PET0	K290	2	0.304616	Glycerol-3-phosphate dehydrogenase [NAD(+)] OS=Drosophila melanogaster GN=Gpdh PE=1 SV=1
M9PET0	K319	1	0.191377	Glycerol-3-phosphate dehydrogenase [NAD(+)] OS=Drosophila melanogaster GN=Gpdh PE=1 SV=1
M9PEV8	K489	1	0.941088	Resistant to dieldrin, isoform E OS=Drosophila melanogaster GN=Rdl PE=1 SV=1
M9PEV8	K370	2	0.849786	Resistant to dieldrin, isoform E OS=Drosophila melanogaster GN=Rdl PE=1 SV=1
M9PEX1	K368	4	0.860996	Homer, isoform G OS=Drosophila melanogaster GN=homer PE=1 SV=1
M9PEX1	K388	1	0.813319	Homer, isoform G OS=Drosophila melanogaster GN=homer PE=1 SV=1
M9PEX1	K351	1	0.880104	Homer, isoform G OS=Drosophila melanogaster GN=homer PE=1 SV=1
M9PEX1	K341	1	0.700687	Homer, isoform G OS=Drosophila melanogaster GN=homer PE=1 SV=1
M9PEX1	K378	6	0.839705	Homer, isoform G OS=Drosophila melanogaster GN=homer PE=1 SV=1
M9PF04	K281	1	0.0882538	Uncharacterized protein, isoform D OS=Drosophila melanogaster GN=CG32103 PE=1 SV=1
M9PF16	K829	1	0.586958	Beta spectrin, isoform B OS=Drosophila melanogaster GN=beta-Spec PE=4 SV=1
M9PF16	K1679	1	0.537958	Beta spectrin, isoform B OS=Drosophila melanogaster GN=beta-Spec PE=4 SV=1
M9PF16	K2141	2	0.824464	Beta spectrin, isoform B OS=Drosophila melanogaster GN=beta-Spec PE=4 SV=1
M9PF16	K2065	7	0.542505	Beta spectrin, isoform B OS=Drosophila melanogaster GN=beta-Spec PE=4 SV=1
M9PF16	K802	3	0.51095	Beta spectrin, isoform B OS=Drosophila melanogaster GN=beta-Spec PE=4 SV=1
M9PF16	K808	2	0.582563	Beta spectrin, isoform B OS=Drosophila melanogaster GN=beta-Spec PE=4 SV=1
M9PF16	K885	2	0.606121	Beta spectrin, isoform B OS=Drosophila melanogaster GN=beta-Spec PE=4 SV=1
M9PF16	K2294	1	0.399814	Beta spectrin, isoform B OS=Drosophila melanogaster GN=beta-Spec PE=4 SV=1
M9PF16	K1432	4	0.561992	Beta spectrin, isoform B OS=Drosophila melanogaster GN=beta-Spec PE=4 SV=1
M9PF16	K2239	1	0.547792	Beta spectrin, isoform B OS=Drosophila melanogaster GN=beta-Spec PE=4 SV=1
M9PF16	K1335	1	0.495579	Beta spectrin, isoform B OS=Drosophila melanogaster GN=beta-Spec PE=4 SV=1
M9PF16	K731	2	0.701213	Beta spectrin, isoform B OS=Drosophila melanogaster GN=beta-Spec PE=4 SV=1
M9PF16	K2110	1	0.444531	Beta spectrin, isoform B OS=Drosophila melanogaster GN=beta-Spec PE=4 SV=1
M9PF16	K654	4	0.864292	Beta spectrin, isoform B OS=Drosophila melanogaster GN=beta-Spec PE=4 SV=1
M9PF16	K1623	3	0.361712	Beta spectrin, isoform B OS=Drosophila melanogaster GN=beta-Spec PE=4 SV=1
M9PF16	K1342	1	0.402146	Beta spectrin, isoform B OS=Drosophila melanogaster GN=beta-Spec PE=4 SV=1
M9PF16	K1448	3	0.538215	Beta spectrin, isoform B OS=Drosophila melanogaster GN=beta-Spec PE=4 SV=1
M9PF16	K2191	3	0.395429	Beta spectrin, isoform B OS=Drosophila melanogaster GN=beta-Spec PE=4 SV=1
M9PF16	K1441	2	0.744894	Beta spectrin, isoform B OS=Drosophila melanogaster GN=beta-Spec PE=4 SV=1
M9PF16	K210	3	0.87542	Beta spectrin, isoform B OS=Drosophila melanogaster GN=beta-Spec PE=4 SV=1
M9PF16	K2211	3	0.436697	Beta spectrin, isoform B OS=Drosophila melanogaster GN=beta-Spec PE=4 SV=1
M9PF46	K267	3	0.0623681	CG6767, isoform G OS=Drosophila melanogaster GN=CG6767 PE=1 SV=1
M9PF46	K218	4	0.0651372	CG6767, isoform G OS=Drosophila melanogaster GN=CG6767 PE=1 SV=1
M9PF46	K253	7	0.0911734	CG6767, isoform G OS=Drosophila melanogaster GN=CG6767 PE=1 SV=1
M9PF46	K134	1	0.154588	CG6767, isoform G OS=Drosophila melanogaster GN=CG6767 PE=1 SV=1
M9PF46	K231	2	0.92357	CG6767, isoform G OS=Drosophila melanogaster GN=CG6767 PE=1 SV=1
M9PF46	K61	3	0.163888	CG6767, isoform G OS=Drosophila melanogaster GN=CG6767 PE=1 SV=1
M9PF50	K1923	1	0.413986	Piezo-type mechanosensitive ion channel component OS=Drosophila melanogaster GN=Piezo PE=1 SV=1
M9PFP1	K447	1	0.824974	Shaker cognate l, isoform C OS=Drosophila melanogaster GN=Shal PE=4 SV=1
M9PFX9	K387	2	0.79174	Limpet, isoform N OS=Drosophila melanogaster GN=Lmpt PE=1 SV=1
M9PGE0	K426	1	0.597746	Protein tweety homolog OS=Drosophila melanogaster GN=CG3638 PE=3 SV=1
M9PGQ4	K211	3	0.863046	Uncharacterized protein, isoform D OS=Drosophila melanogaster GN=CG42492 PE=1 SV=1
M9PGQ4	K221	2	0.83975	Uncharacterized protein, isoform D OS=Drosophila melanogaster GN=CG42492 PE=1 SV=1
M9PGQ4	K86	1	0.934842	Uncharacterized protein, isoform D OS=Drosophila melanogaster GN=CG42492 PE=1 SV=1
M9PGQ4	K236	1	0.85419	Uncharacterized protein, isoform D OS=Drosophila melanogaster GN=CG42492 PE=1 SV=1
M9PGV6	K923	1	0.69601	Alpha spectrin, isoform B OS=Drosophila melanogaster GN=alpha-Spec PE=4 SV=1
M9PGV6	K2136	5	0.514097	Alpha spectrin, isoform B OS=Drosophila melanogaster GN=alpha-Spec PE=4 SV=1
M9PGV6	K217	1	0.0369078	Alpha spectrin, isoform B OS=Drosophila melanogaster GN=alpha-Spec PE=4 SV=1
M9PGV6	K1074	5	0.65661	Alpha spectrin, isoform B OS=Drosophila melanogaster GN=alpha-Spec PE=4 SV=1
M9PGV6	K1124	11	0.5419	Alpha spectrin, isoform B OS=Drosophila melanogaster GN=alpha-Spec PE=4 SV=1
M9PGV6	K429	1	0.544511	Alpha spectrin, isoform B OS=Drosophila melanogaster GN=alpha-Spec PE=4 SV=1
M9PGV6	K1046	1	0.930925	Alpha spectrin, isoform B OS=Drosophila melanogaster GN=alpha-Spec PE=4 SV=1
M9PGV6	K1975	1	0.75531	Alpha spectrin, isoform B OS=Drosophila melanogaster GN=alpha-Spec PE=4 SV=1
M9PGV6	K2036	5	0.521956	Alpha spectrin, isoform B OS=Drosophila melanogaster GN=alpha-Spec PE=4 SV=1
M9PGV6	K444	2	0.661902	Alpha spectrin, isoform B OS=Drosophila melanogaster GN=alpha-Spec PE=4 SV=1
M9PGV6	K806	2	0.750054	Alpha spectrin, isoform B OS=Drosophila melanogaster GN=alpha-Spec PE=4 SV=1
M9PGV6	K1560	2	0.0703156	Alpha spectrin, isoform B OS=Drosophila melanogaster GN=alpha-Spec PE=4 SV=1
M9PGV6	K199	18	0.438772	Alpha spectrin, isoform B OS=Drosophila melanogaster GN=alpha-Spec PE=4 SV=1
M9PGW0	K351	23	0.609746	Innexin OS=Drosophila melanogaster GN=ogre PE=3 SV=1
M9PGW0	K13	1	0.534891	Innexin OS=Drosophila melanogaster GN=ogre PE=3 SV=1
M9PGX9	K219	1	0.336364	Anoctamin OS=Drosophila melanogaster GN=CG10353 PE=3 SV=1
M9PHG2	K530	2	0.0562854	Moesin, isoform M OS=Drosophila melanogaster GN=Moe PE=1 SV=1
M9PHG2	K427	1	0.0695725	Moesin, isoform M OS=Drosophila melanogaster GN=Moe PE=1 SV=1
M9PHG2	K509	1	0.0382092	Moesin, isoform M OS=Drosophila melanogaster GN=Moe PE=1 SV=1
M9PHG2	K383	2	0.0408399	Moesin, isoform M OS=Drosophila melanogaster GN=Moe PE=1 SV=1
M9PHG2	K247	2	0.0584703	Moesin, isoform M OS=Drosophila melanogaster GN=Moe PE=1 SV=1
M9PHG2	K36	2	0.0367367	Moesin, isoform M OS=Drosophila melanogaster GN=Moe PE=1 SV=1
M9PHI0	K452	1	0.459249	Hyperkinetic, isoform M OS=Drosophila melanogaster GN=Hk PE=4 SV=1
M9PHI0	K429	1	0.620336	Hyperkinetic, isoform M OS=Drosophila melanogaster GN=Hk PE=4 SV=1
M9PHM0	K14	1	0.883143	Uncharacterized protein, isoform B OS=Drosophila melanogaster GN=CG12531 PE=1 SV=1
M9PHM0	K701	2	0.827513	Uncharacterized protein, isoform B OS=Drosophila melanogaster GN=CG12531 PE=1 SV=1
M9PHM0	K514	2	0.861159	Uncharacterized protein, isoform B OS=Drosophila melanogaster GN=CG12531 PE=1 SV=1
M9PHM6	K134	2	0.138406	Ribosomal protein L18, isoform B OS=Drosophila melanogaster GN=RpL18 PE=4 SV=1
M9PHM6	K115	1	0.0585375	Ribosomal protein L18, isoform B OS=Drosophila melanogaster GN=RpL18 PE=4 SV=1
M9PHR2	K40	6	0.907183	Upheld, isoform O OS=Drosophila melanogaster GN=up PE=1 SV=1
M9PHR2	K23	1	0.806127	Upheld, isoform O OS=Drosophila melanogaster GN=up PE=1 SV=1
M9PHW6	K150	2	0.591791	Frequenin 1, isoform D OS=Drosophila melanogaster GN=Frq1 PE=4 SV=1
M9PHW6	K162	1	0.66184	Frequenin 1, isoform D OS=Drosophila melanogaster GN=Frq1 PE=4 SV=1
M9PI17	K34	1	0.0464997	CG6084, isoform D OS=Drosophila melanogaster GN=CG6084 PE=1 SV=1
M9PI17	K148	1	0.126628	CG6084, isoform D OS=Drosophila melanogaster GN=CG6084 PE=1 SV=1
M9PI17	K156	1	0.189912	CG6084, isoform D OS=Drosophila melanogaster GN=CG6084 PE=1 SV=1
M9PI17	K26	1	0.191309	CG6084, isoform D OS=Drosophila melanogaster GN=CG6084 PE=1 SV=1
M9PI17	K202	1	0.320428	CG6084, isoform D OS=Drosophila melanogaster GN=CG6084 PE=1 SV=1
M9PI33	K10	1	0.113466	CG6910, isoform C OS=Drosophila melanogaster GN=CG6910 PE=1 SV=1
M9PI33	K47	2	0.0590596	CG6910, isoform C OS=Drosophila melanogaster GN=CG6910 PE=1 SV=1
M9PI33	K27	1	0.00799562	CG6910, isoform C OS=Drosophila melanogaster GN=CG6910 PE=1 SV=1
M9PI37	K1072	1	0.261087	Sodium chloride cotransporter 69, isoform E OS=Drosophila melanogaster GN=Ncc69 PE=1 SV=1
M9PI37	K146	5	0.317821	Sodium chloride cotransporter 69, isoform E OS=Drosophila melanogaster GN=Ncc69 PE=1 SV=1
M9PI37	K1140	1	0.270532	Sodium chloride cotransporter 69, isoform E OS=Drosophila melanogaster GN=Ncc69 PE=1 SV=1
M9PI37	K966	1	0.181642	Sodium chloride cotransporter 69, isoform E OS=Drosophila melanogaster GN=Ncc69 PE=1 SV=1
M9PI37	K149	1	0.526993	Sodium chloride cotransporter 69, isoform E OS=Drosophila melanogaster GN=Ncc69 PE=1 SV=1
M9PI37	K1055	1	0.110191	Sodium chloride cotransporter 69, isoform E OS=Drosophila melanogaster GN=Ncc69 PE=1 SV=1
M9PI37	K1157	1	0.113708	Sodium chloride cotransporter 69, isoform E OS=Drosophila melanogaster GN=Ncc69 PE=1 SV=1
M9PI73	K160	1	0.120243	Mind bomb 1, isoform B OS=Drosophila melanogaster GN=mib1 PE=4 SV=1
M9PIV2	K146	1	0.0609103	Syntaxin 4, isoform B OS=Drosophila melanogaster GN=Syx4 PE=4 SV=1
M9PIV2	K236	1	0.862612	Syntaxin 4, isoform B OS=Drosophila melanogaster GN=Syx4 PE=4 SV=1
M9PIV2	K158	1	0.0679413	Syntaxin 4, isoform B OS=Drosophila melanogaster GN=Syx4 PE=4 SV=1
M9PJ82	K178	1	0.198652	Uncharacterized protein, isoform S OS=Drosophila melanogaster GN=CG34417 PE=1 SV=1
M9PJ82	K146	1	0.147766	Uncharacterized protein, isoform S OS=Drosophila melanogaster GN=CG34417 PE=1 SV=1
M9PJ82	K455	3	0.150508	Uncharacterized protein, isoform S OS=Drosophila melanogaster GN=CG34417 PE=1 SV=1
M9PJ82	K209	1	0.407206	Uncharacterized protein, isoform S OS=Drosophila melanogaster GN=CG34417 PE=1 SV=1
M9PJ82	K367	1	0.198738	Uncharacterized protein, isoform S OS=Drosophila melanogaster GN=CG34417 PE=1 SV=1
M9PJ82	K443	1	0.112565	Uncharacterized protein, isoform S OS=Drosophila melanogaster GN=CG34417 PE=1 SV=1
M9PJ82	K189	1	0.0571742	Uncharacterized protein, isoform S OS=Drosophila melanogaster GN=CG34417 PE=1 SV=1
M9PJ82	K243	1	0.140525	Uncharacterized protein, isoform S OS=Drosophila melanogaster GN=CG34417 PE=1 SV=1
M9PJ82	K182	3	0.0978896	Uncharacterized protein, isoform S OS=Drosophila melanogaster GN=CG34417 PE=1 SV=1
M9PJ82	K246	3	0.173055	Uncharacterized protein, isoform S OS=Drosophila melanogaster GN=CG34417 PE=1 SV=1
M9PJ82	K486	3	0.268759	Uncharacterized protein, isoform S OS=Drosophila melanogaster GN=CG34417 PE=1 SV=1
M9PJ82	K627	1	0.206544	Uncharacterized protein, isoform S OS=Drosophila melanogaster GN=CG34417 PE=1 SV=1
M9PJ82	K95	3	0.165394	Uncharacterized protein, isoform S OS=Drosophila melanogaster GN=CG34417 PE=1 SV=1
M9PJ82	K339	8	0.14642	Uncharacterized protein, isoform S OS=Drosophila melanogaster GN=CG34417 PE=1 SV=1
M9PJ82	K700	1	0.200481	Uncharacterized protein, isoform S OS=Drosophila melanogaster GN=CG34417 PE=1 SV=1
M9PJM6	K248	1	0.574548	Upheld, isoform Q OS=Drosophila melanogaster GN=up PE=1 SV=1
M9PJM6	K252	1	0.574548	Upheld, isoform Q OS=Drosophila melanogaster GN=up PE=1 SV=1
M9PJM6	K273	1	0.495255	Upheld, isoform Q OS=Drosophila melanogaster GN=up PE=1 SV=1
M9PJM6	K31	2	0.877271	Upheld, isoform Q OS=Drosophila melanogaster GN=up PE=1 SV=1
O01666	K80	2	0.181478	ATP synthase subunit gamma, mitochondrial OS=Drosophila melanogaster GN=ATPsyngamma PE=2 SV=2
O01666	K269	5	0.296653	ATP synthase subunit gamma, mitochondrial OS=Drosophila melanogaster GN=ATPsyngamma PE=2 SV=2
O01666	K88	1	0.404724	ATP synthase subunit gamma, mitochondrial OS=Drosophila melanogaster GN=ATPsyngamma PE=2 SV=2
O02373	K103	4	0.0611586	UDP-glucose 6-dehydrogenase OS=Drosophila melanogaster GN=sgl PE=1 SV=1
O16797	K364	1	0.0281177	60S ribosomal protein L3 OS=Drosophila melanogaster GN=RpL3 PE=1 SV=3
O16797	K193	1	0.0476412	60S ribosomal protein L3 OS=Drosophila melanogaster GN=RpL3 PE=1 SV=3
O16797	K294	1	0.0536317	60S ribosomal protein L3 OS=Drosophila melanogaster GN=RpL3 PE=1 SV=3
O16797	K398	1	0.0533611	60S ribosomal protein L3 OS=Drosophila melanogaster GN=RpL3 PE=1 SV=3
O17444	K17	1	0.717952	Vesicular acetylcholine transporter OS=Drosophila melanogaster GN=VAChT PE=2 SV=2
O17444	K477	1	0.612374	Vesicular acetylcholine transporter OS=Drosophila melanogaster GN=VAChT PE=2 SV=2
O17444	K247	3	0.785492	Vesicular acetylcholine transporter OS=Drosophila melanogaster GN=VAChT PE=2 SV=2
O17444	K450	2	0.817454	Vesicular acetylcholine transporter OS=Drosophila melanogaster GN=VAChT PE=2 SV=2
O18335	K201	4	0.160376	Drab11 OS=Drosophila melanogaster GN=Rab11 PE=1 SV=1
O18404	K40	1	0.226437	3-hydroxyacyl-CoA dehydrogenase type-2 OS=Drosophila melanogaster GN=scu PE=1 SV=1
O18413	K329	1	0.101067	26S protease regulatory subunit 8 OS=Drosophila melanogaster GN=Rpt6 PE=1 SV=2
O18413	K221	1	0.131774	26S protease regulatory subunit 8 OS=Drosophila melanogaster GN=Rpt6 PE=1 SV=2
O18413	K15	2	0.104283	26S protease regulatory subunit 8 OS=Drosophila melanogaster GN=Rpt6 PE=1 SV=2
O18413	K195	1	0.0173535	26S protease regulatory subunit 8 OS=Drosophila melanogaster GN=Rpt6 PE=1 SV=2
O44081	K201	1	0.0751518	H/ACA ribonucleoprotein complex subunit 4 OS=Drosophila melanogaster GN=Nop60B PE=1 SV=1
O61491	K380	1	0.8259	Flotillin-1 OS=Drosophila melanogaster GN=Flo1 PE=2 SV=1
O61491	K344	1	0.752383	Flotillin-1 OS=Drosophila melanogaster GN=Flo1 PE=2 SV=1
O61491	K379	1	0.517746	Flotillin-1 OS=Drosophila melanogaster GN=Flo1 PE=2 SV=1
O61491	K406	2	0.538702	Flotillin-1 OS=Drosophila melanogaster GN=Flo1 PE=2 SV=1
O61491	K395	7	0.690543	Flotillin-1 OS=Drosophila melanogaster GN=Flo1 PE=2 SV=1
O61492	K113	1	0.393093	Flotillin-2 OS=Drosophila melanogaster GN=Flo2 PE=2 SV=3
O61492	K224	3	0.212623	Flotillin-2 OS=Drosophila melanogaster GN=Flo2 PE=2 SV=3
O61722	K149	1	0.0875131	PRL-1 phosphatase, isoform A OS=Drosophila melanogaster GN=PRL-1 PE=1 SV=2
O62530	K380	1	0.507112	Adaptor protein complex 2, mu subunit, isoform A OS=Drosophila melanogaster GN=AP-2mu PE=1 SV=1
O62530	K382	1	0.533567	Adaptor protein complex 2, mu subunit, isoform A OS=Drosophila melanogaster GN=AP-2mu PE=1 SV=1
O62530	K321	1	0.605257	Adaptor protein complex 2, mu subunit, isoform A OS=Drosophila melanogaster GN=AP-2mu PE=1 SV=1
O62530	K356	1	0.84295	Adaptor protein complex 2, mu subunit, isoform A OS=Drosophila melanogaster GN=AP-2mu PE=1 SV=1
O62619	K118	2	0.498085	Pyruvate kinase OS=Drosophila melanogaster GN=PyK PE=2 SV=2
O62619	K138	1	0.49491	Pyruvate kinase OS=Drosophila melanogaster GN=PyK PE=2 SV=2
O62619	K149	1	0.448061	Pyruvate kinase OS=Drosophila melanogaster GN=PyK PE=2 SV=2
O62619	K139	1	0.358438	Pyruvate kinase OS=Drosophila melanogaster GN=PyK PE=2 SV=2
O62619	K424	1	0.349438	Pyruvate kinase OS=Drosophila melanogaster GN=PyK PE=2 SV=2
O76137	K244	1	0.933097	Tetraspanin OS=Drosophila melanogaster GN=TM4SF PE=1 SV=1
O76137	K277	3	0.937394	Tetraspanin OS=Drosophila melanogaster GN=TM4SF PE=1 SV=1
O76137	K256	6	0.926276	Tetraspanin OS=Drosophila melanogaster GN=TM4SF PE=1 SV=1
O76137	K134	1	0.946163	Tetraspanin OS=Drosophila melanogaster GN=TM4SF PE=1 SV=1
O76137	K286	1	0.916842	Tetraspanin OS=Drosophila melanogaster GN=TM4SF PE=1 SV=1
O76863	K30	4	0.209505	EG:100G10.3 protein OS=Drosophila melanogaster GN=eIF2B-beta PE=1 SV=1
O76899	K6	1	0.43255	EG:80H7.2 protein OS=Drosophila melanogaster GN=pck PE=1 SV=1
O76899	K226	2	0.380548	EG:80H7.2 protein OS=Drosophila melanogaster GN=pck PE=1 SV=1
O77062	K138	1	0.347038	Amino acid transporter OS=Drosophila melanogaster GN=Eaat1 PE=1 SV=1
O77062	K478	8	0.606304	Amino acid transporter OS=Drosophila melanogaster GN=Eaat1 PE=1 SV=1
O77134	K80	7	0.551055	9 kD basic protein OS=Drosophila melanogaster GN=ATPsynE PE=1 SV=1
O77134	K76	2	0.473342	9 kD basic protein OS=Drosophila melanogaster GN=ATPsynE PE=1 SV=1
O97066	K79	2	0.2635	Signal peptidase complex catalytic subunit SEC11 OS=Drosophila melanogaster GN=twr PE=1 SV=1
O97102	K30	2	0.132768	Small ubiquitin-related modifier OS=Drosophila melanogaster GN=smt3 PE=1 SV=1
O97102	K28	3	0.132457	Small ubiquitin-related modifier OS=Drosophila melanogaster GN=smt3 PE=1 SV=1
O97102	K16	1	0.170557	Small ubiquitin-related modifier OS=Drosophila melanogaster GN=smt3 PE=1 SV=1
O97102	K6	1	0.253886	Small ubiquitin-related modifier OS=Drosophila melanogaster GN=smt3 PE=1 SV=1
O97182	K46	1	0.232372	Actin related complex p41 subunit OS=Drosophila melanogaster GN=Arpc1 PE=1 SV=1
O97477	K526	3	0.0358896	Inositol-3-phosphate synthase OS=Drosophila melanogaster GN=Inos PE=1 SV=1
O97477	K52	3	0.0129482	Inositol-3-phosphate synthase OS=Drosophila melanogaster GN=Inos PE=1 SV=1
P00334	K193	3	0.140759	Alcohol dehydrogenase OS=Drosophila melanogaster GN=Adh PE=1 SV=2
P00334	K51	5	0.160984	Alcohol dehydrogenase OS=Drosophila melanogaster GN=Adh PE=1 SV=2
P00334	K56	4	0.165665	Alcohol dehydrogenase OS=Drosophila melanogaster GN=Adh PE=1 SV=2
P02283	K118	10	0.80117	Histone H2B OS=Drosophila melanogaster GN=His2B PE=1 SV=2
P02283	K114	2	0.864566	Histone H2B OS=Drosophila melanogaster GN=His2B PE=1 SV=2
P02283	K44	4	0.879324	Histone H2B OS=Drosophila melanogaster GN=His2B PE=1 SV=2
P02283	K106	14	0.915087	Histone H2B OS=Drosophila melanogaster GN=His2B PE=1 SV=2
P02299	K80	5	0.432067	Histone H3 OS=Drosophila melanogaster GN=His3 PE=1 SV=4
P02299	K57	2	0.583486	Histone H3 OS=Drosophila melanogaster GN=His3 PE=1 SV=4
P02516	K65	1	0.525558	Heat shock protein 23 OS=Drosophila melanogaster GN=Hsp23 PE=2 SV=2
P02516	K175	1	0.571314	Heat shock protein 23 OS=Drosophila melanogaster GN=Hsp23 PE=2 SV=2
P02828	K616	4	0.0985035	Heat shock protein 83 OS=Drosophila melanogaster GN=Hsp83 PE=1 SV=1
P02828	K570	1	0.246214	Heat shock protein 83 OS=Drosophila melanogaster GN=Hsp83 PE=1 SV=1
P02828	K62	1	0.108349	Heat shock protein 83 OS=Drosophila melanogaster GN=Hsp83 PE=1 SV=1
P02828	K617	1	0.22674	Heat shock protein 83 OS=Drosophila melanogaster GN=Hsp83 PE=1 SV=1
P02828	K341	1	0.289802	Heat shock protein 83 OS=Drosophila melanogaster GN=Hsp83 PE=1 SV=1
P02828	K484	1	0.286668	Heat shock protein 83 OS=Drosophila melanogaster GN=Hsp83 PE=1 SV=1
P02828	K474	1	0.128474	Heat shock protein 83 OS=Drosophila melanogaster GN=Hsp83 PE=1 SV=1
P02828	K531	1	0.227675	Heat shock protein 83 OS=Drosophila melanogaster GN=Hsp83 PE=1 SV=1
P04052	K1260	2	0.240142	DNA-directed RNA polymerase II subunit RPB1 OS=Drosophila melanogaster GN=RpII215 PE=3 SV=4
P05031	K471	1	0.462199	Aromatic-L-amino-acid decarboxylase OS=Drosophila melanogaster GN=Ddc PE=1 SV=4
P05303	K330	2	0.247503	Elongation factor 1-alpha 2 OS=Drosophila melanogaster GN=Ef1alpha100E PE=2 SV=2
P06603	K336	8	0.756082	Tubulin alpha-1 chain OS=Drosophila melanogaster GN=alphaTub84B PE=2 SV=1
P06603	K394	2	0.681664	Tubulin alpha-1 chain OS=Drosophila melanogaster GN=alphaTub84B PE=2 SV=1
P06603	K338	2	0.85938	Tubulin alpha-1 chain OS=Drosophila melanogaster GN=alphaTub84B PE=2 SV=1
P06603	K370	7	0.672317	Tubulin alpha-1 chain OS=Drosophila melanogaster GN=alphaTub84B PE=2 SV=1
P06603	K326	4	0.686887	Tubulin alpha-1 chain OS=Drosophila melanogaster GN=alphaTub84B PE=2 SV=1
P06603	K60	5	0.665599	Tubulin alpha-1 chain OS=Drosophila melanogaster GN=alphaTub84B PE=2 SV=1
P06603	K96	14	0.72885	Tubulin alpha-1 chain OS=Drosophila melanogaster GN=alphaTub84B PE=2 SV=1
P07486	K303	1	0.501804	Glyceraldehyde-3-phosphate dehydrogenase 1 OS=Drosophila melanogaster GN=Gapdh1 PE=2 SV=2
P07486	K326	1	0.333607	Glyceraldehyde-3-phosphate dehydrogenase 1 OS=Drosophila melanogaster GN=Gapdh1 PE=2 SV=2
P07486	K212	1	0.128542	Glyceraldehyde-3-phosphate dehydrogenase 1 OS=Drosophila melanogaster GN=Gapdh1 PE=2 SV=2
P07486	K191	2	0.375216	Glyceraldehyde-3-phosphate dehydrogenase 1 OS=Drosophila melanogaster GN=Gapdh1 PE=2 SV=2
P07486	K216	1	0.122014	Glyceraldehyde-3-phosphate dehydrogenase 1 OS=Drosophila melanogaster GN=Gapdh1 PE=2 SV=2
P07486	K70	2	0.487392	Glyceraldehyde-3-phosphate dehydrogenase 1 OS=Drosophila melanogaster GN=Gapdh1 PE=2 SV=2
P07487	K212	5	0.134279	Glyceraldehyde-3-phosphate dehydrogenase 2 OS=Drosophila melanogaster GN=Gapdh2 PE=1 SV=2
P07487	K248	3	0.392278	Glyceraldehyde-3-phosphate dehydrogenase 2 OS=Drosophila melanogaster GN=Gapdh2 PE=1 SV=2
P07668	K243	3	0.721047	Choline O-acetyltransferase OS=Drosophila melanogaster GN=Cha PE=1 SV=3
P07668	K183	1	0.8172	Choline O-acetyltransferase OS=Drosophila melanogaster GN=Cha PE=1 SV=3
P07713	K310	1	0.0327947	Protein decapentaplegic OS=Drosophila melanogaster GN=dpp PE=1 SV=2
P07713	K237	1	0.174271	Protein decapentaplegic OS=Drosophila melanogaster GN=dpp PE=1 SV=2
P08736	K255	3	0.271877	Elongation factor 1-alpha 1 OS=Drosophila melanogaster GN=Ef1alpha48D PE=1 SV=2
P08736	K154	2	0.153302	Elongation factor 1-alpha 1 OS=Drosophila melanogaster GN=Ef1alpha48D PE=1 SV=2
P08736	K44	1	0.173613	Elongation factor 1-alpha 1 OS=Drosophila melanogaster GN=Ef1alpha48D PE=1 SV=2
P08736	K244	1	0.370847	Elongation factor 1-alpha 1 OS=Drosophila melanogaster GN=Ef1alpha48D PE=1 SV=2
P08736	K439	7	0.0508958	Elongation factor 1-alpha 1 OS=Drosophila melanogaster GN=Ef1alpha48D PE=1 SV=2
P08879	K51	8	0.375273	Nucleoside diphosphate kinase OS=Drosophila melanogaster GN=awd PE=1 SV=3
P08879	K46	1	0.285448	Nucleoside diphosphate kinase OS=Drosophila melanogaster GN=awd PE=1 SV=3
P09180	K168	1	0.0659408	60S ribosomal protein L4 OS=Drosophila melanogaster GN=RpL4 PE=1 SV=2
P09180	K330	1	0.422463	60S ribosomal protein L4 OS=Drosophila melanogaster GN=RpL4 PE=1 SV=2
P10676	K311	1	0.245354	Neither inactivation nor afterpotential protein C OS=Drosophila melanogaster GN=ninaC PE=1 SV=2
P10676	K596	1	0.322827	Neither inactivation nor afterpotential protein C OS=Drosophila melanogaster GN=ninaC PE=1 SV=2
P10676	K589	9	0.389772	Neither inactivation nor afterpotential protein C OS=Drosophila melanogaster GN=ninaC PE=1 SV=2
P10676	K807	1	0.452946	Neither inactivation nor afterpotential protein C OS=Drosophila melanogaster GN=ninaC PE=1 SV=2
P10676	K155	1	0.46739	Neither inactivation nor afterpotential protein C OS=Drosophila melanogaster GN=ninaC PE=1 SV=2
P10676	K45	1	0.441252	Neither inactivation nor afterpotential protein C OS=Drosophila melanogaster GN=ninaC PE=1 SV=2
P10676	K877	4	0.228675	Neither inactivation nor afterpotential protein C OS=Drosophila melanogaster GN=ninaC PE=1 SV=2
P12613	K250	1	0.446546	T-complex protein 1 subunit alpha OS=Drosophila melanogaster GN=T-cp1 PE=2 SV=2
P12982	K111	1	0.0169394	Serine/threonine-protein phosphatase alpha-2 isoform OS=Drosophila melanogaster GN=Pp1-87B PE=1 SV=1
P12982	K24	3	0.0676108	Serine/threonine-protein phosphatase alpha-2 isoform OS=Drosophila melanogaster GN=Pp1-87B PE=1 SV=1
P12982	K258	5	0.0400329	Serine/threonine-protein phosphatase alpha-2 isoform OS=Drosophila melanogaster GN=Pp1-87B PE=1 SV=1
P12982	K139	1	0.0263914	Serine/threonine-protein phosphatase alpha-2 isoform OS=Drosophila melanogaster GN=Pp1-87B PE=1 SV=1
P13060	K624	3	0.224995	Elongation factor 2 OS=Drosophila melanogaster GN=EF2 PE=1 SV=4
P13060	K831	2	0.110669	Elongation factor 2 OS=Drosophila melanogaster GN=EF2 PE=1 SV=4
P13060	K498	1	0.142003	Elongation factor 2 OS=Drosophila melanogaster GN=EF2 PE=1 SV=4
P13060	K163	1	0.114966	Elongation factor 2 OS=Drosophila melanogaster GN=EF2 PE=1 SV=4
P13060	K42	2	0.172918	Elongation factor 2 OS=Drosophila melanogaster GN=EF2 PE=1 SV=4
P13060	K240	1	0.0350273	Elongation factor 2 OS=Drosophila melanogaster GN=EF2 PE=1 SV=4
P13060	K245	1	0.101193	Elongation factor 2 OS=Drosophila melanogaster GN=EF2 PE=1 SV=4
P13607	K647	1	0.154726	Sodium/potassium-transporting ATPase subunit alpha OS=Drosophila melanogaster GN=Atpalpha PE=1 SV=3
P13607	K544	1	0.759826	Sodium/potassium-transporting ATPase subunit alpha OS=Drosophila melanogaster GN=Atpalpha PE=1 SV=3
P13607	K212	5	0.823223	Sodium/potassium-transporting ATPase subunit alpha OS=Drosophila melanogaster GN=Atpalpha PE=1 SV=3
P13607	K174	3	0.78831	Sodium/potassium-transporting ATPase subunit alpha OS=Drosophila melanogaster GN=Atpalpha PE=1 SV=3
P13607	K87	2	0.890457	Sodium/potassium-transporting ATPase subunit alpha OS=Drosophila melanogaster GN=Atpalpha PE=1 SV=3
P13607	K437	2	0.613567	Sodium/potassium-transporting ATPase subunit alpha OS=Drosophila melanogaster GN=Atpalpha PE=1 SV=3
P13607	K679	9	0.778865	Sodium/potassium-transporting ATPase subunit alpha OS=Drosophila melanogaster GN=Atpalpha PE=1 SV=3
P13607	K102	1	0.857913	Sodium/potassium-transporting ATPase subunit alpha OS=Drosophila melanogaster GN=Atpalpha PE=1 SV=3
P13607	K630	2	0.860736	Sodium/potassium-transporting ATPase subunit alpha OS=Drosophila melanogaster GN=Atpalpha PE=1 SV=3
P13607	K452	6	0.874203	Sodium/potassium-transporting ATPase subunit alpha OS=Drosophila melanogaster GN=Atpalpha PE=1 SV=3
P13607	K63	10	0.633384	Sodium/potassium-transporting ATPase subunit alpha OS=Drosophila melanogaster GN=Atpalpha PE=1 SV=3
P13607	K85	13	0.855113	Sodium/potassium-transporting ATPase subunit alpha OS=Drosophila melanogaster GN=Atpalpha PE=1 SV=3
P13607	K54	41	0.793316	Sodium/potassium-transporting ATPase subunit alpha OS=Drosophila melanogaster GN=Atpalpha PE=1 SV=3
P13607	K745	1	0.69867	Sodium/potassium-transporting ATPase subunit alpha OS=Drosophila melanogaster GN=Atpalpha PE=1 SV=3
P13607	K230	9	0.840575	Sodium/potassium-transporting ATPase subunit alpha OS=Drosophila melanogaster GN=Atpalpha PE=1 SV=3
P13607	K744	7	0.74385	Sodium/potassium-transporting ATPase subunit alpha OS=Drosophila melanogaster GN=Atpalpha PE=1 SV=3
P13607	K505	5	0.820928	Sodium/potassium-transporting ATPase subunit alpha OS=Drosophila melanogaster GN=Atpalpha PE=1 SV=3
P13607	K861	4	0.495521	Sodium/potassium-transporting ATPase subunit alpha OS=Drosophila melanogaster GN=Atpalpha PE=1 SV=3
P13607	K643	5	0.672323	Sodium/potassium-transporting ATPase subunit alpha OS=Drosophila melanogaster GN=Atpalpha PE=1 SV=3
P13607	K47	12	0.617466	Sodium/potassium-transporting ATPase subunit alpha OS=Drosophila melanogaster GN=Atpalpha PE=1 SV=3
P13607	K526	4	0.887981	Sodium/potassium-transporting ATPase subunit alpha OS=Drosophila melanogaster GN=Atpalpha PE=1 SV=3
P13607	K258	4	0.829915	Sodium/potassium-transporting ATPase subunit alpha OS=Drosophila melanogaster GN=Atpalpha PE=1 SV=3
P13677	K400	1	0.124072	Protein kinase C, eye isozyme OS=Drosophila melanogaster GN=inaC PE=1 SV=1
P13677	K518	4	0.0441149	Protein kinase C, eye isozyme OS=Drosophila melanogaster GN=inaC PE=1 SV=1
P13677	K384	3	0.116227	Protein kinase C, eye isozyme OS=Drosophila melanogaster GN=inaC PE=1 SV=1
P13677	K665	1	0.0191382	Protein kinase C, eye isozyme OS=Drosophila melanogaster GN=inaC PE=1 SV=1
P15357	K6	1	0.00229661	Ubiquitin-40S ribosomal protein S27a OS=Drosophila melanogaster GN=RpS27A PE=1 SV=2
P15357	K113	3	0.184078	Ubiquitin-40S ribosomal protein S27a OS=Drosophila melanogaster GN=RpS27A PE=1 SV=2
P15357	K11	5	0.0603797	Ubiquitin-40S ribosomal protein S27a OS=Drosophila melanogaster GN=RpS27A PE=1 SV=2
P15357	K33	6	0.0131691	Ubiquitin-40S ribosomal protein S27a OS=Drosophila melanogaster GN=RpS27A PE=1 SV=2
P15357	K27	1	0.019396	Ubiquitin-40S ribosomal protein S27a OS=Drosophila melanogaster GN=RpS27A PE=1 SV=2
P15357	K63	18	0.0245938	Ubiquitin-40S ribosomal protein S27a OS=Drosophila melanogaster GN=RpS27A PE=1 SV=2
P15357	K48	12	0.013907	Ubiquitin-40S ribosomal protein S27a OS=Drosophila melanogaster GN=RpS27A PE=1 SV=2
P16378	K32	1	0.706949	G protein alpha o subunit OS=Drosophila melanogaster GN=Galphao PE=1 SV=1
P16378	K67	4	0.771122	G protein alpha o subunit OS=Drosophila melanogaster GN=Galphao PE=1 SV=1
P16378	K166	4	0.70404	G protein alpha o subunit OS=Drosophila melanogaster GN=Galphao PE=1 SV=1
P16378	K198	1	0.699722	G protein alpha o subunit OS=Drosophila melanogaster GN=Galphao PE=1 SV=1
P17276	K27	3	0.0879139	Protein henna OS=Drosophila melanogaster GN=Hn PE=2 SV=3
P17276	K85	7	0.142566	Protein henna OS=Drosophila melanogaster GN=Hn PE=2 SV=3
P17276	K158	7	0.129158	Protein henna OS=Drosophila melanogaster GN=Hn PE=2 SV=3
P17336	K224	2	0.0294444	Catalase OS=Drosophila melanogaster GN=Cat PE=1 SV=2
P17336	K36	1	0.0129527	Catalase OS=Drosophila melanogaster GN=Cat PE=1 SV=2
P17336	K481	1	0.0534173	Catalase OS=Drosophila melanogaster GN=Cat PE=1 SV=2
P17336	K299	1	0.0821515	Catalase OS=Drosophila melanogaster GN=Cat PE=1 SV=2
P17336	K291	1	0.0840282	Catalase OS=Drosophila melanogaster GN=Cat PE=1 SV=2
P17704	K107	1	0.116408	40S ribosomal protein S17 OS=Drosophila melanogaster GN=RpS17 PE=1 SV=2
P17704	K49	1	0.125986	40S ribosomal protein S17 OS=Drosophila melanogaster GN=RpS17 PE=1 SV=2
P18053	K245	1	0.0684226	Proteasome subunit alpha type-4 OS=Drosophila melanogaster GN=Prosalpha3 PE=1 SV=2
P18053	K193	1	0.0247472	Proteasome subunit alpha type-4 OS=Drosophila melanogaster GN=Prosalpha3 PE=1 SV=2
P18053	K225	1	0.18067	Proteasome subunit alpha type-4 OS=Drosophila melanogaster GN=Prosalpha3 PE=1 SV=2
P18053	K54	2	0.0883746	Proteasome subunit alpha type-4 OS=Drosophila melanogaster GN=Prosalpha3 PE=1 SV=2
P18053	K182	1	0.124412	Proteasome subunit alpha type-4 OS=Drosophila melanogaster GN=Prosalpha3 PE=1 SV=2
P18053	K64	4	0.0249181	Proteasome subunit alpha type-4 OS=Drosophila melanogaster GN=Prosalpha3 PE=1 SV=2
P18053	K186	2	0.130835	Proteasome subunit alpha type-4 OS=Drosophila melanogaster GN=Prosalpha3 PE=1 SV=2
P18053	K242	1	0.0485725	Proteasome subunit alpha type-4 OS=Drosophila melanogaster GN=Prosalpha3 PE=1 SV=2
P18053	K208	1	0.0915195	Proteasome subunit alpha type-4 OS=Drosophila melanogaster GN=Prosalpha3 PE=1 SV=2
P18053	K233	2	0.0969065	Proteasome subunit alpha type-4 OS=Drosophila melanogaster GN=Prosalpha3 PE=1 SV=2
P18053	K238	2	0.476219	Proteasome subunit alpha type-4 OS=Drosophila melanogaster GN=Prosalpha3 PE=1 SV=2
P18091	K538	1	0.964972	Alpha-actinin, sarcomeric OS=Drosophila melanogaster GN=Actn PE=1 SV=2
P18091	K198	1	0.909587	Alpha-actinin, sarcomeric OS=Drosophila melanogaster GN=Actn PE=1 SV=2
P18091	K98	1	0.929541	Alpha-actinin, sarcomeric OS=Drosophila melanogaster GN=Actn PE=1 SV=2
P18091	K434	1	0.825955	Alpha-actinin, sarcomeric OS=Drosophila melanogaster GN=Actn PE=1 SV=2
P18432	K49	2	0.870616	Myosin regulatory light chain 2 OS=Drosophila melanogaster GN=Mlc2 PE=1 SV=2
P18432	K97	1	0.821551	Myosin regulatory light chain 2 OS=Drosophila melanogaster GN=Mlc2 PE=1 SV=2
P18432	K109	2	0.894473	Myosin regulatory light chain 2 OS=Drosophila melanogaster GN=Mlc2 PE=1 SV=2
P18432	K184	2	0.951346	Myosin regulatory light chain 2 OS=Drosophila melanogaster GN=Mlc2 PE=1 SV=2
P18432	K180	1	0.932401	Myosin regulatory light chain 2 OS=Drosophila melanogaster GN=Mlc2 PE=1 SV=2
P18432	K81	1	0.875641	Myosin regulatory light chain 2 OS=Drosophila melanogaster GN=Mlc2 PE=1 SV=2
P18432	K169	5	0.933249	Myosin regulatory light chain 2 OS=Drosophila melanogaster GN=Mlc2 PE=1 SV=2
P18489	K54	8	0.0676315	Synaptobrevin OS=Drosophila melanogaster GN=Syb PE=2 SV=3
P18489	K101	6	0.12812	Synaptobrevin OS=Drosophila melanogaster GN=Syb PE=2 SV=3
P18489	K99	18	0.138446	Synaptobrevin OS=Drosophila melanogaster GN=Syb PE=2 SV=3
P18489	K47	1	0.0690931	Synaptobrevin OS=Drosophila melanogaster GN=Syb PE=2 SV=3
P18489	K68	1	0.0904756	Synaptobrevin OS=Drosophila melanogaster GN=Syb PE=2 SV=3
P19107	K73	2	0.010749	Phosrestin-1 OS=Drosophila melanogaster GN=Arr2 PE=1 SV=2
P19107	K282	1	0.0041128	Phosrestin-1 OS=Drosophila melanogaster GN=Arr2 PE=1 SV=2
P19107	K212	1	0.0263505	Phosrestin-1 OS=Drosophila melanogaster GN=Arr2 PE=1 SV=2
P19107	K356	2	0.00529881	Phosrestin-1 OS=Drosophila melanogaster GN=Arr2 PE=1 SV=2
P19107	K167	2	0.00897912	Phosrestin-1 OS=Drosophila melanogaster GN=Arr2 PE=1 SV=2
P19107	K51	2	0.00762227	Phosrestin-1 OS=Drosophila melanogaster GN=Arr2 PE=1 SV=2
P19107	K391	1	0.0525074	Phosrestin-1 OS=Drosophila melanogaster GN=Arr2 PE=1 SV=2
P19107	K344	1	0.0142387	Phosrestin-1 OS=Drosophila melanogaster GN=Arr2 PE=1 SV=2
P19107	K187	2	0.0250199	Phosrestin-1 OS=Drosophila melanogaster GN=Arr2 PE=1 SV=2
P19334	K361	13	0.495487	Transient receptor potential protein OS=Drosophila melanogaster GN=trp PE=1 SV=3
P19334	K862	4	0.497393	Transient receptor potential protein OS=Drosophila melanogaster GN=trp PE=1 SV=3
P19334	K677	5	0.526488	Transient receptor potential protein OS=Drosophila melanogaster GN=trp PE=1 SV=3
P19334	K854	1	0.509952	Transient receptor potential protein OS=Drosophila melanogaster GN=trp PE=1 SV=3
P19334	K138	7	0.61852	Transient receptor potential protein OS=Drosophila melanogaster GN=trp PE=1 SV=3
P19334	K813	4	0.516554	Transient receptor potential protein OS=Drosophila melanogaster GN=trp PE=1 SV=3
P19334	K851	1	0.459582	Transient receptor potential protein OS=Drosophila melanogaster GN=trp PE=1 SV=3
P19334	K60	2	0.557866	Transient receptor potential protein OS=Drosophila melanogaster GN=trp PE=1 SV=3
P19334	K50	1	0.505651	Transient receptor potential protein OS=Drosophila melanogaster GN=trp PE=1 SV=3
P19334	K824	2	0.520166	Transient receptor potential protein OS=Drosophila melanogaster GN=trp PE=1 SV=3
P19334	K328	1	0.457605	Transient receptor potential protein OS=Drosophila melanogaster GN=trp PE=1 SV=3
P19334	K736	1	0.613606	Transient receptor potential protein OS=Drosophila melanogaster GN=trp PE=1 SV=3
P19334	K873	7	0.515356	Transient receptor potential protein OS=Drosophila melanogaster GN=trp PE=1 SV=3
P19334	K842	2	0.530513	Transient receptor potential protein OS=Drosophila melanogaster GN=trp PE=1 SV=3
P19351	K257	1	0.832134	Troponin T, skeletal muscle OS=Drosophila melanogaster GN=up PE=1 SV=3
P19351	K247	1	0.874891	Troponin T, skeletal muscle OS=Drosophila melanogaster GN=up PE=1 SV=3
P19351	K151	1	0.913492	Troponin T, skeletal muscle OS=Drosophila melanogaster GN=up PE=1 SV=3
P19351	K150	2	0.88836	Troponin T, skeletal muscle OS=Drosophila melanogaster GN=up PE=1 SV=3
P19351	K185	4	0.896461	Troponin T, skeletal muscle OS=Drosophila melanogaster GN=up PE=1 SV=3
P19351	K40	16	0.913382	Troponin T, skeletal muscle OS=Drosophila melanogaster GN=up PE=1 SV=3
P19351	K200	5	0.886021	Troponin T, skeletal muscle OS=Drosophila melanogaster GN=up PE=1 SV=3
P19351	K215	4	0.912389	Troponin T, skeletal muscle OS=Drosophila melanogaster GN=up PE=1 SV=3
P19351	K196	3	0.93664	Troponin T, skeletal muscle OS=Drosophila melanogaster GN=up PE=1 SV=3
P19351	K293	2	0.91984	Troponin T, skeletal muscle OS=Drosophila melanogaster GN=up PE=1 SV=3
P20228	K16	2	0.725847	Glutamate decarboxylase OS=Drosophila melanogaster GN=Gad1 PE=2 SV=2
P20228	K94	1	0.757168	Glutamate decarboxylase OS=Drosophila melanogaster GN=Gad1 PE=2 SV=2
P20228	K49	16	0.687269	Glutamate decarboxylase OS=Drosophila melanogaster GN=Gad1 PE=2 SV=2
P20228	K409	1	0.690942	Glutamate decarboxylase OS=Drosophila melanogaster GN=Gad1 PE=2 SV=2
P20240	K327	2	0.171877	Otefin OS=Drosophila melanogaster GN=Ote PE=1 SV=2
P20240	K313	4	0.0891548	Otefin OS=Drosophila melanogaster GN=Ote PE=1 SV=2
P20241	K1192	5	0.515365	Neuroglian OS=Drosophila melanogaster GN=Nrg PE=1 SV=2
P20432	K79	1	0.0775579	Glutathione S-transferase D1 OS=Drosophila melanogaster GN=GstD1 PE=1 SV=1
P20432	K129	1	0.0856154	Glutathione S-transferase D1 OS=Drosophila melanogaster GN=GstD1 PE=1 SV=1
P20432	K176	1	0.199583	Glutathione S-transferase D1 OS=Drosophila melanogaster GN=GstD1 PE=1 SV=1
P20432	K76	3	0.0785849	Glutathione S-transferase D1 OS=Drosophila melanogaster GN=GstD1 PE=1 SV=1
P20432	K21	2	0.0852358	Glutathione S-transferase D1 OS=Drosophila melanogaster GN=GstD1 PE=1 SV=1
P20478	K340	3	0.0365006	Glutamine synthetase 2 cytoplasmic OS=Drosophila melanogaster GN=Gs2 PE=2 SV=3
P20478	K265	1	0.0599687	Glutamine synthetase 2 cytoplasmic OS=Drosophila melanogaster GN=Gs2 PE=2 SV=3
P20478	K278	2	0.0632584	Glutamine synthetase 2 cytoplasmic OS=Drosophila melanogaster GN=Gs2 PE=2 SV=3
P21521	K167	5	0.615643	Synaptotagmin 1 OS=Drosophila melanogaster GN=Syt1 PE=1 SV=3
P21521	K165	6	0.627662	Synaptotagmin 1 OS=Drosophila melanogaster GN=Syt1 PE=1 SV=3
P21521	K155	1	0.671118	Synaptotagmin 1 OS=Drosophila melanogaster GN=Syt1 PE=1 SV=3
P21914	K176	2	0.218767	Succinate dehydrogenase [ubiquinone] iron-sulfur subunit, mitochondrial OS=Drosophila melanogaster GN=SdhB PE=2 SV=2
P21914	K62	2	0.211897	Succinate dehydrogenase [ubiquinone] iron-sulfur subunit, mitochondrial OS=Drosophila melanogaster GN=SdhB PE=2 SV=2
P21914	K289	1	0.334705	Succinate dehydrogenase [ubiquinone] iron-sulfur subunit, mitochondrial OS=Drosophila melanogaster GN=SdhB PE=2 SV=2
P21914	K285	2	0.164038	Succinate dehydrogenase [ubiquinone] iron-sulfur subunit, mitochondrial OS=Drosophila melanogaster GN=SdhB PE=2 SV=2
P22464	K291	2	0.204784	Annexin B9 OS=Drosophila melanogaster GN=AnxB9 PE=2 SV=2
P22464	K241	1	0.14809	Annexin B9 OS=Drosophila melanogaster GN=AnxB9 PE=2 SV=2
P22464	K64	1	0.0674245	Annexin B9 OS=Drosophila melanogaster GN=AnxB9 PE=2 SV=2
P22464	K229	4	0.0894824	Annexin B9 OS=Drosophila melanogaster GN=AnxB9 PE=2 SV=2
P22464	K253	1	0.156394	Annexin B9 OS=Drosophila melanogaster GN=AnxB9 PE=2 SV=2
P22465	K54	6	0.105533	Annexin B10 OS=Drosophila melanogaster GN=AnxB10 PE=2 SV=3
P22465	K215	6	0.114579	Annexin B10 OS=Drosophila melanogaster GN=AnxB10 PE=2 SV=3
P22465	K187	2	0.0947584	Annexin B10 OS=Drosophila melanogaster GN=AnxB10 PE=2 SV=3
P22465	K286	4	0.0725161	Annexin B10 OS=Drosophila melanogaster GN=AnxB10 PE=2 SV=3
P22700	K542	2	0.875253	Calcium-transporting ATPase sarcoplasmic/endoplasmic reticulum type OS=Drosophila melanogaster GN=Ca-P60A PE=1 SV=2
P22700	K30	2	0.852121	Calcium-transporting ATPase sarcoplasmic/endoplasmic reticulum type OS=Drosophila melanogaster GN=Ca-P60A PE=1 SV=2
P22700	K534	1	0.8343	Calcium-transporting ATPase sarcoplasmic/endoplasmic reticulum type OS=Drosophila melanogaster GN=Ca-P60A PE=1 SV=2
P22700	K218	1	0.906684	Calcium-transporting ATPase sarcoplasmic/endoplasmic reticulum type OS=Drosophila melanogaster GN=Ca-P60A PE=1 SV=2
P22700	K884	8	0.872105	Calcium-transporting ATPase sarcoplasmic/endoplasmic reticulum type OS=Drosophila melanogaster GN=Ca-P60A PE=1 SV=2
P22700	K544	2	0.809504	Calcium-transporting ATPase sarcoplasmic/endoplasmic reticulum type OS=Drosophila melanogaster GN=Ca-P60A PE=1 SV=2
P22700	K205	1	0.873782	Calcium-transporting ATPase sarcoplasmic/endoplasmic reticulum type OS=Drosophila melanogaster GN=Ca-P60A PE=1 SV=2
P22700	K158	2	0.78782	Calcium-transporting ATPase sarcoplasmic/endoplasmic reticulum type OS=Drosophila melanogaster GN=Ca-P60A PE=1 SV=2
P22700	K651	3	0.744077	Calcium-transporting ATPase sarcoplasmic/endoplasmic reticulum type OS=Drosophila melanogaster GN=Ca-P60A PE=1 SV=2
P22700	K459	1	0.849336	Calcium-transporting ATPase sarcoplasmic/endoplasmic reticulum type OS=Drosophila melanogaster GN=Ca-P60A PE=1 SV=2
P22700	K189	1	0.853162	Calcium-transporting ATPase sarcoplasmic/endoplasmic reticulum type OS=Drosophila melanogaster GN=Ca-P60A PE=1 SV=2
P22700	K234	16	0.88927	Calcium-transporting ATPase sarcoplasmic/endoplasmic reticulum type OS=Drosophila melanogaster GN=Ca-P60A PE=1 SV=2
P23625	K152	7	0.627185	G protein alpha q subunit OS=Drosophila melanogaster GN=Galphaq PE=2 SV=2
P23625	K35	3	0.548981	G protein alpha q subunit OS=Drosophila melanogaster GN=Galphaq PE=2 SV=2
P23625	K46	3	0.557305	G protein alpha q subunit OS=Drosophila melanogaster GN=Galphaq PE=2 SV=2
P23625	K293	14	0.58205	G protein alpha q subunit OS=Drosophila melanogaster GN=Galphaq PE=2 SV=2
P23625	K300	2	0.631473	G protein alpha q subunit OS=Drosophila melanogaster GN=Galphaq PE=2 SV=2
P23625	K348	1	0.60099	G protein alpha q subunit OS=Drosophila melanogaster GN=Galphaq PE=2 SV=2
P25007	K214	4	0.221866	Peptidyl-prolyl cis-trans isomerase OS=Drosophila melanogaster GN=Cyp1 PE=1 SV=2
P25161	K422	1	0.126928	Probable 26S proteasome non-ATPase regulatory subunit 3 OS=Drosophila melanogaster GN=Rpn3 PE=2 SV=1
P25161	K182	1	0.436885	Probable 26S proteasome non-ATPase regulatory subunit 3 OS=Drosophila melanogaster GN=Rpn3 PE=2 SV=1
P25161	K102	1	0.342352	Probable 26S proteasome non-ATPase regulatory subunit 3 OS=Drosophila melanogaster GN=Rpn3 PE=2 SV=1
P25171	K331	1	0.664483	Regulator of chromosome condensation OS=Drosophila melanogaster GN=Rcc1 PE=1 SV=2
P25228	K71	2	0.475529	Ras-related protein Rab-3 OS=Drosophila melanogaster GN=Rab3 PE=1 SV=1
P25228	K172	1	0.718241	Ras-related protein Rab-3 OS=Drosophila melanogaster GN=Rab3 PE=1 SV=1
P25455	K1046	1	0.572374	1-phosphatidylinositol 4,5-bisphosphate phosphodiesterase classes I and II OS=Drosophila melanogaster GN=Plc21C PE=2 SV=3
P26308	K89	3	0.473991	Guanine nucleotide-binding protein subunit beta-1 OS=Drosophila melanogaster GN=Gbeta13F PE=1 SV=1
P26308	K78	1	0.50773	Guanine nucleotide-binding protein subunit beta-1 OS=Drosophila melanogaster GN=Gbeta13F PE=1 SV=1
P26308	K15	1	0.486519	Guanine nucleotide-binding protein subunit beta-1 OS=Drosophila melanogaster GN=Gbeta13F PE=1 SV=1
P28668	K1599	2	0.15312	Bifunctional glutamate/proline--tRNA ligase OS=Drosophila melanogaster GN=Aats-glupro PE=1 SV=2
P28668	K1600	1	0.148478	Bifunctional glutamate/proline--tRNA ligase OS=Drosophila melanogaster GN=Aats-glupro PE=1 SV=2
P29310	K118	1	0.280594	14-3-3 protein zeta OS=Drosophila melanogaster GN=14-3-3zeta PE=1 SV=1
P29310	K160	1	0.393623	14-3-3 protein zeta OS=Drosophila melanogaster GN=14-3-3zeta PE=1 SV=1
P29310	K52	1	0.47832	14-3-3 protein zeta OS=Drosophila melanogaster GN=14-3-3zeta PE=1 SV=1
P29310	K71	5	0.289734	14-3-3 protein zeta OS=Drosophila melanogaster GN=14-3-3zeta PE=1 SV=1
P29413	K304	1	0.751016	Calreticulin OS=Drosophila melanogaster GN=Crc PE=1 SV=2
P29413	K64	1	0.708838	Calreticulin OS=Drosophila melanogaster GN=Crc PE=1 SV=2
P29742	K638	4	0.219454	Clathrin heavy chain OS=Drosophila melanogaster GN=Chc PE=1 SV=1
P29742	K807	1	0.177124	Clathrin heavy chain OS=Drosophila melanogaster GN=Chc PE=1 SV=1
P29742	K620	1	0.371881	Clathrin heavy chain OS=Drosophila melanogaster GN=Chc PE=1 SV=1
P29742	K1610	4	0.328962	Clathrin heavy chain OS=Drosophila melanogaster GN=Chc PE=1 SV=1
P29742	K370	2	0.282738	Clathrin heavy chain OS=Drosophila melanogaster GN=Chc PE=1 SV=1
P29742	K1201	6	0.460812	Clathrin heavy chain OS=Drosophila melanogaster GN=Chc PE=1 SV=1
P29742	K508	7	0.327184	Clathrin heavy chain OS=Drosophila melanogaster GN=Chc PE=1 SV=1
P29829	K23	1	0.420108	Guanine nucleotide-binding protein subunit beta-2 OS=Drosophila melanogaster GN=Gbeta76C PE=1 SV=3
P29829	K182	1	0.323539	Guanine nucleotide-binding protein subunit beta-2 OS=Drosophila melanogaster GN=Gbeta76C PE=1 SV=3
P29829	K215	1	0.311583	Guanine nucleotide-binding protein subunit beta-2 OS=Drosophila melanogaster GN=Gbeta76C PE=1 SV=3
P29829	K212	2	0.311367	Guanine nucleotide-binding protein subunit beta-2 OS=Drosophila melanogaster GN=Gbeta76C PE=1 SV=3
P29829	K179	3	0.462558	Guanine nucleotide-binding protein subunit beta-2 OS=Drosophila melanogaster GN=Gbeta76C PE=1 SV=3
P29829	K61	3	0.459525	Guanine nucleotide-binding protein subunit beta-2 OS=Drosophila melanogaster GN=Gbeta76C PE=1 SV=3
P29829	K21	5	0.470733	Guanine nucleotide-binding protein subunit beta-2 OS=Drosophila melanogaster GN=Gbeta76C PE=1 SV=3
P29844	K213	1	0.152161	Heat shock 70 kDa protein cognate 3 OS=Drosophila melanogaster GN=Hsc70-3 PE=2 SV=2
P31007	K89	1	0.42363	Disks large 1 tumor suppressor protein OS=Drosophila melanogaster GN=dlg1 PE=1 SV=2
P31007	K381	12	0.125063	Disks large 1 tumor suppressor protein OS=Drosophila melanogaster GN=dlg1 PE=1 SV=2
P31007	K683	1	0.716143	Disks large 1 tumor suppressor protein OS=Drosophila melanogaster GN=dlg1 PE=1 SV=2
P31007	K601	5	0.834673	Disks large 1 tumor suppressor protein OS=Drosophila melanogaster GN=dlg1 PE=1 SV=2
P31007	K327	1	0.235179	Disks large 1 tumor suppressor protein OS=Drosophila melanogaster GN=dlg1 PE=1 SV=2
P31409	K46	13	0.327809	V-type proton ATPase subunit B OS=Drosophila melanogaster GN=Vha55 PE=2 SV=1
P32392	K264	1	0.0340128	Actin-related protein 3 OS=Drosophila melanogaster GN=Arp3 PE=2 SV=3
P32392	K25	13	0.794024	Actin-related protein 3 OS=Drosophila melanogaster GN=Arp3 PE=2 SV=3
P32392	K329	18	0.436474	Actin-related protein 3 OS=Drosophila melanogaster GN=Arp3 PE=2 SV=3
P35122	K160	7	0.848343	Ubiquitin carboxyl-terminal hydrolase OS=Drosophila melanogaster GN=Uch PE=2 SV=2
P35381	K64	8	0.508784	ATP synthase subunit alpha, mitochondrial OS=Drosophila melanogaster GN=blw PE=1 SV=2
P35381	K423	3	0.453206	ATP synthase subunit alpha, mitochondrial OS=Drosophila melanogaster GN=blw PE=1 SV=2
P35381	K174	2	0.680207	ATP synthase subunit alpha, mitochondrial OS=Drosophila melanogaster GN=blw PE=1 SV=2
P35381	K497	2	0.59429	ATP synthase subunit alpha, mitochondrial OS=Drosophila melanogaster GN=blw PE=1 SV=2
P35381	K315	1	0.6068	ATP synthase subunit alpha, mitochondrial OS=Drosophila melanogaster GN=blw PE=1 SV=2
P35381	K433	2	0.671506	ATP synthase subunit alpha, mitochondrial OS=Drosophila melanogaster GN=blw PE=1 SV=2
P35381	K229	4	0.629217	ATP synthase subunit alpha, mitochondrial OS=Drosophila melanogaster GN=blw PE=1 SV=2
P35381	K125	1	0.598688	ATP synthase subunit alpha, mitochondrial OS=Drosophila melanogaster GN=blw PE=1 SV=2
P35381	K508	1	0.642603	ATP synthase subunit alpha, mitochondrial OS=Drosophila melanogaster GN=blw PE=1 SV=2
P35381	K193	1	0.64027	ATP synthase subunit alpha, mitochondrial OS=Drosophila melanogaster GN=blw PE=1 SV=2
P35381	K260	4	0.631626	ATP synthase subunit alpha, mitochondrial OS=Drosophila melanogaster GN=blw PE=1 SV=2
P35381	K166	8	0.717412	ATP synthase subunit alpha, mitochondrial OS=Drosophila melanogaster GN=blw PE=1 SV=2
P35381	K527	3	0.667365	ATP synthase subunit alpha, mitochondrial OS=Drosophila melanogaster GN=blw PE=1 SV=2
P35381	K160	10	0.703596	ATP synthase subunit alpha, mitochondrial OS=Drosophila melanogaster GN=blw PE=1 SV=2
P35415	K292	6	0.932693	Paramyosin, long form OS=Drosophila melanogaster GN=Prm PE=1 SV=1
P35415	K442	3	0.900279	Paramyosin, long form OS=Drosophila melanogaster GN=Prm PE=1 SV=1
P35415	K141	2	0.909055	Paramyosin, long form OS=Drosophila melanogaster GN=Prm PE=1 SV=1
P35415	K123	11	0.858822	Paramyosin, long form OS=Drosophila melanogaster GN=Prm PE=1 SV=1
P35415	K373	1	1	Paramyosin, long form OS=Drosophila melanogaster GN=Prm PE=1 SV=1
P35415	K380	1	0.861891	Paramyosin, long form OS=Drosophila melanogaster GN=Prm PE=1 SV=1
P35415	K105	2	0.921281	Paramyosin, long form OS=Drosophila melanogaster GN=Prm PE=1 SV=1
P35415	K124	8	0.87227	Paramyosin, long form OS=Drosophila melanogaster GN=Prm PE=1 SV=1
P35415	K303	2	0.938951	Paramyosin, long form OS=Drosophila melanogaster GN=Prm PE=1 SV=1
P35415	K419	1	0.892156	Paramyosin, long form OS=Drosophila melanogaster GN=Prm PE=1 SV=1
P35415	K224	2	0.932843	Paramyosin, long form OS=Drosophila melanogaster GN=Prm PE=1 SV=1
P35415	K234	1	0.805821	Paramyosin, long form OS=Drosophila melanogaster GN=Prm PE=1 SV=1
P35415	K218	7	0.960112	Paramyosin, long form OS=Drosophila melanogaster GN=Prm PE=1 SV=1
P35415	K474	1	0.909835	Paramyosin, long form OS=Drosophila melanogaster GN=Prm PE=1 SV=1
P35415	K191	2	0.883252	Paramyosin, long form OS=Drosophila melanogaster GN=Prm PE=1 SV=1
P35415	K180	2	0.974448	Paramyosin, long form OS=Drosophila melanogaster GN=Prm PE=1 SV=1
P35415	K122	7	0.94977	Paramyosin, long form OS=Drosophila melanogaster GN=Prm PE=1 SV=1
P36241	K180	2	0.0974176	60S ribosomal protein L19 OS=Drosophila melanogaster GN=RpL19 PE=1 SV=2
P36241	K52	2	0.0196449	60S ribosomal protein L19 OS=Drosophila melanogaster GN=RpL19 PE=1 SV=2
P36241	K197	1	0.125897	60S ribosomal protein L19 OS=Drosophila melanogaster GN=RpL19 PE=1 SV=2
P36241	K190	2	0.131515	60S ribosomal protein L19 OS=Drosophila melanogaster GN=RpL19 PE=1 SV=2
P36975	K106	3	0.215377	Synaptosomal-associated protein 25 OS=Drosophila melanogaster GN=Snap25 PE=2 SV=1
P38040	K57	6	0.778456	Guanine nucleotide-binding protein subunit gamma-1 OS=Drosophila melanogaster GN=Ggamma1 PE=2 SV=1
P38040	K38	1	0.578071	Guanine nucleotide-binding protein subunit gamma-1 OS=Drosophila melanogaster GN=Ggamma1 PE=2 SV=1
P38979	K135	1	0.250023	40S ribosomal protein SA OS=Drosophila melanogaster GN=sta PE=1 SV=2
P40421	K433	1	0.386696	Serine/threonine-protein phosphatase rdgC OS=Drosophila melanogaster GN=rdgC PE=2 SV=1
P40421	K57	1	0.4924	Serine/threonine-protein phosphatase rdgC OS=Drosophila melanogaster GN=rdgC PE=2 SV=1
P40421	K475	1	0.658996	Serine/threonine-protein phosphatase rdgC OS=Drosophila melanogaster GN=rdgC PE=2 SV=1
P40946	K69	2	0.160081	ADP-ribosylation factor 3 OS=Drosophila melanogaster GN=Arf51F PE=2 SV=3
P40946	K55	1	0.310134	ADP-ribosylation factor 3 OS=Drosophila melanogaster GN=Arf51F PE=2 SV=3
P41044	K231	8	0.427315	Calbindin-32 OS=Drosophila melanogaster GN=Cbp53E PE=2 SV=1
P41093	K136	1	0.112256	60S ribosomal protein L18a OS=Drosophila melanogaster GN=RpL18A PE=1 SV=1
P41093	K41	1	0.0710948	60S ribosomal protein L18a OS=Drosophila melanogaster GN=RpL18A PE=1 SV=1
P41093	K65	1	0.0477526	60S ribosomal protein L18a OS=Drosophila melanogaster GN=RpL18A PE=1 SV=1
P41126	K81	2	0.0669699	60S ribosomal protein L13 OS=Drosophila melanogaster GN=RpL13 PE=1 SV=1
P41572	K303	1	0.0541046	6-phosphogluconate dehydrogenase, decarboxylating OS=Drosophila melanogaster GN=Pgd PE=2 SV=1
P45594	K35	1	0.366038	Cofilin/actin-depolymerizing factor homolog OS=Drosophila melanogaster GN=tsr PE=1 SV=1
P45594	K116	1	0.334554	Cofilin/actin-depolymerizing factor homolog OS=Drosophila melanogaster GN=tsr PE=1 SV=1
P46461	K709	1	0.577854	Vesicle-fusing ATPase 1 OS=Drosophila melanogaster GN=comt PE=2 SV=1
P46461	K217	1	0.477316	Vesicle-fusing ATPase 1 OS=Drosophila melanogaster GN=comt PE=2 SV=1
P46461	K427	1	0.505336	Vesicle-fusing ATPase 1 OS=Drosophila melanogaster GN=comt PE=2 SV=1
P46461	K462	3	0.389433	Vesicle-fusing ATPase 1 OS=Drosophila melanogaster GN=comt PE=2 SV=1
P46461	K419	1	0.333913	Vesicle-fusing ATPase 1 OS=Drosophila melanogaster GN=comt PE=2 SV=1
P46461	K159	1	0.461725	Vesicle-fusing ATPase 1 OS=Drosophila melanogaster GN=comt PE=2 SV=1
P48375	K36	2	0.442163	12 kDa FK506-binding protein OS=Drosophila melanogaster GN=FK506-bp2 PE=3 SV=2
P48555	K156	1	0.336112	Ras-related protein Ral-a OS=Drosophila melanogaster GN=Rala PE=2 SV=2
P48596	K240	1	0.53337	GTP cyclohydrolase 1 OS=Drosophila melanogaster GN=Pu PE=1 SV=3
P48596	K297	4	0.555836	GTP cyclohydrolase 1 OS=Drosophila melanogaster GN=Pu PE=1 SV=3
P48596	K166	1	0.587803	GTP cyclohydrolase 1 OS=Drosophila melanogaster GN=Pu PE=1 SV=3
P48596	K173	2	0.471776	GTP cyclohydrolase 1 OS=Drosophila melanogaster GN=Pu PE=1 SV=3
P48596	K324	1	0.473655	GTP cyclohydrolase 1 OS=Drosophila melanogaster GN=Pu PE=1 SV=3
P48602	K217	1	0.585857	V-type proton ATPase catalytic subunit A isoform 1 OS=Drosophila melanogaster GN=Vha68-1 PE=2 SV=2
P48602	K513	6	0.65296	V-type proton ATPase catalytic subunit A isoform 1 OS=Drosophila melanogaster GN=Vha68-1 PE=2 SV=2
P48602	K160	3	0.552684	V-type proton ATPase catalytic subunit A isoform 1 OS=Drosophila melanogaster GN=Vha68-1 PE=2 SV=2
P48602	K464	1	0.504098	V-type proton ATPase catalytic subunit A isoform 1 OS=Drosophila melanogaster GN=Vha68-1 PE=2 SV=2
P48603	K237	1	0.42901	F-actin-capping protein subunit beta OS=Drosophila melanogaster GN=cpb PE=2 SV=1
P48603	K235	1	0.355189	F-actin-capping protein subunit beta OS=Drosophila melanogaster GN=cpb PE=2 SV=1
P48605	K355	2	0.299361	T-complex protein 1 subunit gamma OS=Drosophila melanogaster GN=Cctgamma PE=2 SV=2
P48611	K81	1	0.307558	6-pyruvoyl tetrahydrobiopterin synthase OS=Drosophila melanogaster GN=pr PE=1 SV=1
P49858	K108	6	0.238986	Protein cornichon OS=Drosophila melanogaster GN=cni PE=1 SV=1
P52656	K90	1	0.037078	Transcription initiation factor IIA subunit 2 OS=Drosophila melanogaster GN=TfIIA-S PE=1 SV=1
P53501	K327	4	0.923917	Actin-57B OS=Drosophila melanogaster GN=Act57B PE=1 SV=1
P53501	K316	2	0.881199	Actin-57B OS=Drosophila melanogaster GN=Act57B PE=1 SV=1
P54359	K388	1	0.558544	Septin-2 OS=Drosophila melanogaster GN=Sep2 PE=2 SV=2
P54385	K500	1	0.545545	Glutamate dehydrogenase, mitochondrial OS=Drosophila melanogaster GN=Gdh PE=1 SV=2
P54385	K407	2	0.647323	Glutamate dehydrogenase, mitochondrial OS=Drosophila melanogaster GN=Gdh PE=1 SV=2
P54385	K191	2	0.606694	Glutamate dehydrogenase, mitochondrial OS=Drosophila melanogaster GN=Gdh PE=1 SV=2
P55828	K102	1	0.0756997	40S ribosomal protein S20 OS=Drosophila melanogaster GN=RpS20 PE=1 SV=1
P55828	K101	1	0.027106	40S ribosomal protein S20 OS=Drosophila melanogaster GN=RpS20 PE=1 SV=1
P55828	K10	11	0.168927	40S ribosomal protein S20 OS=Drosophila melanogaster GN=RpS20 PE=1 SV=1
P55830	K76	1	0.0330887	40S ribosomal protein S3a OS=Drosophila melanogaster GN=RpS3A PE=1 SV=4
P55830	K34	1	0.0571512	40S ribosomal protein S3a OS=Drosophila melanogaster GN=RpS3A PE=1 SV=4
P56079	K49	4	0.211631	Phosphatidate cytidylyltransferase, photoreceptor-specific OS=Drosophila melanogaster GN=CdsA PE=1 SV=2
P56079	K74	3	0.306089	Phosphatidate cytidylyltransferase, photoreceptor-specific OS=Drosophila melanogaster GN=CdsA PE=1 SV=2
P56079	K427	4	0.320143	Phosphatidate cytidylyltransferase, photoreceptor-specific OS=Drosophila melanogaster GN=CdsA PE=1 SV=2
P56079	K64	1	0.375268	Phosphatidate cytidylyltransferase, photoreceptor-specific OS=Drosophila melanogaster GN=CdsA PE=1 SV=2
P56079	K56	6	0.267293	Phosphatidate cytidylyltransferase, photoreceptor-specific OS=Drosophila melanogaster GN=CdsA PE=1 SV=2
P56079	K27	2	0.218463	Phosphatidate cytidylyltransferase, photoreceptor-specific OS=Drosophila melanogaster GN=CdsA PE=1 SV=2
P56079	K267	1	0.335091	Phosphatidate cytidylyltransferase, photoreceptor-specific OS=Drosophila melanogaster GN=CdsA PE=1 SV=2
P61209	K73	4	0.140039	ADP-ribosylation factor 1 OS=Drosophila melanogaster GN=Arf79F PE=2 SV=2
P84029	K58	2	0.533714	Cytochrome c-2 OS=Drosophila melanogaster GN=Cyt-c-p PE=1 SV=2
P84029	K44	1	0.592955	Cytochrome c-2 OS=Drosophila melanogaster GN=Cyt-c-p PE=1 SV=2
P84051	K118	25	0.78871	Histone H2A OS=Drosophila melanogaster GN=His2A PE=1 SV=2
P91679	K706	2	0.0310741	Peptide transporter family 1 OS=Drosophila melanogaster GN=yin PE=1 SV=2
P91679	K273	3	0.0408565	Peptide transporter family 1 OS=Drosophila melanogaster GN=yin PE=1 SV=2
P91926	K524	2	0.40156	AP-2 complex subunit alpha OS=Drosophila melanogaster GN=AP-2alpha PE=1 SV=1
P91926	K857	3	0.321621	AP-2 complex subunit alpha OS=Drosophila melanogaster GN=AP-2alpha PE=1 SV=1
P91928	K137	1	0.44069	MICOS complex subunit Mic60 OS=Drosophila melanogaster GN=Mitofilin PE=1 SV=4
P91928	K103	1	0.573585	MICOS complex subunit Mic60 OS=Drosophila melanogaster GN=Mitofilin PE=1 SV=4
P91928	K483	2	0.47977	MICOS complex subunit Mic60 OS=Drosophila melanogaster GN=Mitofilin PE=1 SV=4
P91928	K585	4	0.508188	MICOS complex subunit Mic60 OS=Drosophila melanogaster GN=Mitofilin PE=1 SV=4
P91938	K410	1	0.280081	Thioredoxin reductase 1, mitochondrial OS=Drosophila melanogaster GN=Trxr-1 PE=1 SV=2
P91938	K393	1	0.359315	Thioredoxin reductase 1, mitochondrial OS=Drosophila melanogaster GN=Trxr-1 PE=1 SV=2
P92177	K142	2	0.50388	14-3-3 protein epsilon OS=Drosophila melanogaster GN=14-3-3epsilon PE=1 SV=2
P92177	K50	3	0.578838	14-3-3 protein epsilon OS=Drosophila melanogaster GN=14-3-3epsilon PE=1 SV=2
P92177	K123	3	0.475951	14-3-3 protein epsilon OS=Drosophila melanogaster GN=14-3-3epsilon PE=1 SV=2
P92177	K125	3	0.475951	14-3-3 protein epsilon OS=Drosophila melanogaster GN=14-3-3epsilon PE=1 SV=2
P92177	K196	8	0.388916	14-3-3 protein epsilon OS=Drosophila melanogaster GN=14-3-3epsilon PE=1 SV=2
P92177	K69	2	0.379489	14-3-3 protein epsilon OS=Drosophila melanogaster GN=14-3-3epsilon PE=1 SV=2
Q00748	K652	3	0.192741	Multidrug resistance protein homolog 65 OS=Drosophila melanogaster GN=Mdr65 PE=1 SV=2
Q00748	K395	3	0.320054	Multidrug resistance protein homolog 65 OS=Drosophila melanogaster GN=Mdr65 PE=1 SV=2
Q00748	K680	1	0.193289	Multidrug resistance protein homolog 65 OS=Drosophila melanogaster GN=Mdr65 PE=1 SV=2
Q00748	K698	5	0.180894	Multidrug resistance protein homolog 65 OS=Drosophila melanogaster GN=Mdr65 PE=1 SV=2
Q00748	K591	10	0.223098	Multidrug resistance protein homolog 65 OS=Drosophila melanogaster GN=Mdr65 PE=1 SV=2
Q00748	K694	1	0.0804285	Multidrug resistance protein homolog 65 OS=Drosophila melanogaster GN=Mdr65 PE=1 SV=2
Q01604	K47	1	0.436651	Phosphoglycerate kinase OS=Drosophila melanogaster GN=Pgk PE=2 SV=2
Q01604	K29	1	0.466877	Phosphoglycerate kinase OS=Drosophila melanogaster GN=Pgk PE=2 SV=2
Q02280	K564	1	0.650094	Potassium voltage-gated channel protein eag OS=Drosophila melanogaster GN=eag PE=1 SV=2
Q03751	K58	4	0.503221	DnaJ homolog subfamily C member 5 homolog OS=Drosophila melanogaster GN=Csp PE=1 SV=1
Q03751	K48	3	0.540527	DnaJ homolog subfamily C member 5 homolog OS=Drosophila melanogaster GN=Csp PE=1 SV=1
Q03751	K43	4	0.556887	DnaJ homolog subfamily C member 5 homolog OS=Drosophila melanogaster GN=Csp PE=1 SV=1
Q06559	K203	2	0.110431	40S ribosomal protein S3 OS=Drosophila melanogaster GN=RpS3 PE=1 SV=1
Q06559	K77	1	0.0576233	40S ribosomal protein S3 OS=Drosophila melanogaster GN=RpS3 PE=1 SV=1
Q06559	K219	5	0.0432164	40S ribosomal protein S3 OS=Drosophila melanogaster GN=RpS3 PE=1 SV=1
Q06559	K92	8	0.0454414	40S ribosomal protein S3 OS=Drosophila melanogaster GN=RpS3 PE=1 SV=1
Q06559	K216	9	0.0559796	40S ribosomal protein S3 OS=Drosophila melanogaster GN=RpS3 PE=1 SV=1
Q08473	K57	2	0.582434	RNA-binding protein squid OS=Drosophila melanogaster GN=sqd PE=1 SV=3
Q08473	K88	2	0.0763769	RNA-binding protein squid OS=Drosophila melanogaster GN=sqd PE=1 SV=3
Q0E8E8	K249	1	0.77275	MIP08013p1 OS=Drosophila melanogaster GN=Mpcp PE=1 SV=1
Q0E8E8	K105	4	0.637074	MIP08013p1 OS=Drosophila melanogaster GN=Mpcp PE=1 SV=1
Q0E8E8	K244	11	0.708853	MIP08013p1 OS=Drosophila melanogaster GN=Mpcp PE=1 SV=1
Q0E8E8	K292	8	0.506193	MIP08013p1 OS=Drosophila melanogaster GN=Mpcp PE=1 SV=1
Q0E8E8	K206	6	0.502568	MIP08013p1 OS=Drosophila melanogaster GN=Mpcp PE=1 SV=1
Q0E8E8	K98	1	0.559462	MIP08013p1 OS=Drosophila melanogaster GN=Mpcp PE=1 SV=1
Q0E8E8	K352	13	0.525758	MIP08013p1 OS=Drosophila melanogaster GN=Mpcp PE=1 SV=1
Q0E8E8	K354	6	0.523781	MIP08013p1 OS=Drosophila melanogaster GN=Mpcp PE=1 SV=1
Q0E8F5	K56	2	0.48254	NADH-cytochrome b5 reductase OS=Drosophila melanogaster GN=CG5946 PE=1 SV=1
Q0E8F5	K243	1	0.349088	NADH-cytochrome b5 reductase OS=Drosophila melanogaster GN=CG5946 PE=1 SV=1
Q0E8G6	K66	1	0.161073	CG3689, isoform C OS=Drosophila melanogaster GN=CG3689 PE=1 SV=1
Q0E8Q1	K272	1	0.277772	Cytoplasmic linker protein 190, isoform I OS=Drosophila melanogaster GN=CLIP-190 PE=1 SV=2
Q0E8Q1	K265	2	0.141461	Cytoplasmic linker protein 190, isoform I OS=Drosophila melanogaster GN=CLIP-190 PE=1 SV=2
Q0E8Q1	K221	1	0.263637	Cytoplasmic linker protein 190, isoform I OS=Drosophila melanogaster GN=CLIP-190 PE=1 SV=2
Q0E8Q7	K1373	1	0.507022	Uncharacterized protein, isoform B OS=Drosophila melanogaster GN=CG31731 PE=1 SV=1
Q0E8X7	K24	7	0.476549	CG30415, isoform A OS=Drosophila melanogaster GN=CG30415 PE=1 SV=1
Q0E8X7	K76	5	0.541607	CG30415, isoform A OS=Drosophila melanogaster GN=CG30415 PE=1 SV=1
Q0E931	K47	1	0.0655469	Dgp-1, isoform A OS=Drosophila melanogaster GN=Dgp-1 PE=1 SV=1
Q0E931	K63	3	0.105415	Dgp-1, isoform A OS=Drosophila melanogaster GN=Dgp-1 PE=1 SV=1
Q0E980	K172	1	0.677305	CG8547, isoform C OS=Drosophila melanogaster GN=CG8547 PE=1 SV=2
Q0E980	K563	2	0.139625	CG8547, isoform C OS=Drosophila melanogaster GN=CG8547 PE=1 SV=2
Q0E980	K591	1	0.0497957	CG8547, isoform C OS=Drosophila melanogaster GN=CG8547 PE=1 SV=2
Q0E980	K579	3	0.398097	CG8547, isoform C OS=Drosophila melanogaster GN=CG8547 PE=1 SV=2
Q0E9N2	K399	4	0.959562	Lethal (2) 01289, isoform K OS=Drosophila melanogaster GN=l(2)01289 PE=1 SV=3
Q0E9N2	K400	2	0.975667	Lethal (2) 01289, isoform K OS=Drosophila melanogaster GN=l(2)01289 PE=1 SV=3
Q0E9N2	K609	5	0.964066	Lethal (2) 01289, isoform K OS=Drosophila melanogaster GN=l(2)01289 PE=1 SV=3
Q0KHQ2	K854	5	0.0152267	Uncharacterized protein, isoform C OS=Drosophila melanogaster GN=CG34120 PE=1 SV=1
Q0KHQ2	K1632	1	0.110875	Uncharacterized protein, isoform C OS=Drosophila melanogaster GN=CG34120 PE=1 SV=1
Q0KHS7	K108	2	0.101055	Lipid storage droplet-2, isoform B OS=Drosophila melanogaster GN=Lsd-2 PE=1 SV=1
Q0KHS7	K31	1	0.0156141	Lipid storage droplet-2, isoform B OS=Drosophila melanogaster GN=Lsd-2 PE=1 SV=1
Q0KHS7	K134	1	0.0708429	Lipid storage droplet-2, isoform B OS=Drosophila melanogaster GN=Lsd-2 PE=1 SV=1
Q0KHS7	K161	5	0.0526747	Lipid storage droplet-2, isoform B OS=Drosophila melanogaster GN=Lsd-2 PE=1 SV=1
Q0KHS7	K116	2	0.00879203	Lipid storage droplet-2, isoform B OS=Drosophila melanogaster GN=Lsd-2 PE=1 SV=1
Q0KHS7	K121	2	0.0333988	Lipid storage droplet-2, isoform B OS=Drosophila melanogaster GN=Lsd-2 PE=1 SV=1
Q0KHY8	K240	3	0.734127	CG31030, isoform B OS=Drosophila melanogaster GN=CG31030 PE=1 SV=1
Q0KHY8	K215	6	0.749364	CG31030, isoform B OS=Drosophila melanogaster GN=CG31030 PE=1 SV=1
Q0KI25	K17	2	0.77309	CG4467, isoform B OS=Drosophila melanogaster GN=CG4467 PE=1 SV=1
Q0KI25	K44	1	0.780183	CG4467, isoform B OS=Drosophila melanogaster GN=CG4467 PE=1 SV=1
Q1RL12	K26	1	0.926269	IP16413p OS=Drosophila melanogaster GN=nrv2 PE=1 SV=1
Q1RL12	K169	5	0.896237	IP16413p OS=Drosophila melanogaster GN=nrv2 PE=1 SV=1
Q1RL12	K115	2	0.931015	IP16413p OS=Drosophila melanogaster GN=nrv2 PE=1 SV=1
Q1RL12	K192	1	0.907408	IP16413p OS=Drosophila melanogaster GN=nrv2 PE=1 SV=1
Q1RL12	K232	6	0.974725	IP16413p OS=Drosophila melanogaster GN=nrv2 PE=1 SV=1
Q1RL12	K184	6	0.881225	IP16413p OS=Drosophila melanogaster GN=nrv2 PE=1 SV=1
Q1RL12	K227	6	0.852766	IP16413p OS=Drosophila melanogaster GN=nrv2 PE=1 SV=1
Q23983	K151	2	0.314004	Alpha-soluble NSF attachment protein OS=Drosophila melanogaster GN=alphaSnap PE=1 SV=1
Q23983	K23	1	0.33134	Alpha-soluble NSF attachment protein OS=Drosophila melanogaster GN=alphaSnap PE=1 SV=1
Q23983	K243	1	0.257472	Alpha-soluble NSF attachment protein OS=Drosophila melanogaster GN=alphaSnap PE=1 SV=1
Q23997	K90	1	0.421653	Chitinase-like protein CG5210 OS=Drosophila melanogaster GN=CG5210 PE=1 SV=2
Q24046	K183	1	0.907408	Sodium/potassium-transporting ATPase subunit beta-1 OS=Drosophila melanogaster GN=nrv1 PE=1 SV=2
Q24046	K231	1	0.832085	Sodium/potassium-transporting ATPase subunit beta-1 OS=Drosophila melanogaster GN=nrv1 PE=1 SV=2
Q24046	K10	5	0.283988	Sodium/potassium-transporting ATPase subunit beta-1 OS=Drosophila melanogaster GN=nrv1 PE=1 SV=2
Q24046	K20	1	0.273554	Sodium/potassium-transporting ATPase subunit beta-1 OS=Drosophila melanogaster GN=nrv1 PE=1 SV=2
Q24048	K29	6	0.679629	Sodium/potassium-transporting ATPase subunit beta-2 OS=Drosophila melanogaster GN=nrv2 PE=1 SV=2
Q24117	K36	2	0.383136	Dynein light chain 1, cytoplasmic OS=Drosophila melanogaster GN=ctp PE=1 SV=1
Q24192	K134	2	0.0378682	Ras-like GTP-binding protein RhoL OS=Drosophila melanogaster GN=RhoL PE=2 SV=1
Q24210	K60	1	0.411668	Peripheral plasma membrane protein CASK OS=Drosophila melanogaster GN=CASK PE=1 SV=4
Q24251	K78	4	0.684205	ATP synthase subunit d, mitochondrial OS=Drosophila melanogaster GN=ATPsynD PE=2 SV=2
Q24251	K85	4	0.7416	ATP synthase subunit d, mitochondrial OS=Drosophila melanogaster GN=ATPsynD PE=2 SV=2
Q24251	K72	1	0.6274	ATP synthase subunit d, mitochondrial OS=Drosophila melanogaster GN=ATPsynD PE=2 SV=2
Q24251	K95	2	0.62253	ATP synthase subunit d, mitochondrial OS=Drosophila melanogaster GN=ATPsynD PE=2 SV=2
Q24251	K117	1	0.754028	ATP synthase subunit d, mitochondrial OS=Drosophila melanogaster GN=ATPsynD PE=2 SV=2
Q24251	K167	3	0.537095	ATP synthase subunit d, mitochondrial OS=Drosophila melanogaster GN=ATPsynD PE=2 SV=2
Q24298	K1360	4	0.51233	DE-cadherin OS=Drosophila melanogaster GN=shg PE=1 SV=2
Q24319	K189	2	0.731823	Dolichyl-diphosphooligosaccharide--protein glycosyltransferase 48 kDa subunit OS=Drosophila melanogaster GN=Ost48 PE=2 SV=2
Q24388	K496	1	0.930665	Larval serum protein 2 OS=Drosophila melanogaster GN=Lsp2 PE=1 SV=2
Q24388	K341	1	0.395074	Larval serum protein 2 OS=Drosophila melanogaster GN=Lsp2 PE=1 SV=2
Q24388	K597	6	0.89649	Larval serum protein 2 OS=Drosophila melanogaster GN=Lsp2 PE=1 SV=2
Q24388	K433	1	0.818947	Larval serum protein 2 OS=Drosophila melanogaster GN=Lsp2 PE=1 SV=2
Q24388	K31	3	0.876666	Larval serum protein 2 OS=Drosophila melanogaster GN=Lsp2 PE=1 SV=2
Q24388	K524	2	0.995152	Larval serum protein 2 OS=Drosophila melanogaster GN=Lsp2 PE=1 SV=2
Q24388	K489	1	0.930665	Larval serum protein 2 OS=Drosophila melanogaster GN=Lsp2 PE=1 SV=2
Q24388	K191	3	0.901025	Larval serum protein 2 OS=Drosophila melanogaster GN=Lsp2 PE=1 SV=2
Q24388	K374	3	0.892202	Larval serum protein 2 OS=Drosophila melanogaster GN=Lsp2 PE=1 SV=2
Q24388	K685	1	0.973994	Larval serum protein 2 OS=Drosophila melanogaster GN=Lsp2 PE=1 SV=2
Q24388	K565	3	0.94777	Larval serum protein 2 OS=Drosophila melanogaster GN=Lsp2 PE=1 SV=2
Q24388	K517	1	0.896266	Larval serum protein 2 OS=Drosophila melanogaster GN=Lsp2 PE=1 SV=2
Q24388	K674	2	0.909614	Larval serum protein 2 OS=Drosophila melanogaster GN=Lsp2 PE=1 SV=2
Q24407	K87	1	0.629671	ATP synthase-coupling factor 6, mitochondrial OS=Drosophila melanogaster GN=ATPsynCf6 PE=3 SV=1
Q24407	K54	5	0.588573	ATP synthase-coupling factor 6, mitochondrial OS=Drosophila melanogaster GN=ATPsynCf6 PE=3 SV=1
Q24407	K82	5	0.472086	ATP synthase-coupling factor 6, mitochondrial OS=Drosophila melanogaster GN=ATPsynCf6 PE=3 SV=1
Q24439	K151	3	0.61788	ATP synthase subunit O, mitochondrial OS=Drosophila melanogaster GN=ATPsynO PE=2 SV=2
Q27331	K477	1	0.368392	V-type proton ATPase catalytic subunit A isoform 2 OS=Drosophila melanogaster GN=Vha68-2 PE=1 SV=2
Q27331	K513	1	0.11082	V-type proton ATPase catalytic subunit A isoform 2 OS=Drosophila melanogaster GN=Vha68-2 PE=1 SV=2
Q27415	K44	3	0.241784	Nucleoplasmin-like protein OS=Drosophila melanogaster GN=Nlp PE=1 SV=1
Q27889	K509	2	0.464112	Serine/threonine-protein phosphatase 2B catalytic subunit 2 OS=Drosophila melanogaster GN=Pp2B-14D PE=1 SV=2
Q27889	K113	18	0.859091	Serine/threonine-protein phosphatase 2B catalytic subunit 2 OS=Drosophila melanogaster GN=Pp2B-14D PE=1 SV=2
Q2EZ47	K1215	1	0.323991	Nipped-A OS=Drosophila melanogaster GN=Nipped-A PE=1 SV=1
Q2PDR9	K269	4	0.454816	Varicose, isoform C OS=Drosophila melanogaster GN=vari PE=1 SV=1
Q2PDR9	K92	1	0.277166	Varicose, isoform C OS=Drosophila melanogaster GN=vari PE=1 SV=1
Q4ABE8	K2950	2	0.244283	Cadherin-N, isoform K OS=Drosophila melanogaster GN=CadN PE=1 SV=1
Q4LDP7	K153	2	0.387598	NADH-cytochrome b5 reductase OS=Drosophila melanogaster GN=CG5946-RB PE=1 SV=1
Q4LDP7	K56	4	0.408653	NADH-cytochrome b5 reductase OS=Drosophila melanogaster GN=CG5946-RB PE=1 SV=1
Q500Y7	K52	2	0.348016	CG14482, isoform A OS=Drosophila melanogaster GN=UQCR-6.4 PE=1 SV=1
Q59E11	K841	5	0.130234	IA-2 protein tyrosine phosphatase, isoform D OS=Drosophila melanogaster GN=IA-2 PE=1 SV=2
Q5LJP9	K345	4	0.0712127	Asparagine synthetase domain-containing protein CG17486 OS=Drosophila melanogaster GN=CG17486 PE=2 SV=2
Q5LJP9	K499	5	0.0362723	Asparagine synthetase domain-containing protein CG17486 OS=Drosophila melanogaster GN=CG17486 PE=2 SV=2
Q5LJP9	K248	1	0.140845	Asparagine synthetase domain-containing protein CG17486 OS=Drosophila melanogaster GN=CG17486 PE=2 SV=2
Q6IDF5	K27	1	0.849199	CG12859 OS=Drosophila melanogaster GN=ND-B15 PE=1 SV=1
Q6IDF5	K63	2	0.856209	CG12859 OS=Drosophila melanogaster GN=ND-B15 PE=1 SV=1
Q6IHY5	K12	2	0.885757	HDC00331 OS=Drosophila melanogaster GN=CG34172 PE=1 SV=1
Q6NLA3	K179	1	0.128043	V-type proton ATPase subunit a OS=Drosophila melanogaster GN=Vha100-1 PE=1 SV=1
Q6NN28	K49	2	0.939746	RE21974p OS=Drosophila melanogaster GN=Tm1 PE=1 SV=1
Q6NN28	K264	4	0.909416	RE21974p OS=Drosophila melanogaster GN=Tm1 PE=1 SV=1
Q6NN28	K112	2	0.868324	RE21974p OS=Drosophila melanogaster GN=Tm1 PE=1 SV=1
Q6NN28	K140	1	0.70203	RE21974p OS=Drosophila melanogaster GN=Tm1 PE=1 SV=1
Q6NN28	K205	2	0.758119	RE21974p OS=Drosophila melanogaster GN=Tm1 PE=1 SV=1
Q6NR72	K239	10	0.0600923	CG4019, isoform A OS=Drosophila melanogaster GN=CG4019 PE=1 SV=1
Q76NQ0	K99	1	0.465807	Dolichyl-diphosphooligosaccharide--protein glycosyltransferase subunit 1 OS=Drosophila melanogaster GN=CG33303 PE=1 SV=1
Q76NR6	K109	1	0.0477318	Regucalcin, isoform D OS=Drosophila melanogaster GN=regucalcin PE=1 SV=1
Q7JPS2	K203	2	0.433737	Igloo, isoform A OS=Drosophila melanogaster GN=igl PE=1 SV=1
Q7JPS2	K202	1	0.435827	Igloo, isoform A OS=Drosophila melanogaster GN=igl PE=1 SV=1
Q7JR58	K97	3	0.179754	CG6543, isoform A OS=Drosophila melanogaster GN=CG6543 PE=1 SV=1
Q7JR58	K83	2	0.190787	CG6543, isoform A OS=Drosophila melanogaster GN=CG6543 PE=1 SV=1
Q7JR58	K229	1	0.0636	CG6543, isoform A OS=Drosophila melanogaster GN=CG6543 PE=1 SV=1
Q7JUP3	K270	1	0.334673	Caspar, isoform A OS=Drosophila melanogaster GN=casp PE=1 SV=1
Q7JUS9	K216	4	0.948166	CG9090, isoform A OS=Drosophila melanogaster GN=CG9090-RA PE=1 SV=1
Q7JUS9	K109	2	0.953961	CG9090, isoform A OS=Drosophila melanogaster GN=CG9090-RA PE=1 SV=1
Q7JUS9	K199	6	0.957888	CG9090, isoform A OS=Drosophila melanogaster GN=CG9090-RA PE=1 SV=1
Q7JUS9	K208	10	0.964483	CG9090, isoform A OS=Drosophila melanogaster GN=CG9090-RA PE=1 SV=1
Q7JUS9	K257	3	0.929096	CG9090, isoform A OS=Drosophila melanogaster GN=CG9090-RA PE=1 SV=1
Q7JUS9	K111	2	0.953961	CG9090, isoform A OS=Drosophila melanogaster GN=CG9090-RA PE=1 SV=1
Q7JUS9	K305	10	0.942464	CG9090, isoform A OS=Drosophila melanogaster GN=CG9090-RA PE=1 SV=1
Q7JUZ6	K70	3	0.0569981	DnaJ-related co-chaperone MRJ OS=Drosophila melanogaster GN=mrj PE=1 SV=1
Q7JUZ6	K61	1	0.0163829	DnaJ-related co-chaperone MRJ OS=Drosophila melanogaster GN=mrj PE=1 SV=1
Q7JUZ6	K60	7	0.0129551	DnaJ-related co-chaperone MRJ OS=Drosophila melanogaster GN=mrj PE=1 SV=1
Q7JV23	K146	1	0.0835767	Acetyl-CoA carboxylase, isoform B OS=Drosophila melanogaster GN=ACC PE=1 SV=1
Q7JV23	K2099	1	0.00796712	Acetyl-CoA carboxylase, isoform B OS=Drosophila melanogaster GN=ACC PE=1 SV=1
Q7JV23	K1703	1	0.10357	Acetyl-CoA carboxylase, isoform B OS=Drosophila melanogaster GN=ACC PE=1 SV=1
Q7JV23	K207	1	0.0689525	Acetyl-CoA carboxylase, isoform B OS=Drosophila melanogaster GN=ACC PE=1 SV=1
Q7JV23	K811	1	0.0397853	Acetyl-CoA carboxylase, isoform B OS=Drosophila melanogaster GN=ACC PE=1 SV=1
Q7JV23	K1466	1	0.0357473	Acetyl-CoA carboxylase, isoform B OS=Drosophila melanogaster GN=ACC PE=1 SV=1
Q7JV23	K1753	1	0.0737414	Acetyl-CoA carboxylase, isoform B OS=Drosophila melanogaster GN=ACC PE=1 SV=1
Q7JV23	K1486	1	0.00406342	Acetyl-CoA carboxylase, isoform B OS=Drosophila melanogaster GN=ACC PE=1 SV=1
Q7JV23	K1267	1	0.921574	Acetyl-CoA carboxylase, isoform B OS=Drosophila melanogaster GN=ACC PE=1 SV=1
Q7JV23	K1406	2	0.132018	Acetyl-CoA carboxylase, isoform B OS=Drosophila melanogaster GN=ACC PE=1 SV=1
Q7JV23	K2120	1	0.0184924	Acetyl-CoA carboxylase, isoform B OS=Drosophila melanogaster GN=ACC PE=1 SV=1
Q7JV23	K93	3	0.0508194	Acetyl-CoA carboxylase, isoform B OS=Drosophila melanogaster GN=ACC PE=1 SV=1
Q7JV23	K1760	1	0.085454	Acetyl-CoA carboxylase, isoform B OS=Drosophila melanogaster GN=ACC PE=1 SV=1
Q7JWV7	K126	3	0.270883	Tetraspanin OS=Drosophila melanogaster GN=Tsp42Ed PE=1 SV=1
Q7JYV2	K64	1	0.23702	Synaptogyrin OS=Drosophila melanogaster GN=Syngr PE=2 SV=1
Q7JYX5	K137	4	0.341033	RH15778p OS=Drosophila melanogaster GN=Vamp7 PE=1 SV=1
Q7JYX5	K160	2	0.160483	RH15778p OS=Drosophila melanogaster GN=Vamp7 PE=1 SV=1
Q7JYX5	K142	1	0.266329	RH15778p OS=Drosophila melanogaster GN=Vamp7 PE=1 SV=1
Q7JYX5	K153	1	0.319978	RH15778p OS=Drosophila melanogaster GN=Vamp7 PE=1 SV=1
Q7JYX5	K85	1	0.429847	RH15778p OS=Drosophila melanogaster GN=Vamp7 PE=1 SV=1
Q7JYX5	K83	2	0.470015	RH15778p OS=Drosophila melanogaster GN=Vamp7 PE=1 SV=1
Q7JZ25	K297	2	0.111531	Chloride channel protein OS=Drosophila melanogaster GN=ClC-b PE=1 SV=1
Q7JZD3	K174	1	0.210092	Eb1, isoform A OS=Drosophila melanogaster GN=Eb1 PE=1 SV=1
Q7K0G5	K136	1	0.120674	CG8008, isoform A OS=Drosophila melanogaster GN=CG8008 PE=2 SV=1
Q7K0W4	K295	1	0.936944	CG30101 OS=Drosophila melanogaster GN=CG6564 PE=1 SV=1
Q7K0W4	K290	1	0.972195	CG30101 OS=Drosophila melanogaster GN=CG6564 PE=1 SV=1
Q7K0W4	K133	1	0.99372	CG30101 OS=Drosophila melanogaster GN=CG6564 PE=1 SV=1
Q7K1D7	K22	9	0.638942	CG1358, isoform A OS=Drosophila melanogaster GN=CG1358-RB PE=1 SV=1
Q7K1D7	K38	3	0.667111	CG1358, isoform A OS=Drosophila melanogaster GN=CG1358-RB PE=1 SV=1
Q7K1D7	K51	8	0.664753	CG1358, isoform A OS=Drosophila melanogaster GN=CG1358-RB PE=1 SV=1
Q7K1I4	K178	1	0.354217	Tetraspanin OS=Drosophila melanogaster GN=Tsp42Ea PE=1 SV=1
Q7K1I4	K109	1	0.20771	Tetraspanin OS=Drosophila melanogaster GN=Tsp42Ea PE=1 SV=1
Q7K2E1	K118	2	0.0670936	CG8839, isoform A OS=Drosophila melanogaster GN=CG8839 PE=1 SV=1
Q7K2G1	K62	2	0.0534456	Proteasomal ubiquitin receptor ADRM1 homolog OS=Drosophila melanogaster GN=Rpn13 PE=1 SV=1
Q7K2G1	K211	1	0.00769548	Proteasomal ubiquitin receptor ADRM1 homolog OS=Drosophila melanogaster GN=Rpn13 PE=1 SV=1
Q7K2W3	K145	1	0.0249484	CG8785, isoform A OS=Drosophila melanogaster GN=CG8785 PE=2 SV=1
Q7K3U4	K412	3	0.0878216	Flavin-containing monooxygenase OS=Drosophila melanogaster GN=Fmo-2 PE=1 SV=1
Q7K3U4	K400	3	0.0332316	Flavin-containing monooxygenase OS=Drosophila melanogaster GN=Fmo-2 PE=1 SV=1
Q7K3Z3	K106	1	0.183216	GH01724p OS=Drosophila melanogaster GN=p47 PE=1 SV=1
Q7K4M9	K274	4	0.0893768	CG15118, isoform A OS=Drosophila melanogaster GN=CG15118 PE=1 SV=1
Q7K4M9	K235	2	0.125521	CG15118, isoform A OS=Drosophila melanogaster GN=CG15118 PE=1 SV=1
Q7K4M9	K539	5	0.0548873	CG15118, isoform A OS=Drosophila melanogaster GN=CG15118 PE=1 SV=1
Q7K4Y0	K196	4	0.0786348	Desaturase 1, isoform A OS=Drosophila melanogaster GN=Desat1 PE=1 SV=1
Q7K4Y0	K347	1	0.00634465	Desaturase 1, isoform A OS=Drosophila melanogaster GN=Desat1 PE=1 SV=1
Q7K4Y0	K198	9	0.0381066	Desaturase 1, isoform A OS=Drosophila melanogaster GN=Desat1 PE=1 SV=1
Q7K4Y8	K274	1	0.240641	CG1909, isoform A OS=Drosophila melanogaster GN=CG1909 PE=2 SV=1
Q7K549	K374	1	0.0295109	GH13040p OS=Drosophila melanogaster GN=mlt PE=2 SV=1
Q7K549	K326	1	0.104193	GH13040p OS=Drosophila melanogaster GN=mlt PE=2 SV=1
Q7K549	K377	1	0.0137517	GH13040p OS=Drosophila melanogaster GN=mlt PE=2 SV=1
Q7K549	K404	1	0.0651014	GH13040p OS=Drosophila melanogaster GN=mlt PE=2 SV=1
Q7K569	K616	2	0.681468	Glycerol-3-phosphate dehydrogenase OS=Drosophila melanogaster GN=Gpo-1 PE=1 SV=1
Q7K569	K588	3	0.539467	Glycerol-3-phosphate dehydrogenase OS=Drosophila melanogaster GN=Gpo-1 PE=1 SV=1
Q7K569	K505	3	0.598888	Glycerol-3-phosphate dehydrogenase OS=Drosophila melanogaster GN=Gpo-1 PE=1 SV=1
Q7K569	K270	1	0.385625	Glycerol-3-phosphate dehydrogenase OS=Drosophila melanogaster GN=Gpo-1 PE=1 SV=1
Q7K569	K647	1	0.514004	Glycerol-3-phosphate dehydrogenase OS=Drosophila melanogaster GN=Gpo-1 PE=1 SV=1
Q7K5K3	K254	1	0.21016	CG11876, isoform A OS=Drosophila melanogaster GN=CG11876 PE=1 SV=1
Q7K5K3	K64	1	0.296856	CG11876, isoform A OS=Drosophila melanogaster GN=CG11876 PE=1 SV=1
Q7K738	K131	2	0.130327	EG:52C10.4 protein OS=Drosophila melanogaster GN=Ubc10 PE=1 SV=1
Q7K738	K96	1	0.149111	EG:52C10.4 protein OS=Drosophila melanogaster GN=Ubc10 PE=1 SV=1
Q7K738	K82	12	0.155122	EG:52C10.4 protein OS=Drosophila melanogaster GN=Ubc10 PE=1 SV=1
Q7K738	K64	1	0.117931	EG:52C10.4 protein OS=Drosophila melanogaster GN=Ubc10 PE=1 SV=1
Q7KI49	K311	4	0.472244	LD13050p OS=Drosophila melanogaster GN=M6 PE=1 SV=1
Q7KIS4	K40	1	0.651114	SP2637 OS=Drosophila melanogaster GN=SP2637 PE=1 SV=1
Q7KJ73	K182	2	0.584085	Tetraspanin OS=Drosophila melanogaster GN=Tsp42Ee PE=1 SV=1
Q7KLX3	K122	3	0.445975	GM12291p OS=Drosophila melanogaster GN=Tapdelta PE=1 SV=1
Q7KMQ0	K248	2	0.122359	26S proteasome regulatory complex subunit p48B OS=Drosophila melanogaster GN=Rpt1 PE=1 SV=1
Q7KN62	K214	4	0.159662	Transitional endoplasmic reticulum ATPase TER94 OS=Drosophila melanogaster GN=TER94 PE=1 SV=1
Q7KN62	K483	2	0.165382	Transitional endoplasmic reticulum ATPase TER94 OS=Drosophila melanogaster GN=TER94 PE=1 SV=1
Q7KN62	K752	7	0.123602	Transitional endoplasmic reticulum ATPase TER94 OS=Drosophila melanogaster GN=TER94 PE=1 SV=1
Q7KN62	K499	1	0.105131	Transitional endoplasmic reticulum ATPase TER94 OS=Drosophila melanogaster GN=TER94 PE=1 SV=1
Q7KN62	K484	1	0.149994	Transitional endoplasmic reticulum ATPase TER94 OS=Drosophila melanogaster GN=TER94 PE=1 SV=1
Q7KN62	K455	2	0.102657	Transitional endoplasmic reticulum ATPase TER94 OS=Drosophila melanogaster GN=TER94 PE=1 SV=1
Q7KN62	K648	1	0.171942	Transitional endoplasmic reticulum ATPase TER94 OS=Drosophila melanogaster GN=TER94 PE=1 SV=1
Q7KN62	K665	9	0.0965129	Transitional endoplasmic reticulum ATPase TER94 OS=Drosophila melanogaster GN=TER94 PE=1 SV=1
Q7KN62	K248	2	0.147279	Transitional endoplasmic reticulum ATPase TER94 OS=Drosophila melanogaster GN=TER94 PE=1 SV=1
Q7KN62	K228	1	0.107428	Transitional endoplasmic reticulum ATPase TER94 OS=Drosophila melanogaster GN=TER94 PE=1 SV=1
Q7KN62	K15	2	0.139398	Transitional endoplasmic reticulum ATPase TER94 OS=Drosophila melanogaster GN=TER94 PE=1 SV=1
Q7KN74	K263	1	0.076651	Lethal (2) k14710, isoform A OS=Drosophila melanogaster GN=l(2)k14710 PE=1 SV=1
Q7KQP6	K5453	1	0.436355	Bent, isoform C OS=Drosophila melanogaster GN=bt PE=1 SV=1
Q7KQP6	K1983	1	0.875365	Bent, isoform C OS=Drosophila melanogaster GN=bt PE=1 SV=1
Q7KQP6	K3658	4	0.920442	Bent, isoform C OS=Drosophila melanogaster GN=bt PE=1 SV=1
Q7KQP6	K5517	2	0.892804	Bent, isoform C OS=Drosophila melanogaster GN=bt PE=1 SV=1
Q7KQP6	K6351	2	0.996278	Bent, isoform C OS=Drosophila melanogaster GN=bt PE=1 SV=1
Q7KQP6	K5163	1	0.945626	Bent, isoform C OS=Drosophila melanogaster GN=bt PE=1 SV=1
Q7KQP6	K5223	8	0.900514	Bent, isoform C OS=Drosophila melanogaster GN=bt PE=1 SV=1
Q7KQP6	K5124	2	0.913644	Bent, isoform C OS=Drosophila melanogaster GN=bt PE=1 SV=1
Q7KQP6	K6713	1	0.886682	Bent, isoform C OS=Drosophila melanogaster GN=bt PE=1 SV=1
Q7KQP6	K6063	1	0.831345	Bent, isoform C OS=Drosophila melanogaster GN=bt PE=1 SV=1
Q7KQP6	K6160	2	0.840011	Bent, isoform C OS=Drosophila melanogaster GN=bt PE=1 SV=1
Q7KQP6	K7743	1	0.973994	Bent, isoform C OS=Drosophila melanogaster GN=bt PE=1 SV=1
Q7KQP6	K8499	2	0.889588	Bent, isoform C OS=Drosophila melanogaster GN=bt PE=1 SV=1
Q7KQP6	K6447	2	0.915107	Bent, isoform C OS=Drosophila melanogaster GN=bt PE=1 SV=1
Q7KQP6	K5078	1	0.813445	Bent, isoform C OS=Drosophila melanogaster GN=bt PE=1 SV=1
Q7KQP6	K5324	1	0.897948	Bent, isoform C OS=Drosophila melanogaster GN=bt PE=1 SV=1
Q7KQP6	K5712	2	0.649656	Bent, isoform C OS=Drosophila melanogaster GN=bt PE=1 SV=1
Q7KQP6	K5361	3	0.961053	Bent, isoform C OS=Drosophila melanogaster GN=bt PE=1 SV=1
Q7KQP6	K7842	3	0.920537	Bent, isoform C OS=Drosophila melanogaster GN=bt PE=1 SV=1
Q7KQP6	K7733	3	0.880912	Bent, isoform C OS=Drosophila melanogaster GN=bt PE=1 SV=1
Q7KQP6	K6493	1	0.91878	Bent, isoform C OS=Drosophila melanogaster GN=bt PE=1 SV=1
Q7KQP6	K3057	7	0.918712	Bent, isoform C OS=Drosophila melanogaster GN=bt PE=1 SV=1
Q7KRU8	K38	1	0.280329	Ferritin OS=Drosophila melanogaster GN=Fer1HCH PE=1 SV=1
Q7KS15	K2221	1	0.0036004	Puffyeye, isoform E OS=Drosophila melanogaster GN=puf PE=1 SV=1
Q7KS35	K327	1	0.629945	Diacylglycerol kinase OS=Drosophila melanogaster GN=CG31140 PE=1 SV=1
Q7KSQ0	K117	3	0.181157	LD46175p OS=Drosophila melanogaster GN=sea PE=1 SV=1
Q7KSQ0	K66	1	0.183739	LD46175p OS=Drosophila melanogaster GN=sea PE=1 SV=1
Q7KSW3	K221	2	0.104396	CG31472, isoform B OS=Drosophila melanogaster GN=sgll PE=1 SV=1
Q7KT70	K813	3	0.577012	FI18641p1 OS=Drosophila melanogaster GN=Gli PE=1 SV=1
Q7KT70	K832	1	0.475457	FI18641p1 OS=Drosophila melanogaster GN=Gli PE=1 SV=1
Q7KT70	K808	2	0.491623	FI18641p1 OS=Drosophila melanogaster GN=Gli PE=1 SV=1
Q7KT70	K901	1	0.450617	FI18641p1 OS=Drosophila melanogaster GN=Gli PE=1 SV=1
Q7KT97	K659	3	0.895417	Nicotinic acetylcholine receptor alpha5, isoform B OS=Drosophila melanogaster GN=nAChRalpha5 PE=3 SV=1
Q7KT97	K674	3	0.985799	Nicotinic acetylcholine receptor alpha5, isoform B OS=Drosophila melanogaster GN=nAChRalpha5 PE=3 SV=1
Q7KT97	K669	6	0.921749	Nicotinic acetylcholine receptor alpha5, isoform B OS=Drosophila melanogaster GN=nAChRalpha5 PE=3 SV=1
Q7KTJ7	K477	2	0.558123	Basigin, isoform G OS=Drosophila melanogaster GN=Bsg PE=1 SV=1
Q7KUK9	K1506	2	0.101283	Uncharacterized protein, isoform B OS=Drosophila melanogaster GN=CG17839 PE=1 SV=2
Q7KV27	K215	1	0.203786	CG1640, isoform A OS=Drosophila melanogaster GN=CG1640 PE=1 SV=1
Q7KV27	K407	1	0.184045	CG1640, isoform A OS=Drosophila melanogaster GN=CG1640 PE=1 SV=1
Q7KV34	K257	2	0.511912	CG1561 OS=Drosophila melanogaster GN=CG1561 PE=1 SV=1
Q7KV34	K218	1	0.738618	CG1561 OS=Drosophila melanogaster GN=CG1561 PE=1 SV=1
Q7KV69	K1898	4	0.204559	Karst, isoform B OS=Drosophila melanogaster GN=kst PE=1 SV=1
Q7KV69	K2733	1	0.326234	Karst, isoform B OS=Drosophila melanogaster GN=kst PE=1 SV=1
Q7KVP4	K59	4	0.307436	CG9485, isoform A OS=Drosophila melanogaster GN=CG9485 PE=1 SV=1
Q7KVP4	K1410	2	0.272139	CG9485, isoform A OS=Drosophila melanogaster GN=CG9485 PE=1 SV=1
Q7KY04	K172	2	0.031366	Rab4 protein OS=Drosophila melanogaster GN=Rab4 PE=1 SV=1
Q7KY04	K34	1	0.0196354	Rab4 protein OS=Drosophila melanogaster GN=Rab4 PE=1 SV=1
Q7KY04	K122	2	0.0220432	Rab4 protein OS=Drosophila melanogaster GN=Rab4 PE=1 SV=1
Q7KY04	K58	3	0.33761	Rab4 protein OS=Drosophila melanogaster GN=Rab4 PE=1 SV=1
Q7PL91	K91	1	0.312315	NADH dehydrogenase (Ubiquinone) AGGG subunit, isoform A OS=Drosophila melanogaster GN=ND-AGGG PE=2 SV=1
Q7YU24	K472	1	0.108418	Transmembrane GTPase Marf OS=Drosophila melanogaster GN=Marf PE=1 SV=1
Q7YU24	K70	1	0.56764	Transmembrane GTPase Marf OS=Drosophila melanogaster GN=Marf PE=1 SV=1
Q86BQ0	K71	5	0.352543	GH19566p OS=Drosophila melanogaster GN=nSyb PE=1 SV=2
Q86BQ0	K102	7	0.695214	GH19566p OS=Drosophila melanogaster GN=nSyb PE=1 SV=2
Q86BQ0	K78	3	0.956439	GH19566p OS=Drosophila melanogaster GN=nSyb PE=1 SV=2
Q86BQ0	K104	1	0.0636342	GH19566p OS=Drosophila melanogaster GN=nSyb PE=1 SV=2
Q8I079	K35	2	0.020115	Uncharacterized protein OS=Drosophila melanogaster GN=CG32640 PE=4 SV=1
Q8I079	K63	3	0.0125386	Uncharacterized protein OS=Drosophila melanogaster GN=CG32640 PE=4 SV=1
Q8I079	K47	2	0.0104846	Uncharacterized protein OS=Drosophila melanogaster GN=CG32640 PE=4 SV=1
Q8I0B7	K250	1	0.34152	AT12695p OS=Drosophila melanogaster GN=Pi4KIIalpha PE=1 SV=1
Q8IGJ0	K75	3	0.415536	Protein EFR3 homolog cmp44E OS=Drosophila melanogaster GN=stmA PE=2 SV=3
Q8IGJ0	K64	16	0.406841	Protein EFR3 homolog cmp44E OS=Drosophila melanogaster GN=stmA PE=2 SV=3
Q8IMH4	K648	1	0.466792	Saposin-related, isoform B OS=Drosophila melanogaster GN=Sap-r PE=1 SV=2
Q8IMH4	K641	1	0.378755	Saposin-related, isoform B OS=Drosophila melanogaster GN=Sap-r PE=1 SV=2
Q8IMH4	K36	1	0.195721	Saposin-related, isoform B OS=Drosophila melanogaster GN=Sap-r PE=1 SV=2
Q8IML5	K291	1	0.444077	V-type proton ATPase subunit a OS=Drosophila melanogaster GN=Vha100-1 PE=1 SV=1
Q8IML5	K134	2	0.846407	V-type proton ATPase subunit a OS=Drosophila melanogaster GN=Vha100-1 PE=1 SV=1
Q8IML5	K170	1	0.825559	V-type proton ATPase subunit a OS=Drosophila melanogaster GN=Vha100-1 PE=1 SV=1
Q8IMQ8	K245	1	0.118275	CG6330, isoform B OS=Drosophila melanogaster GN=CG6330-RB PE=1 SV=1
Q8IMQ8	K188	1	0.0140263	CG6330, isoform B OS=Drosophila melanogaster GN=CG6330-RB PE=1 SV=1
Q8IMT6	K404	2	0.040242	CG31300 OS=Drosophila melanogaster GN=CG31300 PE=2 SV=1
Q8IMT6	K382	1	0.169926	CG31300 OS=Drosophila melanogaster GN=CG31300 PE=2 SV=1
Q8IMT6	K395	3	0.0910723	CG31300 OS=Drosophila melanogaster GN=CG31300 PE=2 SV=1
Q8IMT6	K45	2	0.0476683	CG31300 OS=Drosophila melanogaster GN=CG31300 PE=2 SV=1
Q8IMT6	K166	2	0.0469886	CG31300 OS=Drosophila melanogaster GN=CG31300 PE=2 SV=1
Q8INK3	K90	3	0.661901	Fatty acid bindin protein, isoform C OS=Drosophila melanogaster GN=fabp PE=1 SV=1
Q8INK3	K12	4	0.557544	Fatty acid bindin protein, isoform C OS=Drosophila melanogaster GN=fabp PE=1 SV=1
Q8INK3	K96	5	0.484995	Fatty acid bindin protein, isoform C OS=Drosophila melanogaster GN=fabp PE=1 SV=1
Q8INK3	K99	1	0.765404	Fatty acid bindin protein, isoform C OS=Drosophila melanogaster GN=fabp PE=1 SV=1
Q8INW5	K150	1	0.0116868	MIP27352p OS=Drosophila melanogaster GN=CG10237-RC PE=1 SV=1
Q8INW5	K217	1	0.150103	MIP27352p OS=Drosophila melanogaster GN=CG10237-RC PE=1 SV=1
Q8INW5	K259	1	0.0310193	MIP27352p OS=Drosophila melanogaster GN=CG10237-RC PE=1 SV=1
Q8INW5	K112	1	0.0387338	MIP27352p OS=Drosophila melanogaster GN=CG10237-RC PE=1 SV=1
Q8IPB7	K801	1	0.41754	Alpha-mannosidase OS=Drosophila melanogaster GN=LManII PE=1 SV=1
Q8IPS6	K479	2	0.0327751	Calcium-transporting ATPase OS=Drosophila melanogaster GN=SPoCk PE=1 SV=1
Q8IPV3	K41	2	0.0446819	CG3164, isoform A OS=Drosophila melanogaster GN=CG3164 PE=1 SV=1
Q8IPV3	K337	1	0.0729072	CG3164, isoform A OS=Drosophila melanogaster GN=CG3164 PE=1 SV=1
Q8IPV3	K25	1	0.00403477	CG3164, isoform A OS=Drosophila melanogaster GN=CG3164 PE=1 SV=1
Q8IPV3	K347	2	0.052032	CG3164, isoform A OS=Drosophila melanogaster GN=CG3164 PE=1 SV=1
Q8IPV3	K342	4	0.0511309	CG3164, isoform A OS=Drosophila melanogaster GN=CG3164 PE=1 SV=1
Q8IQ56	K37	4	0.48645	Transmembrane protein 11 homolog, mitochondrial OS=Drosophila melanogaster GN=Pmi PE=1 SV=3
Q8IQ80	K612	1	0.00437831	GH06117p OS=Drosophila melanogaster GN=pst PE=2 SV=2
Q8IQ80	K488	1	0.00703931	GH06117p OS=Drosophila melanogaster GN=pst PE=2 SV=2
Q8IQ80	K223	3	0.00460725	GH06117p OS=Drosophila melanogaster GN=pst PE=2 SV=2
Q8IQ80	K289	1	0.00402542	GH06117p OS=Drosophila melanogaster GN=pst PE=2 SV=2
Q8IQD8	K127	7	0.28612	Scramblase 1, isoform C OS=Drosophila melanogaster GN=scramb1 PE=4 SV=1
Q8IQH0	K1246	1	0.608758	FI12817p OS=Drosophila melanogaster GN=Nrx-IV PE=1 SV=2
Q8IQR5	K914	1	0.0729263	Nedd4, isoform G OS=Drosophila melanogaster GN=Nedd4 PE=1 SV=2
Q8IQR5	K596	2	0.0458736	Nedd4, isoform G OS=Drosophila melanogaster GN=Nedd4 PE=1 SV=2
Q8IQV4	K196	1	0.648904	Uncharacterized protein OS=Drosophila melanogaster GN=CG32225 PE=1 SV=1
Q8IQW5	K82	1	0.137946	RE23625p OS=Drosophila melanogaster GN=CG14207-RB PE=1 SV=1
Q8IQW5	K121	2	0.108103	RE23625p OS=Drosophila melanogaster GN=CG14207-RB PE=1 SV=1
Q8IQW5	K154	1	0.124752	RE23625p OS=Drosophila melanogaster GN=CG14207-RB PE=1 SV=1
Q8IQW5	K192	1	0.181177	RE23625p OS=Drosophila melanogaster GN=CG14207-RB PE=1 SV=1
Q8IQW5	K43	1	0.189184	RE23625p OS=Drosophila melanogaster GN=CG14207-RB PE=1 SV=1
Q8IRI6	K219	1	0.742402	Glucose transporter type 1 OS=Drosophila melanogaster GN=Glut1 PE=2 SV=4
Q8IRK0	K439	1	0.249789	GH04558p OS=Drosophila melanogaster GN=pio PE=2 SV=1
Q8IRN3	K66	1	0.0468993	Uncharacterized protein, isoform A OS=Drosophila melanogaster GN=CG32713 PE=4 SV=1
Q8IRQ5	K17	2	0.473726	LP02262p OS=Drosophila melanogaster GN=l(1)G0255 PE=1 SV=1
Q8MLN9	K402	4	0.886243	Prominin, isoform C OS=Drosophila melanogaster GN=prom PE=1 SV=2
Q8MLN9	K777	2	0.930153	Prominin, isoform C OS=Drosophila melanogaster GN=prom PE=1 SV=2
Q8MLT4	K1054	2	0.105963	Gp150, isoform D OS=Drosophila melanogaster GN=Gp150 PE=1 SV=1
Q8MLT4	K1043	4	0.101942	Gp150, isoform D OS=Drosophila melanogaster GN=Gp150 PE=1 SV=1
Q8MLT4	K704	4	0.808474	Gp150, isoform D OS=Drosophila melanogaster GN=Gp150 PE=1 SV=1
Q8MLT4	K1036	6	0.0912621	Gp150, isoform D OS=Drosophila melanogaster GN=Gp150 PE=1 SV=1
Q8MLT4	K843	1	0.852268	Gp150, isoform D OS=Drosophila melanogaster GN=Gp150 PE=1 SV=1
Q8MMD3	K1087	7	0.0264076	Epidermal growth factor receptor pathway substrate clone 15, isoform C OS=Drosophila melanogaster GN=Eps-15 PE=1 SV=1
Q8MMD3	K1014	1	0.0115718	Epidermal growth factor receptor pathway substrate clone 15, isoform C OS=Drosophila melanogaster GN=Eps-15 PE=1 SV=1
Q8MMD3	K106	1	0.907153	Epidermal growth factor receptor pathway substrate clone 15, isoform C OS=Drosophila melanogaster GN=Eps-15 PE=1 SV=1
Q8MMD3	K38	3	0.794223	Epidermal growth factor receptor pathway substrate clone 15, isoform C OS=Drosophila melanogaster GN=Eps-15 PE=1 SV=1
Q8MQS2	K348	1	0.494318	CG14509, isoform B OS=Drosophila melanogaster GN=CG14509 PE=2 SV=1
Q8MR12	K529	2	0.434584	Diacylglycerol lipase isoform A OS=Drosophila melanogaster GN=inaE PE=2 SV=1
Q8MST5	K276	3	0.343451	Beta-Tubulin at 97EF, isoform B OS=Drosophila melanogaster GN=betaTub97EF PE=1 SV=1
Q8MST5	K252	1	0.690374	Beta-Tubulin at 97EF, isoform B OS=Drosophila melanogaster GN=betaTub97EF PE=1 SV=1
Q8MST5	K324	1	0.357351	Beta-Tubulin at 97EF, isoform B OS=Drosophila melanogaster GN=betaTub97EF PE=1 SV=1
Q8MST5	K336	1	0.323517	Beta-Tubulin at 97EF, isoform B OS=Drosophila melanogaster GN=betaTub97EF PE=1 SV=1
Q8MT77	K1052	1	0.0219211	LD28489p OS=Drosophila melanogaster GN=CG17338 PE=1 SV=1
Q8STB9	K928	2	0.169715	Dystroglycan type II OS=Drosophila melanogaster GN=Dg PE=1 SV=1
Q8SX37	K124	4	0.330416	Phosphatidylinositol synthase, isoform A OS=Drosophila melanogaster GN=Pis PE=2 SV=1
Q8SY19	K56	2	0.0768288	Microsomal glutathione S-transferase-like, isoform A OS=Drosophila melanogaster GN=Mgstl PE=1 SV=1
Q8SY53	K165	4	0.300802	GH11935p OS=Drosophila melanogaster GN=Ostgamma PE=1 SV=1
Q8SY70	K55	6	0.088493	Microsomal glutathione S-transferase-like, isoform B OS=Drosophila melanogaster GN=Mgstl PE=1 SV=1
Q8SY77	K71	5	0.269321	CG3566, isoform C OS=Drosophila melanogaster GN=CG3566 PE=1 SV=1
Q8SY77	K84	2	0.278972	CG3566, isoform C OS=Drosophila melanogaster GN=CG3566 PE=1 SV=1
Q8SY77	K15	6	0.302856	CG3566, isoform C OS=Drosophila melanogaster GN=CG3566 PE=1 SV=1
Q8SY77	K54	1	0.284649	CG3566, isoform C OS=Drosophila melanogaster GN=CG3566 PE=1 SV=1
Q8SY77	K83	3	0.264731	CG3566, isoform C OS=Drosophila melanogaster GN=CG3566 PE=1 SV=1
Q8SYJ2	K58	4	0.286451	NADH dehydrogenase (Ubiquinone) MLRQ subunit, isoform A OS=Drosophila melanogaster GN=ND-MLRQ PE=1 SV=1
Q8SYJ2	K63	1	0.224013	NADH dehydrogenase (Ubiquinone) MLRQ subunit, isoform A OS=Drosophila melanogaster GN=ND-MLRQ PE=1 SV=1
Q8SYJ2	K60	2	0.306603	NADH dehydrogenase (Ubiquinone) MLRQ subunit, isoform A OS=Drosophila melanogaster GN=ND-MLRQ PE=1 SV=1
Q8SYP9	K369	1	0.0176648	Mitochondrial ribosomal protein S5, isoform A OS=Drosophila melanogaster GN=mRpS5 PE=1 SV=1
Q8SYP9	K47	1	0.0505749	Mitochondrial ribosomal protein S5, isoform A OS=Drosophila melanogaster GN=mRpS5 PE=1 SV=1
Q8SYP9	K379	1	0.0371243	Mitochondrial ribosomal protein S5, isoform A OS=Drosophila melanogaster GN=mRpS5 PE=1 SV=1
Q8SZU6	K251	1	0.0220887	GH08896p OS=Drosophila melanogaster GN=CG12024 PE=2 SV=1
Q8SZU6	K210	1	0.0154466	GH08896p OS=Drosophila melanogaster GN=CG12024 PE=2 SV=1
Q8SZU6	K203	3	0.0241002	GH08896p OS=Drosophila melanogaster GN=CG12024 PE=2 SV=1
Q8T0D3	K276	1	0.322736	Dek, isoform B OS=Drosophila melanogaster GN=Dek PE=1 SV=1
Q8T0U6	K156	1	0.0471803	Serine/threonine-protein phosphatase OS=Drosophila melanogaster GN=flw PE=1 SV=1
Q8T4D1	K60	5	0.162232	AT03366p OS=Drosophila melanogaster GN=ps PE=1 SV=1
Q8T8W3	K108	1	0.201019	AT21416p OS=Drosophila melanogaster GN=Past1 PE=1 SV=1
Q8T8W3	K475	1	0.212214	AT21416p OS=Drosophila melanogaster GN=Past1 PE=1 SV=1
Q8WS32	K374	1	0.860622	Histamine-gated chloride channel alpha2 subunit OS=Drosophila melanogaster GN=HisCl1 PE=2 SV=1
Q94516	K161	1	0.312272	ATP synthase subunit b, mitochondrial OS=Drosophila melanogaster GN=ATPsynB PE=2 SV=2
Q94516	K126	2	0.335437	ATP synthase subunit b, mitochondrial OS=Drosophila melanogaster GN=ATPsynB PE=2 SV=2
Q94516	K120	1	0.217601	ATP synthase subunit b, mitochondrial OS=Drosophila melanogaster GN=ATPsynB PE=2 SV=2
Q94516	K160	5	0.297393	ATP synthase subunit b, mitochondrial OS=Drosophila melanogaster GN=ATPsynB PE=2 SV=2
Q94516	K112	3	0.597924	ATP synthase subunit b, mitochondrial OS=Drosophila melanogaster GN=ATPsynB PE=2 SV=2
Q94516	K184	2	0.186013	ATP synthase subunit b, mitochondrial OS=Drosophila melanogaster GN=ATPsynB PE=2 SV=2
Q94516	K144	9	0.253587	ATP synthase subunit b, mitochondrial OS=Drosophila melanogaster GN=ATPsynB PE=2 SV=2
Q94516	K134	3	0.283088	ATP synthase subunit b, mitochondrial OS=Drosophila melanogaster GN=ATPsynB PE=2 SV=2
Q94517	K87	1	0.262834	Histone deacetylase Rpd3 OS=Drosophila melanogaster GN=Rpd3 PE=1 SV=2
Q94523	K176	1	0.601431	Succinate dehydrogenase [ubiquinone] flavoprotein subunit, mitochondrial OS=Drosophila melanogaster GN=SdhA PE=2 SV=3
Q94523	K496	1	0.691166	Succinate dehydrogenase [ubiquinone] flavoprotein subunit, mitochondrial OS=Drosophila melanogaster GN=SdhA PE=2 SV=3
Q94526	K315	2	0.165543	Open rectifier potassium channel protein 1 OS=Drosophila melanogaster GN=Ork1 PE=1 SV=2
Q94526	K297	1	0.0594275	Open rectifier potassium channel protein 1 OS=Drosophila melanogaster GN=Ork1 PE=1 SV=2
Q94920	K223	2	0.772744	Voltage-dependent anion-selective channel OS=Drosophila melanogaster GN=porin PE=1 SV=3
Q94920	K123	2	0.741619	Voltage-dependent anion-selective channel OS=Drosophila melanogaster GN=porin PE=1 SV=3
Q94920	K235	2	0.512118	Voltage-dependent anion-selective channel OS=Drosophila melanogaster GN=porin PE=1 SV=3
Q94920	K217	36	0.820365	Voltage-dependent anion-selective channel OS=Drosophila melanogaster GN=porin PE=1 SV=3
Q94920	K52	29	0.796631	Voltage-dependent anion-selective channel OS=Drosophila melanogaster GN=porin PE=1 SV=3
Q94920	K273	15	0.838859	Voltage-dependent anion-selective channel OS=Drosophila melanogaster GN=porin PE=1 SV=3
Q94920	K265	16	0.806781	Voltage-dependent anion-selective channel OS=Drosophila melanogaster GN=porin PE=1 SV=3
Q94920	K249	3	0.669219	Voltage-dependent anion-selective channel OS=Drosophila melanogaster GN=porin PE=1 SV=3
Q94920	K60	1	0.637751	Voltage-dependent anion-selective channel OS=Drosophila melanogaster GN=porin PE=1 SV=3
Q94920	K33	3	0.793382	Voltage-dependent anion-selective channel OS=Drosophila melanogaster GN=porin PE=1 SV=3
Q94920	K200	1	0.742583	Voltage-dependent anion-selective channel OS=Drosophila melanogaster GN=porin PE=1 SV=3
Q94920	K64	4	0.692587	Voltage-dependent anion-selective channel OS=Drosophila melanogaster GN=porin PE=1 SV=3
Q94920	K109	8	0.792867	Voltage-dependent anion-selective channel OS=Drosophila melanogaster GN=porin PE=1 SV=3
Q95029	K156	1	0.433501	Cathepsin L OS=Drosophila melanogaster GN=Cp1 PE=2 SV=2
Q95029	K142	1	0.481274	Cathepsin L OS=Drosophila melanogaster GN=Cp1 PE=2 SV=2
Q95083	K241	1	0.201334	Proteasome subunit alpha type-5 OS=Drosophila melanogaster GN=Prosalpha5 PE=2 SV=2
Q95RF6	K55	1	0.115917	LD34461p OS=Drosophila melanogaster GN=Tom20 PE=1 SV=1
Q95RI5	K278	2	0.606153	Failed axon connections OS=Drosophila melanogaster GN=fax PE=1 SV=1
Q95RI5	K85	4	0.159016	Failed axon connections OS=Drosophila melanogaster GN=fax PE=1 SV=1
Q95RI5	K395	7	0.2835	Failed axon connections OS=Drosophila melanogaster GN=fax PE=1 SV=1
Q95RI5	K225	1	0.566453	Failed axon connections OS=Drosophila melanogaster GN=fax PE=1 SV=1
Q95RI5	K365	3	0.179793	Failed axon connections OS=Drosophila melanogaster GN=fax PE=1 SV=1
Q95RI5	K137	10	0.372547	Failed axon connections OS=Drosophila melanogaster GN=fax PE=1 SV=1
Q95RI5	K144	1	0.340463	Failed axon connections OS=Drosophila melanogaster GN=fax PE=1 SV=1
Q95RI5	K47	5	0.118816	Failed axon connections OS=Drosophila melanogaster GN=fax PE=1 SV=1
Q95RI5	K93	5	0.352955	Failed axon connections OS=Drosophila melanogaster GN=fax PE=1 SV=1
Q95RI5	K74	1	0.165126	Failed axon connections OS=Drosophila melanogaster GN=fax PE=1 SV=1
Q95RI5	K371	3	0.154665	Failed axon connections OS=Drosophila melanogaster GN=fax PE=1 SV=1
Q95RI5	K180	3	0.51215	Failed axon connections OS=Drosophila melanogaster GN=fax PE=1 SV=1
Q95RI5	K27	1	0.219714	Failed axon connections OS=Drosophila melanogaster GN=fax PE=1 SV=1
Q95TP9	K181	1	0.0630625	40S ribosomal protein S6 OS=Drosophila melanogaster GN=RpS6 PE=1 SV=1
Q95U34	K104	2	0.135986	GH11113p OS=Drosophila melanogaster GN=Galk PE=1 SV=1
Q95U38	K128	1	0.451154	Succinyl-CoA ligase subunit beta OS=Drosophila melanogaster GN=skap PE=1 SV=1
Q95U38	K434	1	0.511648	Succinyl-CoA ligase subunit beta OS=Drosophila melanogaster GN=skap PE=1 SV=1
Q95U38	K412	1	0.483372	Succinyl-CoA ligase subunit beta OS=Drosophila melanogaster GN=skap PE=1 SV=1
Q95U38	K348	1	0.418114	Succinyl-CoA ligase subunit beta OS=Drosophila melanogaster GN=skap PE=1 SV=1
Q960F6	K364	1	0.069072	SD03655p OS=Drosophila melanogaster GN=CG12004 PE=1 SV=1
Q960M4	K139	1	0.542135	LD45324p OS=Drosophila melanogaster GN=Prx5 PE=1 SV=1
Q960T2	K235	3	0.646207	Synapse-associated protein of 47 kDa OS=Drosophila melanogaster GN=Sap47 PE=1 SV=1
Q960T2	K245	1	0.658705	Synapse-associated protein of 47 kDa OS=Drosophila melanogaster GN=Sap47 PE=1 SV=1
Q960T2	K272	1	0.620378	Synapse-associated protein of 47 kDa OS=Drosophila melanogaster GN=Sap47 PE=1 SV=1
Q960W6	K99	1	0.439731	Putative fatty acyl-CoA reductase CG8306 OS=Drosophila melanogaster GN=CG8306 PE=2 SV=1
Q960X8	K136	1	0.101406	Hepatocyte growth factor-regulated tyrosine kinase substrate OS=Drosophila melanogaster GN=Hrs PE=1 SV=1
Q960X8	K205	1	0.0400341	Hepatocyte growth factor-regulated tyrosine kinase substrate OS=Drosophila melanogaster GN=Hrs PE=1 SV=1
Q960X8	K490	2	0.163138	Hepatocyte growth factor-regulated tyrosine kinase substrate OS=Drosophila melanogaster GN=Hrs PE=1 SV=1
Q960X8	K326	2	0.0777263	Hepatocyte growth factor-regulated tyrosine kinase substrate OS=Drosophila melanogaster GN=Hrs PE=1 SV=1
Q960Y8	K48	1	0.967305	Aluminum tubes, isoform G OS=Drosophila melanogaster GN=alt PE=1 SV=1
Q960Y8	K39	1	0.0565315	Aluminum tubes, isoform G OS=Drosophila melanogaster GN=alt PE=1 SV=1
Q960Y8	K833	1	0.0334429	Aluminum tubes, isoform G OS=Drosophila melanogaster GN=alt PE=1 SV=1
Q961J5	K340	3	0.551785	CG3790 OS=Drosophila melanogaster GN=CG3790 PE=2 SV=1
Q961L8	K107	2	0.0750086	GH17661p OS=Drosophila melanogaster GN=CG10517 PE=1 SV=1
Q961L8	K261	2	0.0749589	GH17661p OS=Drosophila melanogaster GN=CG10517 PE=1 SV=1
Q961R8	K45	1	0.80066	GH09263p OS=Drosophila melanogaster GN=Aats-gly PE=1 SV=1
Q961R8	K255	1	0.757719	GH09263p OS=Drosophila melanogaster GN=Aats-gly PE=1 SV=1
Q961R8	K165	2	0.917407	GH09263p OS=Drosophila melanogaster GN=Aats-gly PE=1 SV=1
Q961R9	K318	3	0.123423	CG6126 OS=Drosophila melanogaster GN=CG6126 PE=1 SV=1
Q961R9	K115	6	0.502545	CG6126 OS=Drosophila melanogaster GN=CG6126 PE=1 SV=1
Q961R9	K555	1	0.0219107	CG6126 OS=Drosophila melanogaster GN=CG6126 PE=1 SV=1
Q961W1	K79	2	0.0668634	4-hydroxyphenylpyruvate dioxygenase OS=Drosophila melanogaster GN=CG11796 PE=1 SV=1
Q961W1	K290	3	0.0242564	4-hydroxyphenylpyruvate dioxygenase OS=Drosophila melanogaster GN=CG11796 PE=1 SV=1
Q961W1	K51	3	0.0516914	4-hydroxyphenylpyruvate dioxygenase OS=Drosophila melanogaster GN=CG11796 PE=1 SV=1
Q9GQQ0	K310	1	0.281559	Protein spinster OS=Drosophila melanogaster GN=spin PE=1 SV=1
Q9GYU7	K107	1	0.0178842	Mediator of RNA polymerase II transcription subunit 10 OS=Drosophila melanogaster GN=MED10 PE=1 SV=1
Q9GYU7	K53	2	0.0230466	Mediator of RNA polymerase II transcription subunit 10 OS=Drosophila melanogaster GN=MED10 PE=1 SV=1
Q9I7K0	K173	1	0.427292	Microtubule-associated protein Jupiter OS=Drosophila melanogaster GN=Jupiter PE=1 SV=2
Q9I7S8	K51	1	0.0786882	Multifunctional protein ADE2 OS=Drosophila melanogaster GN=ade5 PE=2 SV=2
Q9I7S8	K307	1	0.1421	Multifunctional protein ADE2 OS=Drosophila melanogaster GN=ade5 PE=2 SV=2
Q9I7S8	K250	2	0.0220346	Multifunctional protein ADE2 OS=Drosophila melanogaster GN=ade5 PE=2 SV=2
Q9I7T5	K99	1	0.28071	GH01116p OS=Drosophila melanogaster GN=mge PE=1 SV=1
Q9NCC3	K191	1	0.149878	Sorting nexin OS=Drosophila melanogaster GN=SH3PX1 PE=1 SV=1
Q9NCC3	K257	2	0.109898	Sorting nexin OS=Drosophila melanogaster GN=SH3PX1 PE=1 SV=1
Q9NHE5	K890	2	0.519801	Calcium-dependent secretion activator OS=Drosophila melanogaster GN=Cadps PE=1 SV=3
Q9U6P7	K77	1	0.133951	FI18813p1 OS=Drosophila melanogaster GN=Syt4 PE=2 SV=1
Q9U6P7	K44	4	0.0193936	FI18813p1 OS=Drosophila melanogaster GN=Syt4 PE=2 SV=1
Q9U6P7	K45	6	0.0253862	FI18813p1 OS=Drosophila melanogaster GN=Syt4 PE=2 SV=1
Q9U9Q4	K243	1	0.0581794	Eukaryotic translation initiation factor 3 subunit H OS=Drosophila melanogaster GN=eIF-3p40 PE=2 SV=2
Q9U9Q4	K332	1	0.0428724	Eukaryotic translation initiation factor 3 subunit H OS=Drosophila melanogaster GN=eIF-3p40 PE=2 SV=2
Q9U9Q4	K250	1	0.0396168	Eukaryotic translation initiation factor 3 subunit H OS=Drosophila melanogaster GN=eIF-3p40 PE=2 SV=2
Q9U9Q4	K255	1	0.0396168	Eukaryotic translation initiation factor 3 subunit H OS=Drosophila melanogaster GN=eIF-3p40 PE=2 SV=2
Q9U9Q4	K261	2	0.016491	Eukaryotic translation initiation factor 3 subunit H OS=Drosophila melanogaster GN=eIF-3p40 PE=2 SV=2
Q9V3D9	K418	1	0.0682648	BcDNA.GM09489 OS=Drosophila melanogaster GN=Srp54k PE=1 SV=1
Q9V3D9	K71	1	0.0220874	BcDNA.GM09489 OS=Drosophila melanogaster GN=Srp54k PE=1 SV=1
Q9V3D9	K239	1	0.0118254	BcDNA.GM09489 OS=Drosophila melanogaster GN=Srp54k PE=1 SV=1
Q9V3D9	K311	1	0.0287524	BcDNA.GM09489 OS=Drosophila melanogaster GN=Srp54k PE=1 SV=1
Q9V3E5	K217	4	0.876524	Tetraspanin OS=Drosophila melanogaster GN=Tsp66E PE=2 SV=1
Q9V3E5	K193	1	0.811998	Tetraspanin OS=Drosophila melanogaster GN=Tsp66E PE=2 SV=1
Q9V3I2	K42	1	0.0945088	Drab5 OS=Drosophila melanogaster GN=Rab5 PE=1 SV=1
Q9V3I2	K143	1	0.119512	Drab5 OS=Drosophila melanogaster GN=Rab5 PE=1 SV=1
Q9V3J1	K295	6	0.221039	V-type proton ATPase subunit H OS=Drosophila melanogaster GN=VhaSFD PE=2 SV=2
Q9V3L7	K66	3	0.771473	GH05862p OS=Drosophila melanogaster GN=NP15.6 PE=1 SV=1
Q9V3N7	K394	4	0.829629	BcDNA.HL02693 OS=Drosophila melanogaster GN=CRMP PE=1 SV=1
Q9V3N7	K265	3	0.860039	BcDNA.HL02693 OS=Drosophila melanogaster GN=CRMP PE=1 SV=1
Q9V3N7	K37	2	0.788077	BcDNA.HL02693 OS=Drosophila melanogaster GN=CRMP PE=1 SV=1
Q9V3S9	K655	7	0.0354735	Very long-chain-fatty-acid--CoA ligase bubblegum OS=Drosophila melanogaster GN=bgm PE=2 SV=1
Q9V3S9	K363	1	0.00487321	Very long-chain-fatty-acid--CoA ligase bubblegum OS=Drosophila melanogaster GN=bgm PE=2 SV=1
Q9V3W2	K54	2	0.728216	GM23292p OS=Drosophila melanogaster GN=ND-B17 PE=1 SV=1
Q9V3W2	K40	1	0.711283	GM23292p OS=Drosophila melanogaster GN=ND-B17 PE=1 SV=1
Q9V3X2	K146	1	0.495243	Tetraspanin OS=Drosophila melanogaster GN=Tsp96F PE=1 SV=1
Q9V3Y4	K311	1	0.329418	LD43650p OS=Drosophila melanogaster GN=Mtch PE=1 SV=1
Q9V3Y4	K54	1	0.461184	LD43650p OS=Drosophila melanogaster GN=Mtch PE=1 SV=1
Q9V3Y4	K117	1	0.585754	LD43650p OS=Drosophila melanogaster GN=Mtch PE=1 SV=1
Q9V3Z9	K169	1	0.966464	HL02234p OS=Drosophila melanogaster GN=BG:DS00180.3 PE=2 SV=1
Q9V3Z9	K122	2	0.980862	HL02234p OS=Drosophila melanogaster GN=BG:DS00180.3 PE=2 SV=1
Q9V400	K165	3	0.495363	Integrin linked kinase, isoform A OS=Drosophila melanogaster GN=Ilk PE=1 SV=1
Q9V400	K185	1	0.0959924	Integrin linked kinase, isoform A OS=Drosophila melanogaster GN=Ilk PE=1 SV=1
Q9V405	K233	2	0.243942	26S proteasome regulatory complex subunit p48A OS=Drosophila melanogaster GN=Rpt3 PE=1 SV=1
Q9V405	K21	2	0.215706	26S proteasome regulatory complex subunit p48A OS=Drosophila melanogaster GN=Rpt3 PE=1 SV=1
Q9V420	K346	1	0.254607	FI02878p OS=Drosophila melanogaster GN=Su(P) PE=1 SV=1
Q9V428	K167	2	0.102804	Icarus, isoform A OS=Drosophila melanogaster GN=ics PE=1 SV=2
Q9V434	K417	1	0.0949522	Asparaginyl-tRNA synthetase, isoform A OS=Drosophila melanogaster GN=Aats-asn PE=1 SV=1
Q9V434	K57	4	0.121223	Asparaginyl-tRNA synthetase, isoform A OS=Drosophila melanogaster GN=Aats-asn PE=1 SV=1
Q9V4C6	K72	1	0.078777	Zinc/iron regulated transporter-related protein 102B, isoform E OS=Drosophila melanogaster GN=Zip102B PE=1 SV=3
Q9V4E0	K442	1	0.134682	LD47962p OS=Drosophila melanogaster GN=ND-49 PE=1 SV=2
Q9V4E0	K367	2	0.056677	LD47962p OS=Drosophila melanogaster GN=ND-49 PE=1 SV=2
Q9V4E0	K309	2	0.110458	LD47962p OS=Drosophila melanogaster GN=ND-49 PE=1 SV=2
Q9V4E0	K80	1	0.0997639	LD47962p OS=Drosophila melanogaster GN=ND-49 PE=1 SV=2
Q9V4E7	K46	14	0.876214	Transporter OS=Drosophila melanogaster GN=Gat PE=1 SV=4
Q9V4E7	K629	5	0.905572	Transporter OS=Drosophila melanogaster GN=Gat PE=1 SV=4
Q9V4E7	K25	11	0.94482	Transporter OS=Drosophila melanogaster GN=Gat PE=1 SV=4
Q9V4E7	K604	4	0.90367	Transporter OS=Drosophila melanogaster GN=Gat PE=1 SV=4
Q9V4E7	K51	15	0.8714	Transporter OS=Drosophila melanogaster GN=Gat PE=1 SV=4
Q9V4T5	K366	1	0.944287	Probable cytochrome P450 4e1 OS=Drosophila melanogaster GN=Cyp4e1 PE=2 SV=1
Q9V4T5	K267	1	0.119669	Probable cytochrome P450 4e1 OS=Drosophila melanogaster GN=Cyp4e1 PE=2 SV=1
Q9V4T5	K241	1	0.0220495	Probable cytochrome P450 4e1 OS=Drosophila melanogaster GN=Cyp4e1 PE=2 SV=1
Q9V579	K78	1	0.0620058	Protein preli-like OS=Drosophila melanogaster GN=prel PE=2 SV=3
Q9V579	K117	3	0.0588103	Protein preli-like OS=Drosophila melanogaster GN=prel PE=2 SV=3
Q9V579	K89	3	0.0306108	Protein preli-like OS=Drosophila melanogaster GN=prel PE=2 SV=3
Q9V674	K131	1	0.0314172	Cytochrome P450 6g1 OS=Drosophila melanogaster GN=Cyp6g1 PE=2 SV=1
Q9V674	K145	1	0.085794	Cytochrome P450 6g1 OS=Drosophila melanogaster GN=Cyp6g1 PE=2 SV=1
Q9V674	K69	1	0.0903124	Cytochrome P450 6g1 OS=Drosophila melanogaster GN=Cyp6g1 PE=2 SV=1
Q9V674	K136	1	0.085794	Cytochrome P450 6g1 OS=Drosophila melanogaster GN=Cyp6g1 PE=2 SV=1
Q9V674	K81	2	0.239011	Cytochrome P450 6g1 OS=Drosophila melanogaster GN=Cyp6g1 PE=2 SV=1
Q9V784	K226	4	0.69199	SAM50-like protein CG7639 OS=Drosophila melanogaster GN=CG7639 PE=2 SV=2
Q9V784	K99	1	0.495344	SAM50-like protein CG7639 OS=Drosophila melanogaster GN=CG7639 PE=2 SV=2
Q9V7D2	K28	2	0.246733	V-type proton ATPase subunit D 1 OS=Drosophila melanogaster GN=Vha36-1 PE=2 SV=1
Q9V7Y2	K92	1	0.148175	Sphingosine-1-phosphate lyase OS=Drosophila melanogaster GN=Sply PE=2 SV=1
Q9V8M2	K378	1	0.0281314	Probable cytochrome P450 12b2, mitochondrial OS=Drosophila melanogaster GN=Cyp12b2 PE=2 SV=2
Q9V8M2	K406	2	0.0558683	Probable cytochrome P450 12b2, mitochondrial OS=Drosophila melanogaster GN=Cyp12b2 PE=2 SV=2
Q9V8M2	K7	1	0.112272	Probable cytochrome P450 12b2, mitochondrial OS=Drosophila melanogaster GN=Cyp12b2 PE=2 SV=2
Q9V8R9	K189	5	0.463441	Protein 4.1 homolog OS=Drosophila melanogaster GN=cora PE=1 SV=1
Q9V8R9	K375	1	0.185898	Protein 4.1 homolog OS=Drosophila melanogaster GN=cora PE=1 SV=1
Q9V8R9	K1446	1	0.205435	Protein 4.1 homolog OS=Drosophila melanogaster GN=cora PE=1 SV=1
Q9V8R9	K929	2	0.346201	Protein 4.1 homolog OS=Drosophila melanogaster GN=cora PE=1 SV=1
Q9V9Q4	K281	1	0.093822	CG1416, isoform A OS=Drosophila melanogaster GN=CG1416 PE=1 SV=2
Q9V9R3	K293	1	0.632531	Ac3, isoform A OS=Drosophila melanogaster GN=Ac3 PE=3 SV=1
Q9V9R3	K583	2	0.764468	Ac3, isoform A OS=Drosophila melanogaster GN=Ac3 PE=3 SV=1
Q9V9R3	K247	2	0.815474	Ac3, isoform A OS=Drosophila melanogaster GN=Ac3 PE=3 SV=1
Q9V9R3	K421	1	0.81652	Ac3, isoform A OS=Drosophila melanogaster GN=Ac3 PE=3 SV=1
Q9V9R3	K855	1	0.702326	Ac3, isoform A OS=Drosophila melanogaster GN=Ac3 PE=3 SV=1
Q9V9R3	K848	1	0.825478	Ac3, isoform A OS=Drosophila melanogaster GN=Ac3 PE=3 SV=1
Q9V9R3	K574	2	0.704019	Ac3, isoform A OS=Drosophila melanogaster GN=Ac3 PE=3 SV=1
Q9V9R3	K472	1	0.857648	Ac3, isoform A OS=Drosophila melanogaster GN=Ac3 PE=3 SV=1
Q9V9S8	K180	3	0.041871	Ferrochelatase, mitochondrial OS=Drosophila melanogaster GN=FeCh PE=2 SV=1
Q9V9S8	K118	2	0.0523336	Ferrochelatase, mitochondrial OS=Drosophila melanogaster GN=FeCh PE=2 SV=1
Q9V9S8	K139	1	0.0474169	Ferrochelatase, mitochondrial OS=Drosophila melanogaster GN=FeCh PE=2 SV=1
Q9V9S8	K358	1	0.0269951	Ferrochelatase, mitochondrial OS=Drosophila melanogaster GN=FeCh PE=2 SV=1
Q9V9W3	K230	1	0.113908	RE08669p OS=Drosophila melanogaster GN=RpL6 PE=1 SV=1
Q9VA18	K202	1	0.513972	Lethal (3) 03670 OS=Drosophila melanogaster GN=l(3)03670 PE=1 SV=1
Q9VA18	K138	1	0.547208	Lethal (3) 03670 OS=Drosophila melanogaster GN=l(3)03670 PE=1 SV=1
Q9VA18	K149	1	0.527004	Lethal (3) 03670 OS=Drosophila melanogaster GN=l(3)03670 PE=1 SV=1
Q9VAC1	K464	1	0.179497	CG7920, isoform A OS=Drosophila melanogaster GN=CG7920 PE=1 SV=1
Q9VAC1	K229	1	0.251289	CG7920, isoform A OS=Drosophila melanogaster GN=CG7920 PE=1 SV=1
Q9VAC1	K239	1	0.311944	CG7920, isoform A OS=Drosophila melanogaster GN=CG7920 PE=1 SV=1
Q9VAC1	K209	1	0.357714	CG7920, isoform A OS=Drosophila melanogaster GN=CG7920 PE=1 SV=1
Q9VAH9	K462	1	0.485215	Integrator 11 OS=Drosophila melanogaster GN=IntS11 PE=1 SV=1
Q9VAI6	K53	3	0.816363	General odorant-binding protein 99b OS=Drosophila melanogaster GN=Obp99b PE=2 SV=1
Q9VAI6	K55	1	0.87353	General odorant-binding protein 99b OS=Drosophila melanogaster GN=Obp99b PE=2 SV=1
Q9VAJ9	K253	1	0.146194	CG1907 OS=Drosophila melanogaster GN=CG1907 PE=1 SV=1
Q9VAL7	K465	4	0.211107	Calnexin 99A, isoform A OS=Drosophila melanogaster GN=Cnx99A PE=1 SV=2
Q9VAL7	K70	3	0.214677	Calnexin 99A, isoform A OS=Drosophila melanogaster GN=Cnx99A PE=1 SV=2
Q9VAL7	K403	1	0.362718	Calnexin 99A, isoform A OS=Drosophila melanogaster GN=Cnx99A PE=1 SV=2
Q9VAL7	K128	1	0.306561	Calnexin 99A, isoform A OS=Drosophila melanogaster GN=Cnx99A PE=1 SV=2
Q9VAL7	K71	2	0.217226	Calnexin 99A, isoform A OS=Drosophila melanogaster GN=Cnx99A PE=1 SV=2
Q9VAL7	K132	1	0.212254	Calnexin 99A, isoform A OS=Drosophila melanogaster GN=Cnx99A PE=1 SV=2
Q9VAL7	K178	3	0.231055	Calnexin 99A, isoform A OS=Drosophila melanogaster GN=Cnx99A PE=1 SV=2
Q9VAM6	K83	24	0.574351	CDGSH iron-sulfur domain-containing protein 2 homolog OS=Drosophila melanogaster GN=Cisd2 PE=2 SV=1
Q9VAM6	K132	9	0.669044	CDGSH iron-sulfur domain-containing protein 2 homolog OS=Drosophila melanogaster GN=Cisd2 PE=2 SV=1
Q9VAM6	K79	1	0.474343	CDGSH iron-sulfur domain-containing protein 2 homolog OS=Drosophila melanogaster GN=Cisd2 PE=2 SV=1
Q9VAM6	K96	17	0.569554	CDGSH iron-sulfur domain-containing protein 2 homolog OS=Drosophila melanogaster GN=Cisd2 PE=2 SV=1
Q9VAM6	K133	2	0.664794	CDGSH iron-sulfur domain-containing protein 2 homolog OS=Drosophila melanogaster GN=Cisd2 PE=2 SV=1
Q9VAN6	K206	1	0.014729	Histone RNA hairpin-binding protein OS=Drosophila melanogaster GN=Slbp PE=1 SV=1
Q9VAN6	K220	1	0.014729	Histone RNA hairpin-binding protein OS=Drosophila melanogaster GN=Slbp PE=1 SV=1
Q9VAN7	K253	1	0.440294	GH13304p OS=Drosophila melanogaster GN=Pglym78 PE=1 SV=2
Q9VAN7	K107	4	0.454538	GH13304p OS=Drosophila melanogaster GN=Pglym78 PE=1 SV=2
Q9VAN7	K139	1	0.459559	GH13304p OS=Drosophila melanogaster GN=Pglym78 PE=1 SV=2
Q9VAN7	K73	5	0.448703	GH13304p OS=Drosophila melanogaster GN=Pglym78 PE=1 SV=2
Q9VAP3	K770	1	0.193499	CTL-like protein 2 OS=Drosophila melanogaster GN=CG11880 PE=3 SV=1
Q9VAP3	K776	1	0.207671	CTL-like protein 2 OS=Drosophila melanogaster GN=CG11880 PE=3 SV=1
Q9VB05	K287	1	0.158127	ALG-2 interacting protein X OS=Drosophila melanogaster GN=ALiX PE=1 SV=1
Q9VB05	K486	4	0.0764495	ALG-2 interacting protein X OS=Drosophila melanogaster GN=ALiX PE=1 SV=1
Q9VB05	K430	1	0.11397	ALG-2 interacting protein X OS=Drosophila melanogaster GN=ALiX PE=1 SV=1
Q9VB05	K707	3	0.182988	ALG-2 interacting protein X OS=Drosophila melanogaster GN=ALiX PE=1 SV=1
Q9VB46	K163	1	0.646818	FI18644p1 OS=Drosophila melanogaster GN=Hmu PE=1 SV=1
Q9VB70	K716	1	0.129689	Lateral signaling target protein 2 homolog OS=Drosophila melanogaster GN=CG6051 PE=1 SV=3
Q9VB79	K115	2	0.426247	CG14259 OS=Drosophila melanogaster GN=CG14259 PE=2 SV=1
Q9VB79	K96	5	0.15608	CG14259 OS=Drosophila melanogaster GN=CG14259 PE=2 SV=1
Q9VBF5	K42	3	0.213956	CG5432, isoform A OS=Drosophila melanogaster GN=CG5432-RA PE=1 SV=2
Q9VBP9	K452	2	0.110561	Nuclear protein localization protein 4 homolog OS=Drosophila melanogaster GN=Npl4 PE=1 SV=3
Q9VBP9	K303	2	0.17294	Nuclear protein localization protein 4 homolog OS=Drosophila melanogaster GN=Npl4 PE=1 SV=3
Q9VBP9	K152	1	0.11375	Nuclear protein localization protein 4 homolog OS=Drosophila melanogaster GN=Npl4 PE=1 SV=3
Q9VBS4	K170	2	0.0496115	CG10553 OS=Drosophila melanogaster GN=CG10553 PE=4 SV=1
Q9VBS4	K95	5	0.0471392	CG10553 OS=Drosophila melanogaster GN=CG10553 PE=4 SV=1
Q9VBS4	K191	1	0.0882575	CG10553 OS=Drosophila melanogaster GN=CG10553 PE=4 SV=1
Q9VBS4	K185	1	0.0882575	CG10553 OS=Drosophila melanogaster GN=CG10553 PE=4 SV=1
Q9VBS4	K335	2	0.0728059	CG10553 OS=Drosophila melanogaster GN=CG10553 PE=4 SV=1
Q9VBS4	K81	1	0.0229432	CG10553 OS=Drosophila melanogaster GN=CG10553 PE=4 SV=1
Q9VBX8	K223	1	0.173478	CG33096, isoform C OS=Drosophila melanogaster GN=CG33096 PE=1 SV=2
Q9VBY7	K111	1	0.530786	RE46718p OS=Drosophila melanogaster GN=veli PE=1 SV=1
Q9VBY7	K76	1	0.552117	RE46718p OS=Drosophila melanogaster GN=veli PE=1 SV=1
Q9VBZ2	K152	1	0.467331	CG11786 OS=Drosophila melanogaster GN=CG11786 PE=4 SV=2
Q9VBZ6	K402	1	0.0444759	GH14566p OS=Drosophila melanogaster GN=Smg6 PE=1 SV=2
Q9VBZ6	K303	1	0.125759	GH14566p OS=Drosophila melanogaster GN=Smg6 PE=1 SV=2
Q9VBZ6	K646	1	0.0346951	GH14566p OS=Drosophila melanogaster GN=Smg6 PE=1 SV=2
Q9VC02	K25	1	0.54655	CG13646 OS=Drosophila melanogaster GN=CG13646 PE=4 SV=1
Q9VC18	K404	4	0.144932	CG11089, isoform A OS=Drosophila melanogaster GN=CG11089 PE=1 SV=1
Q9VC18	K14	1	0.460369	CG11089, isoform A OS=Drosophila melanogaster GN=CG11089 PE=1 SV=1
Q9VC63	K498	2	0.213966	CG5789, isoform A OS=Drosophila melanogaster GN=CG5789-RA PE=1 SV=2
Q9VCV9	K35	4	0.118076	CG6972 OS=Drosophila melanogaster GN=CG6972-RA PE=1 SV=1
Q9VCV9	K287	1	0.0560294	CG6972 OS=Drosophila melanogaster GN=CG6972-RA PE=1 SV=1
Q9VCV9	K24	1	0.130848	CG6972 OS=Drosophila melanogaster GN=CG6972-RA PE=1 SV=1
Q9VD30	K107	1	0.255579	GH05294p OS=Drosophila melanogaster GN=rdhB PE=1 SV=1
Q9VD30	K58	4	0.160538	GH05294p OS=Drosophila melanogaster GN=rdhB PE=1 SV=1
Q9VD40	K343	6	0.086713	CG7084, isoform B OS=Drosophila melanogaster GN=CG7084 PE=1 SV=1
Q9VD58	K188	1	0.489654	CG6439, isoform A OS=Drosophila melanogaster GN=CG6439 PE=1 SV=1
Q9VD58	K196	1	0.477247	CG6439, isoform A OS=Drosophila melanogaster GN=CG6439 PE=1 SV=1
Q9VD58	K212	1	0.436954	CG6439, isoform A OS=Drosophila melanogaster GN=CG6439 PE=1 SV=1
Q9VDC3	K45	2	0.237674	Adaptor protein complex 2, sigma subunit OS=Drosophila melanogaster GN=AP-2sigma PE=1 SV=1
Q9VDC3	K28	2	0.248868	Adaptor protein complex 2, sigma subunit OS=Drosophila melanogaster GN=AP-2sigma PE=1 SV=1
Q9VDC6	K700	1	0.484428	Ebony OS=Drosophila melanogaster GN=e PE=1 SV=1
Q9VDG5	K721	2	0.73298	AT07459p OS=Drosophila melanogaster GN=Calx PE=1 SV=1
Q9VDG5	K168	1	0.559788	AT07459p OS=Drosophila melanogaster GN=Calx PE=1 SV=1
Q9VDG5	K639	2	0.380477	AT07459p OS=Drosophila melanogaster GN=Calx PE=1 SV=1
Q9VDG5	K337	1	0.55329	AT07459p OS=Drosophila melanogaster GN=Calx PE=1 SV=1
Q9VDG5	K427	1	0.718721	AT07459p OS=Drosophila melanogaster GN=Calx PE=1 SV=1
Q9VDG5	K334	4	0.618932	AT07459p OS=Drosophila melanogaster GN=Calx PE=1 SV=1
Q9VDH1	K80	1	0.708757	CG31191, isoform A OS=Drosophila melanogaster GN=CG31191 PE=1 SV=2
Q9VDH3	K121	3	0.452857	CG10830 OS=Drosophila melanogaster GN=Ktl PE=1 SV=1
Q9VDK7	K136	2	0.103652	Signal recognition particle subunit SRP72 OS=Drosophila melanogaster GN=Srp72 PE=1 SV=1
Q9VDT5	K438	1	0.308791	Carboxypeptidase OS=Drosophila melanogaster GN=CG4572-RC PE=1 SV=1
Q9VDU7	K221	2	0.145099	LD05707p OS=Drosophila melanogaster GN=Naam PE=1 SV=3
Q9VE46	K102	1	0.522341	High-affinity choline transporter 1 OS=Drosophila melanogaster GN=CG7708 PE=2 SV=2
Q9VE46	K542	3	0.599001	High-affinity choline transporter 1 OS=Drosophila melanogaster GN=CG7708 PE=2 SV=2
Q9VE75	K269	2	0.123598	V-type proton ATPase subunit a OS=Drosophila melanogaster GN=Vha100-2 PE=1 SV=2
Q9VE75	K288	3	0.291819	V-type proton ATPase subunit a OS=Drosophila melanogaster GN=Vha100-2 PE=1 SV=2
Q9VEJ0	K144	1	0.486587	Peroxiredoxin 3 OS=Drosophila melanogaster GN=Prx3 PE=1 SV=2
Q9VEK8	K298	1	0.259273	GH07711p OS=Drosophila melanogaster GN=sds22 PE=1 SV=1
Q9VES3	K534	1	0.674495	FI05280p OS=Drosophila melanogaster GN=Fas1 PE=1 SV=2
Q9VES3	K546	2	0.762255	FI05280p OS=Drosophila melanogaster GN=Fas1 PE=1 SV=2
Q9VES3	K555	2	0.789354	FI05280p OS=Drosophila melanogaster GN=Fas1 PE=1 SV=2
Q9VES3	K212	2	0.82678	FI05280p OS=Drosophila melanogaster GN=Fas1 PE=1 SV=2
Q9VES3	K523	1	0.199296	FI05280p OS=Drosophila melanogaster GN=Fas1 PE=1 SV=2
Q9VES3	K551	1	0.726343	FI05280p OS=Drosophila melanogaster GN=Fas1 PE=1 SV=2
Q9VEX6	K329	1	0.663737	AAA family protein Bor OS=Drosophila melanogaster GN=bor PE=1 SV=2
Q9VEY4	K37	1	0.784406	CG5916, isoform A OS=Drosophila melanogaster GN=CG5916 PE=2 SV=2
Q9VEY4	K108	1	0.819075	CG5916, isoform A OS=Drosophila melanogaster GN=CG5916 PE=2 SV=2
Q9VEY4	K18	1	0.711784	CG5916, isoform A OS=Drosophila melanogaster GN=CG5916 PE=2 SV=2
Q9VEY5	K84	2	0.708391	CG5903, isoform A OS=Drosophila melanogaster GN=CG5903 PE=1 SV=1
Q9VEY5	K176	1	0.612715	CG5903, isoform A OS=Drosophila melanogaster GN=CG5903 PE=1 SV=1
Q9VEY5	K66	2	0.423528	CG5903, isoform A OS=Drosophila melanogaster GN=CG5903 PE=1 SV=1
Q9VF27	K41	1	0.595231	GM02062p OS=Drosophila melanogaster GN=ND-23 PE=1 SV=1
Q9VFF0	K148	2	0.760877	CG3731, isoform A OS=Drosophila melanogaster GN=UQCR-C1 PE=1 SV=2
Q9VFF0	K26	1	0.902739	CG3731, isoform A OS=Drosophila melanogaster GN=UQCR-C1 PE=1 SV=2
Q9VFF0	K231	1	0.863178	CG3731, isoform A OS=Drosophila melanogaster GN=UQCR-C1 PE=1 SV=2
Q9VFF0	K45	17	0.902291	CG3731, isoform A OS=Drosophila melanogaster GN=UQCR-C1 PE=1 SV=2
Q9VFF0	K206	5	0.793539	CG3731, isoform A OS=Drosophila melanogaster GN=UQCR-C1 PE=1 SV=2
Q9VFF0	K78	9	0.887877	CG3731, isoform A OS=Drosophila melanogaster GN=UQCR-C1 PE=1 SV=2
Q9VFF0	K33	8	0.85075	CG3731, isoform A OS=Drosophila melanogaster GN=UQCR-C1 PE=1 SV=2
Q9VFJ0	K244	2	0.0223697	Probable cytochrome P450 313a1 OS=Drosophila melanogaster GN=Cyp313a1 PE=3 SV=2
Q9VFJ0	K259	5	0.0451757	Probable cytochrome P450 313a1 OS=Drosophila melanogaster GN=Cyp313a1 PE=3 SV=2
Q9VFJ0	K253	2	0.0499534	Probable cytochrome P450 313a1 OS=Drosophila melanogaster GN=Cyp313a1 PE=3 SV=2
Q9VFJ0	K479	2	0.0299108	Probable cytochrome P450 313a1 OS=Drosophila melanogaster GN=Cyp313a1 PE=3 SV=2
Q9VFJ0	K178	1	0.0822949	Probable cytochrome P450 313a1 OS=Drosophila melanogaster GN=Cyp313a1 PE=3 SV=2
Q9VFP1	K427	4	0.0251487	Probable cytochrome P450 6d5 OS=Drosophila melanogaster GN=Cyp6d5 PE=2 SV=1
Q9VFP1	K152	1	0.0424859	Probable cytochrome P450 6d5 OS=Drosophila melanogaster GN=Cyp6d5 PE=2 SV=1
Q9VFP1	K92	2	0.0930905	Probable cytochrome P450 6d5 OS=Drosophila melanogaster GN=Cyp6d5 PE=2 SV=1
Q9VFP6	K332	1	0.31902	Inositol polyphosphate 1-phosphatase OS=Drosophila melanogaster GN=Ipp PE=1 SV=1
Q9VFP6	K299	1	0.450926	Inositol polyphosphate 1-phosphatase OS=Drosophila melanogaster GN=Ipp PE=1 SV=1
Q9VFQ9	K466	1	0.548101	Dipeptidase B, isoform A OS=Drosophila melanogaster GN=Dip-B PE=1 SV=2
Q9VFX9	K67	2	0.312996	CG11686, isoform A OS=Drosophila melanogaster GN=CG11686 PE=2 SV=1
Q9VG31	K695	2	0.0458207	Malic enzyme OS=Drosophila melanogaster GN=Men PE=1 SV=1
Q9VG31	K745	2	0.0893593	Malic enzyme OS=Drosophila melanogaster GN=Men PE=1 SV=1
Q9VG42	K32	3	0.0346562	CG6188 OS=Drosophila melanogaster GN=Gnmt PE=1 SV=1
Q9VG42	K41	2	0.0155808	CG6188 OS=Drosophila melanogaster GN=Gnmt PE=1 SV=1
Q9VG42	K246	1	0.703393	CG6188 OS=Drosophila melanogaster GN=Gnmt PE=1 SV=1
Q9VG42	K275	1	0.0639492	CG6188 OS=Drosophila melanogaster GN=Gnmt PE=1 SV=1
Q9VG42	K231	1	0.107739	CG6188 OS=Drosophila melanogaster GN=Gnmt PE=1 SV=1
Q9VG42	K259	1	0.000282492	CG6188 OS=Drosophila melanogaster GN=Gnmt PE=1 SV=1
Q9VG59	K186	1	0.138018	CG5608 OS=Drosophila melanogaster GN=CG5608-RA PE=1 SV=1
Q9VG82	K95	1	0.051062	Probable cytochrome P450 9f2 OS=Drosophila melanogaster GN=Cyp9f2 PE=2 SV=1
Q9VG82	K403	1	0.120072	Probable cytochrome P450 9f2 OS=Drosophila melanogaster GN=Cyp9f2 PE=2 SV=1
Q9VG82	K431	1	0.0270763	Probable cytochrome P450 9f2 OS=Drosophila melanogaster GN=Cyp9f2 PE=2 SV=1
Q9VG82	K149	2	0.197312	Probable cytochrome P450 9f2 OS=Drosophila melanogaster GN=Cyp9f2 PE=2 SV=1
Q9VG82	K479	1	0.0648449	Probable cytochrome P450 9f2 OS=Drosophila melanogaster GN=Cyp9f2 PE=2 SV=1
Q9VGF7	K187	1	0.676137	Glutamate carrier 1, isoform A OS=Drosophila melanogaster GN=GC1 PE=1 SV=1
Q9VGF7	K74	1	0.686775	Glutamate carrier 1, isoform A OS=Drosophila melanogaster GN=GC1 PE=1 SV=1
Q9VGH2	K408	2	0.0982233	CG6959, isoform A OS=Drosophila melanogaster GN=CG6959 PE=1 SV=1
Q9VGP3	K565	2	0.539347	CG6723 OS=Drosophila melanogaster GN=CG6723-RA PE=2 SV=1
Q9VGP3	K579	4	0.423824	CG6723 OS=Drosophila melanogaster GN=CG6723-RA PE=2 SV=1
Q9VGP3	K545	1	0.200144	CG6723 OS=Drosophila melanogaster GN=CG6723-RA PE=2 SV=1
Q9VGQ1	K141	2	0.456005	CG5214 OS=Drosophila melanogaster GN=CG5214 PE=1 SV=1
Q9VGS3	K39	8	0.512525	RH44771p OS=Drosophila melanogaster GN=SdhC PE=1 SV=2
Q9VGS3	K46	3	0.491133	RH44771p OS=Drosophila melanogaster GN=SdhC PE=1 SV=2
Q9VGS3	K30	1	0.720908	RH44771p OS=Drosophila melanogaster GN=SdhC PE=1 SV=2
Q9VH76	K42	1	0.0827257	Synaptosomal-associated protein OS=Drosophila melanogaster GN=Snap24 PE=1 SV=1
Q9VH81	K118	7	0.217049	GH12714p OS=Drosophila melanogaster GN=PpD3 PE=1 SV=1
Q9VH95	K101	1	0.34452	Uncharacterized protein CG16817 OS=Drosophila melanogaster GN=CG16817 PE=1 SV=1
Q9VHI8	K311	2	0.29404	CG11980, isoform A OS=Drosophila melanogaster GN=CG11980 PE=1 SV=2
Q9VHN7	K273	2	0.0348775	CG8036, isoform B OS=Drosophila melanogaster GN=CG8036 PE=1 SV=3
Q9VHN7	K589	5	0.0874323	CG8036, isoform B OS=Drosophila melanogaster GN=CG8036 PE=1 SV=3
Q9VHN7	K542	1	0.0937276	CG8036, isoform B OS=Drosophila melanogaster GN=CG8036 PE=1 SV=3
Q9VHN7	K314	4	0.0872291	CG8036, isoform B OS=Drosophila melanogaster GN=CG8036 PE=1 SV=3
Q9VHP0	K569	1	0.0955657	ATP-dependent RNA helicase bel OS=Drosophila melanogaster GN=bel PE=1 SV=1
Q9VHR8	K712	1	0.161712	Dipeptidyl peptidase 3 OS=Drosophila melanogaster GN=DppIII PE=2 SV=2
Q9VHR8	K694	1	0.313956	Dipeptidyl peptidase 3 OS=Drosophila melanogaster GN=DppIII PE=2 SV=2
Q9VHX4	K218	3	0.55488	CG2767 OS=Drosophila melanogaster GN=CG2767 PE=1 SV=1
Q9VHX4	K324	2	0.235835	CG2767 OS=Drosophila melanogaster GN=CG2767 PE=1 SV=1
Q9VIB3	K32	2	0.0150761	Carboxylic ester hydrolase OS=Drosophila melanogaster GN=alpha-Est8 PE=2 SV=2
Q9VIB3	K86	2	0.109061	Carboxylic ester hydrolase OS=Drosophila melanogaster GN=alpha-Est8 PE=2 SV=2
Q9VIB3	K74	2	0.0683212	Carboxylic ester hydrolase OS=Drosophila melanogaster GN=alpha-Est8 PE=2 SV=2
Q9VIB3	K409	2	0.0174316	Carboxylic ester hydrolase OS=Drosophila melanogaster GN=alpha-Est8 PE=2 SV=2
Q9VIB3	K453	1	0.00449943	Carboxylic ester hydrolase OS=Drosophila melanogaster GN=alpha-Est8 PE=2 SV=2
Q9VIB3	K19	2	0.0683121	Carboxylic ester hydrolase OS=Drosophila melanogaster GN=alpha-Est8 PE=2 SV=2
Q9VIC3	K12	1	0.0043429	Alpha-Esterase-1 OS=Drosophila melanogaster GN=alpha-Est1 PE=1 SV=1
Q9VIC3	K396	3	0.0125988	Alpha-Esterase-1 OS=Drosophila melanogaster GN=alpha-Est1 PE=1 SV=1
Q9VIC3	K489	2	0.0256286	Alpha-Esterase-1 OS=Drosophila melanogaster GN=alpha-Est1 PE=1 SV=1
Q9VIC3	K389	1	0.0397136	Alpha-Esterase-1 OS=Drosophila melanogaster GN=alpha-Est1 PE=1 SV=1
Q9VIC3	K190	2	0.0151902	Alpha-Esterase-1 OS=Drosophila melanogaster GN=alpha-Est1 PE=1 SV=1
Q9VIE8	K75	2	0.898818	Aconitate hydratase, mitochondrial OS=Drosophila melanogaster GN=Acon PE=1 SV=2
Q9VIE8	K533	1	0.720373	Aconitate hydratase, mitochondrial OS=Drosophila melanogaster GN=Acon PE=1 SV=2
Q9VIE8	K332	1	0.732129	Aconitate hydratase, mitochondrial OS=Drosophila melanogaster GN=Acon PE=1 SV=2
Q9VIE8	K257	1	0.657047	Aconitate hydratase, mitochondrial OS=Drosophila melanogaster GN=Acon PE=1 SV=2
Q9VIE8	K419	1	0.833875	Aconitate hydratase, mitochondrial OS=Drosophila melanogaster GN=Acon PE=1 SV=2
Q9VIE8	K265	5	0.814266	Aconitate hydratase, mitochondrial OS=Drosophila melanogaster GN=Acon PE=1 SV=2
Q9VIE8	K315	2	0.828634	Aconitate hydratase, mitochondrial OS=Drosophila melanogaster GN=Acon PE=1 SV=2
Q9VIE8	K725	1	0.819665	Aconitate hydratase, mitochondrial OS=Drosophila melanogaster GN=Acon PE=1 SV=2
Q9VIE8	K43	2	0.740165	Aconitate hydratase, mitochondrial OS=Drosophila melanogaster GN=Acon PE=1 SV=2
Q9VIE8	K328	1	0.741015	Aconitate hydratase, mitochondrial OS=Drosophila melanogaster GN=Acon PE=1 SV=2
Q9VIE8	K252	1	0.695463	Aconitate hydratase, mitochondrial OS=Drosophila melanogaster GN=Acon PE=1 SV=2
Q9VIE8	K543	2	0.794629	Aconitate hydratase, mitochondrial OS=Drosophila melanogaster GN=Acon PE=1 SV=2
Q9VIE8	K738	3	0.837672	Aconitate hydratase, mitochondrial OS=Drosophila melanogaster GN=Acon PE=1 SV=2
Q9VIE8	K731	1	0.619069	Aconitate hydratase, mitochondrial OS=Drosophila melanogaster GN=Acon PE=1 SV=2
Q9VIF2	K421	1	0.601964	CG9248, isoform A OS=Drosophila melanogaster GN=CG9248 PE=1 SV=1
Q9VII5	K88	1	0.869369	RH34376p OS=Drosophila melanogaster GN=CG31676-RA PE=2 SV=3
Q9VIM0	K256	1	0.407706	CG2493, isoform A OS=Drosophila melanogaster GN=CG2493 PE=1 SV=1
Q9VIM0	K230	3	0.370044	CG2493, isoform A OS=Drosophila melanogaster GN=CG2493 PE=1 SV=1
Q9VIM0	K375	2	0.306569	CG2493, isoform A OS=Drosophila melanogaster GN=CG2493 PE=1 SV=1
Q9VIQ8	K92	13	0.864046	Cytochrome c oxidase subunit 4, isoform A OS=Drosophila melanogaster GN=COX4 PE=1 SV=1
Q9VIQ8	K178	2	0.790141	Cytochrome c oxidase subunit 4, isoform A OS=Drosophila melanogaster GN=COX4 PE=1 SV=1
Q9VIQ8	K179	1	0.849005	Cytochrome c oxidase subunit 4, isoform A OS=Drosophila melanogaster GN=COX4 PE=1 SV=1
Q9VIQ8	K172	9	0.802938	Cytochrome c oxidase subunit 4, isoform A OS=Drosophila melanogaster GN=COX4 PE=1 SV=1
Q9VIQ8	K85	4	0.81345	Cytochrome c oxidase subunit 4, isoform A OS=Drosophila melanogaster GN=COX4 PE=1 SV=1
Q9VIQ8	K35	1	0.00767374	Cytochrome c oxidase subunit 4, isoform A OS=Drosophila melanogaster GN=COX4 PE=1 SV=1
Q9VIQ8	K84	4	0.512972	Cytochrome c oxidase subunit 4, isoform A OS=Drosophila melanogaster GN=COX4 PE=1 SV=1
Q9VIU8	K1275	1	0.555611	GH25853p OS=Drosophila melanogaster GN=CG10132 PE=1 SV=2
Q9VIU8	K48	1	0.815062	GH25853p OS=Drosophila melanogaster GN=CG10132 PE=1 SV=2
Q9VJ43	K123	1	0.0429169	LD10783p OS=Drosophila melanogaster GN=ScpX PE=1 SV=1
Q9VJD4	K221	1	0.8188	LD24721p OS=Drosophila melanogaster GN=Sgt PE=1 SV=1
Q9VJD4	K202	5	0.0589603	LD24721p OS=Drosophila melanogaster GN=Sgt PE=1 SV=1
Q9VJD4	K131	1	0.0257128	LD24721p OS=Drosophila melanogaster GN=Sgt PE=1 SV=1
Q9VJD4	K209	1	0.8188	LD24721p OS=Drosophila melanogaster GN=Sgt PE=1 SV=1
Q9VJD4	K120	1	0.195026	LD24721p OS=Drosophila melanogaster GN=Sgt PE=1 SV=1
Q9VJZ4	K123	1	0.796654	AT12494p OS=Drosophila melanogaster GN=ND-B22 PE=1 SV=1
Q9VJZ6	K46	1	0.216575	CG6523 OS=Drosophila melanogaster GN=CG6523 PE=1 SV=1
Q9VK06	K769	2	0.194504	Phospholipid-transporting ATPase OS=Drosophila melanogaster GN=CG6263 PE=1 SV=2
Q9VK22	K474	2	0.6584	KEKKON4 OS=Drosophila melanogaster GN=kek4 PE=2 SV=2
Q9VK22	K489	2	0.6584	KEKKON4 OS=Drosophila melanogaster GN=kek4 PE=2 SV=2
Q9VK30	K313	2	0.377524	CG5287 OS=Drosophila melanogaster GN=CG5287 PE=2 SV=2
Q9VK44	K140	1	0.0459454	CG9934, isoform A OS=Drosophila melanogaster GN=CG9934 PE=1 SV=1
Q9VK44	K123	1	0.0978302	CG9934, isoform A OS=Drosophila melanogaster GN=CG9934 PE=1 SV=1
Q9VK60	K109	4	0.431636	CG6180 OS=Drosophila melanogaster GN=CG6180 PE=1 SV=2
Q9VKB2	K395	1	0.650288	Ced-12 OS=Drosophila melanogaster GN=Ced-12 PE=1 SV=1
Q9VKC8	K249	1	0.220046	FI03495p OS=Drosophila melanogaster GN=Tom70 PE=1 SV=2
Q9VKE2	K135	1	0.965624	Crystallin, isoform A OS=Drosophila melanogaster GN=Crys PE=1 SV=2
Q9VKE2	K33	2	0.937614	Crystallin, isoform A OS=Drosophila melanogaster GN=Crys PE=1 SV=2
Q9VKE2	K104	9	0.859971	Crystallin, isoform A OS=Drosophila melanogaster GN=Crys PE=1 SV=2
Q9VKM3	K54	2	0.505271	ATP synthase, isoform A OS=Drosophila melanogaster GN=ATPsynG PE=1 SV=1
Q9VKM3	K28	7	0.552398	ATP synthase, isoform A OS=Drosophila melanogaster GN=ATPsynG PE=1 SV=1
Q9VKM3	K57	1	0.450177	ATP synthase, isoform A OS=Drosophila melanogaster GN=ATPsynG PE=1 SV=1
Q9VKM3	K62	2	0.621562	ATP synthase, isoform A OS=Drosophila melanogaster GN=ATPsynG PE=1 SV=1
Q9VKM8	K228	1	0.457018	RH51633p OS=Drosophila melanogaster GN=CG33129 PE=1 SV=1
Q9VKU1	K72	2	0.380374	Fatty acid (Long chain) transport protein, isoform A OS=Drosophila melanogaster GN=Fatp PE=1 SV=2
Q9VKU1	K329	1	0.521542	Fatty acid (Long chain) transport protein, isoform A OS=Drosophila melanogaster GN=Fatp PE=1 SV=2
Q9VKW1	K135	1	0.214697	CG5168, isoform A OS=Drosophila melanogaster GN=CG5168 PE=1 SV=1
Q9VKX2	K292	1	0.0411848	Malate dehydrogenase OS=Drosophila melanogaster GN=Mdh1 PE=1 SV=2
Q9VKX2	K118	3	0.07909	Malate dehydrogenase OS=Drosophila melanogaster GN=Mdh1 PE=1 SV=2
Q9VL02	K349	1	0.080107	GH08677p OS=Drosophila melanogaster GN=nmd PE=1 SV=1
Q9VL16	K78	2	0.28684	CG5676 OS=Drosophila melanogaster GN=CG5676 PE=1 SV=1
Q9VL16	K82	6	0.245399	CG5676 OS=Drosophila melanogaster GN=CG5676 PE=1 SV=1
Q9VL16	K125	1	0.272361	CG5676 OS=Drosophila melanogaster GN=CG5676 PE=1 SV=1
Q9VL70	K236	2	0.232381	HL08109p OS=Drosophila melanogaster GN=yip2 PE=1 SV=1
Q9VL92	K241	1	0.120874	Cytochrome P450 4e3 OS=Drosophila melanogaster GN=Cyp4e3 PE=2 SV=1
Q9VL92	K500	1	0.0972381	Cytochrome P450 4e3 OS=Drosophila melanogaster GN=Cyp4e3 PE=2 SV=1
Q9VL92	K253	2	0.0319329	Cytochrome P450 4e3 OS=Drosophila melanogaster GN=Cyp4e3 PE=2 SV=1
Q9VLB7	K178	1	0.292448	GDP dissociation inhibitor, isoform A OS=Drosophila melanogaster GN=Gdi PE=1 SV=1
Q9VLB7	K114	1	0.404341	GDP dissociation inhibitor, isoform A OS=Drosophila melanogaster GN=Gdi PE=1 SV=1
Q9VLB7	K433	4	0.361899	GDP dissociation inhibitor, isoform A OS=Drosophila melanogaster GN=Gdi PE=1 SV=1
Q9VLB7	K102	7	0.470509	GDP dissociation inhibitor, isoform A OS=Drosophila melanogaster GN=Gdi PE=1 SV=1
[truncated: 736 more rows]
