# Supplementary material for: Ubiquitylome study identifies increased histone 2A ubiquitylation as an evolutionarily conserved aging biomarker
Source: Nat Commun. 2019 May 21;10:2191. doi: 10.1038/s41467-019-10136-w (PMC6529468; doi:10.1038/s41467-019-10136-w)
Supplement: Supplementary file 9 — Source Data [file 41467_2019_10136_MOESM9_ESM.xlsx]

## Sheet: Figure 3b
sample	ubH2A/tubulin	mean
3d_replicate 1	19.7825	27.375
3d_replicate 2	31.8077
3d_replicate 3	29.9113
3d_replicate 4	27.9986
30d_replicate 1	32.5103	37.3342
30d_replicate 2	45.0306
30d_replicate 3	39.2932
30d_replicate 4	32.5026
t tests summary
P value	Mean1	Mean2	Difference	SE of difference	t ratio	df
0.0239623	27.375	37.3342	-9.95912	4.01875	2.47816	6

## Sheet: Figure 3c
sample	intensity	mean
D5_replicate 1(young)	11000000	10450000
D5_replicate 2(young)	10800000
D5_replicate 3(young)	9550000
D30_replicate 1(old)	13900000	1.42667e+07
D30_replicate 2(old)	14900000
D30_replicate 3(old)	14000000
t tests summary
P value	Mean1	Mean2	Difference	SE of difference	t ratio	df
0.00116368	10450000	1.42667e+07	-3816700	554026	6.889	4

## Sheet: Figure 3d
sample	ubH2A/tubulin	mean
5 monthhs_replicate 1(young)	0.25512	0.391885
5 monthhs_replicate 2(young)	0.402848
5 monthhs_replicate 3(young)	0.451946
5 monthhs_replicate 4(young)	0.457625
23 monthhs_replicate 1(old)	0.889907	0.661416
23 monthhs_replicate 2(old)	0.731693
23 monthhs_replicate 3(old)	0.49694
23 monthhs_replicate 4(old)	0.527124
t tests summary
P value	Mean1	Mean2	Difference	SE of difference	t ratio	df
0.0203389	0.391885	0.661416	-0.269531	0.103677	2.59972	6

## Sheet: Figure 3e
sample	intensity	mean
5 monthhs_replicate 1(young)	72700000	68450000
5 monthhs_replicate 2(young)	62500000
5 monthhs_replicate 3(young)	63800000
5 monthhs_replicate 4(young)	74800000
23 monthhs_replicate 1(old)	98700000	89375000
23 monthhs_replicate 2(old)	80500000
23 monthhs_replicate 3(old)	75300000
23 monthhs_replicate 4(old)	103000000
t tests summary
P value	Mean1	Mean2	Difference	SE of difference	t ratio	df
0.0153547	68450000	89375000	-20925000	7443600	2.8112	6

## Sheet: Figure 3f
sample	ubH2A/tubulin	mean
5 monthhs_replicate 1(young)	0.388961	1.02824
5 monthhs_replicate 2(young)	0.868855
5 monthhs_replicate 3(young)	1.43205
5 monthhs_replicate 4(young)	1.42308
23 monthhs_replicate 1(old)	1.54272	1.90061
23 monthhs_replicate 2(old)	2.03386
23 monthhs_replicate 3(old)	1.98022
23 monthhs_replicate 4(old)	2.04566
t tests summary
P value	Mean1	Mean2	Difference	SE of difference	t ratio	df
0.0100343	1.02824	1.90061	-0.872374	0.277828	3.13997	6

## Sheet: Figure 3g
sample	intensity	mean
5 monthhs_replicate 1(young)	50700000	54125000
5 monthhs_replicate 2(young)	50300000
5 monthhs_replicate 3(young)	57500000
5 monthhs_replicate 4(young)	58000000
23 monthhs_replicate 1(old)	72600000	77300000
23 monthhs_replicate 2(old)	82200000
23 monthhs_replicate 3(old)	80100000
23 monthhs_replicate 4(old)	74300000
t tests summary
P value	Mean1	Mean2	Difference	SE of difference	t ratio	df
0.000149251	54125000	77300000	-23175000	3105200	7.4633	6

## Sheet: Figure 3h
sample	ubH2A/tubulin	mean
8 years old(young)	1.29906	1.02018
10 years old(young)	0.889454
11 years old(young)	0.87201
21 years old_replicate 1(old)	1.3475	1.35491
21 years old_replicate 2(old)	1.41587
21 years old_replicate 3(old)	1.24595
21 years old_replicate 4(old)	1.41031
t tests summary
P value	Mean1	Mean2	Difference	SE of difference	t ratio	df
0.0223896	1.02018	1.35491	-0.334729	0.125746	2.66195	5

## Sheet: Figure 3i
sample	intensity	mean
8 years old(young)	583279784	3.83181e+08
10 years old(young)	509505524
11 years old(young)	5.67568e+07
21 years old_replicate 1(old)	928848488	1147629964
21 years old_replicate 2(old)	1776741728
21 years old_replicate 3(old)	789277992
21 years old_replicate 4(old)	1095651648
t tests summary
P value	Mean1	Mean2	Difference	SE of difference	t ratio	df
0.0239375	3.83181e+08	1147629964	-766230000	294040000	2.6059	5

## Sheet: Figure 3j
sample	ubH2A/tubulin	mean
21 years old_female(young)	0.015172	0.163892
21 years old_male(young)	0.0479102
23 years old_male(young)	0.630379
20 years old_male(young)	0.0118425
22 years old_male(young)	0.167052
23 years old_male(young)	0.223668
27 years old_male(young)	0.0512236
60 years old_male(old)	0.692302	0.952908
61 years old_male(old)	0.508353
69 years old_male(old)	0.492985
75 years old_male(old)	1.0383
69 years old_male(old)	1.30704
62 years old_male(old)	1.44327
62 years old_female(old)	1.1881
t tests summary
P value	Mean1	Mean2	Difference	SE of difference	t ratio	df
0.000270038	0.163892	0.952908	-0.789015	0.168899	4.67153	12

## Sheet: Figure 4a
Data summary
	WT	Scec244-/+	Su(z)2c433-/+	Scec244-/+, Su(z)2c433-/+
Number of rows	337	337	337	337
# of blank lines	181	209	211	193
# rows with impossible data	0	0	0	0
# censored subjects	2	15	15	41
# deaths/events	154	113	111	103
Median survival	60	72	79	83
Comparison of Survival Curves
Log-rank (Mantel-Cox) test
Chi square	314.9
df	3
P value	< 0.0001
P value summary	****
Are the survival curves sig different?	Yes

[truncated: 13 more sheets: Figure 4b, Figure 4d, Figure 4e, Figure 5a, Figure 5b, Figure S4c, Figure S4d, Figure S5a, Figure S5b, Figure S5c, Figure S6, Figure S7, Figure S8]
